# Supplementary material for: Identification, evolution, and expression of GDSL-type Esterase/Lipase (GELP) gene family in three cotton species: a bioinformatic analysis
Source: BMC Genomics. 2023 Dec 21;24:795. doi: 10.1186/s12864-023-09717-3 (PMC10734139; doi:10.1186/s12864-023-09717-3)
Supplement: Supplementary file 1 — Additional file 1: Supplementary Table 1. The Gossypium genome sources used in this study. Supplementary Table 2. The orthologous/paralogous gene pairs of GELPs of G. raimondii, G. arboreum, and G. hirsutum. Supplementary Table 3. The Nucleic acid coding region and amino acid sequences of GELP genes of G. hirsutum. Supplementary Table 4. Analysis of the physical and chemical properties of GELP gene sequences in G. raimondii, G. arboreum, and G. hirsutum. Supplementary Table 5. Prediction analysis of the protein conserved structure and potential functional classification of the members of the GELP gene family in G. raimondii, G. arboreum, and G. hirsutum. Supplementary Table 6. The GELP homologous gene pairs that are collinear on each subgenome of G. raimondii, G. arboreum, and G. hirsutum. Supplementary Table 7. The rate of base substitution between sequences of GELP orthologous or paralogous gene pairs in G. raimondii, G. arboreum, and G. hirsutum. Supplementary Table 8. The FPKM value of the expression level of GELP genes specifically expressed in different tissues in G. raimondii, G. arboreum, and G. hirsutum. Supplementary Table 9. The FPKM value of the expression of GELP genes during the fiber initiation and fiber growth in G. hirsutum. Supplementary Table 10. The FPKM value of GELP genes expression in different tissues during seed germination in G. hirsutum. Supplementary Table 11. The FPKM value of expression of GELP genes in response to abiotic stress in G. hirsutum. Supplementary Table 12. The FPKM value of expression of GELP genes in response to stress from Verticillium dahliae in G. hirsutum. Supplementary Table 13. Up-regulated and down-regulated expressed GELP genes at the initial stage of fiber development. Supplementary Table 14. Up-regulated and down-regulated expressed GELP genes during fiber development. Supplementary Table 15. Up-regulated and down-regulated expressed GELP genes during the initial stage of seed germination. Supplementary Table 16. [file 12864_2023_9717_MOESM1_ESM.xlsx]

## Sheet: Supplementary  table1
Supplementary Table 1. The Gossypium genome sources used in this study.
Species	Genome	Database name	Source	Refenence
G. arboreum	A2	Gossypium arboreum (A2) 'SXY1' genome CGP-BGI_v2_a1	CottonGen	Li et. al.（2014）
		Gossypium arboreum (A2) 'SXY1' genome CRI-updated_v1	CottonGen	Du et al. (2018)
G. raimondii	D5	Gossypium raimondii (D5) 'D5-3' genome CGP-BGI-draft_v1	CottonGen	Wang et. al.（2012）
		Gossypium raimondii (D5) genome JGI_v2_a2.1	CottonGen	Paterson et al.（2012）Xu Q et al.（2012）
G. hirsutum	AD1	Gossypium hirsutum (AD1) 'TM-1' genome CGP-BGI_v1	CottonGen	Li et. al.（2015）
		Gossypium hirsutum (AD1) 'TM-1' genome NAU-NBI_v1.1	CottonGen	Zhang et. al.（2015）
		Gossypium hirsutum (AD1) 'TM-1' genome UTX-JGI-interim-release_v1.1	CottonGen
		Gossypium hirsutum (AD1) 'TM-1' genome HAU_v1	CottonGen	Wang et al.（2018）
		Gossypium hirsutum (AD1) 'TM-1' genome ZJU-improved_v2.1_a1	CottonGen	Hu et al.（2019）

## Sheet: Supplementary table 2
Supplementary Table 2. The orthologous/paralogous gene pairs of GELPs of G. raimondii, G. arboreum, and G. hirsutum.
	Gossypium hirsutum		Gossypium arboreum		Gossypium raimondii
1	——	——	——	——
	GhGELP1D	Ghir_D01G001230.1			GrGELP10D	Gorai.002G012900.1
2	GhGELP1A	Ghir_A01G007240.1	GaGELP1A	evm.model.Ga01G0874
	GhGELP2D	Ghir_D01G007550.1			GrGELP11D	Gorai.002G090200.1
3	GhGELP2A	Ghir_A01G007470.1	GaGELP2A	evm.model.Ga01G0899
	GhGELP3D	Ghir_D01G007820.1			GrGELP12D	Gorai.002G093300.1
4	——	——	GaGELP6A	evm.model.Ga02G0857
	GhGELP4D	Ghir_D01G016680.1			GrGELP13D	Gorai.002G188000.1
5	GhGELP3A	Ghir_A01G016460.1	GaGELP7A	evm.model.Ga02G1161
	GhGELP5D	Ghir_D01G017990.1			GrGELP14D	Gorai.002G202200.1
6	GhGELP4A	Ghir_A01G020410.1	GaGELP8A	evm.model.Ga02G1626
	GhGELP6D	Ghir_D01G021920.1			GrGELP15D	Gorai.002G245100.1
7	GhGELP5A	Ghir_A02G007680.1	GaGELP33A	evm.model.Ga05G3634
	GhGELP7D	Ghir_D02G008130.1			GrGELP28D	Gorai.005G089600.1
8	——	——	——	——
	GhGELP8D	Ghir_D02G008140.1			GrGELP29D	Gorai.005G089700.1
9	GhGELP6A	Ghir_A02G009970.1	GaGELP9A	evm.model.Ga03G1101
	GhGELP9D	Ghir_D02G010560.1			GrGELP30D	Gorai.005G117500.1
10	GhGELP7A	Ghir_A02G018840.1	GaGELP5A	evm.model.Ga02G0074
	GhGELP15D	Ghir_D03G000750.1			GrGELP17D	Gorai.003G007600.1
11	——	——	——	——
	GhGELP16D	Ghir_D03G005950.1			——	——
12	GhGELP8A	Ghir_A02G019140.1	GaGELP4A	evm.model.Ga02G0043
	GhGELP14D	Ghir_D03G000430.1			GrGELP16D	Gorai.003G004500.1
13	GhGELP9A	Ghir_A03G007390.1	GaGELP3A	evm.model.Ga01G2016
	GhGELP17D	Ghir_D03G011360.1			GrGELP18D	Gorai.003G108700.1
14	GhGELP10A	Ghir_A03G014900.1	GaGELP10A	evm.model.Ga03G1795
	GhGELP10D	Ghir_D02G016330.1			GrGELP32D	Cotton_D_gene_10022004
15	GhGELP11A	Ghir_A03G014910.1	GaGELP11A	Cotton_A_28726
	GhGELP11D	Ghir_D02G016340.1			GrGELP31D	Gorai.005G176800.1
16	GhGELP12A	Ghir_A03G014920.1	GaGELP12A	evm.model.Ga03G1796
	GhGELP12D	Ghir_D02G016350.1			GrGELP33D	Gorai.005G176900.1
17	GhGELP13A	Ghir_A03G014930.1	GaGELP13A	evm.model.Ga03G1798
	GhGELP13D	Ghir_D02G016370.1			GrGELP34D	Gorai.005G177100.1
18	GhGELP14A	Ghir_A04G001390.1	GaGELP38A	evm.model.Ga05G4189
	GhGELP41D	Ghir_D05G038080.1			GrGELP77D	Gorai.009G440500.1
19	GhGELP15A	Ghir_A04G001740.1	GaGELP34A	evm.model.Ga05G4124
	GhGELP40D	Ghir_D05G037740.1			GrGELP76D	Gorai.009G437600.1
20	GhGELP16A	Ghir_A04G001760.1	GaGELP35A	evm.model.Ga05G4125
	GhGELP39D	Ghir_D05G037730.1			GrGELP75D	Gorai.009G437400.1
21	GhGELP17A	Ghir_A04G001770.1	——	——
	GhGELP38D	Ghir_D05G037720.1			GrGELP74D	Gorai.009G437300.1
22	GhGELP18A	Ghir_A04G001780.1	GaGELP36A	Cotton_A_25340
	GhGELP37D	Ghir_D05G037710.1			GrGELP73D	Gorai.009G437200.1
23	——	——	GaGELP37A	evm.model.Ga05G4126
	GhGELP36D	Ghir_D05G037700.1			GrGELP72D	Gorai.009G437100.1
24	GhGELP19A	Ghir_A04G006730.1	GaGELP14A	evm.model.Ga04G1022
	GhGELP20D	Ghir_D04G011110.1			GrGELP71D	Gorai.009G405200.2
25	GhGELP20A	Ghir_A05G000360.1	GaGELP17A	evm.model.Ga05G0029
	GhGELP21D	Ghir_D05G000520.1			GrGELP55D	Gorai.009G003600.1
26	GhGELP21A	Ghir_A05G004920.1	GaGELP18A	evm.model.Ga05G0505
	GhGELP22D	Ghir_D05G005030.1			GrGELP56D	Gorai.009G050000.1
27	GhGELP22A	Ghir_A05G013680.1	GaGELP19A	evm.model.Ga05G1407
	GhGELP23D	Ghir_D05G013420.1			GrGELP57D	Gorai.009G138200.2
28	GhGELP23A	Ghir_A05G014520.1	GaGELP20A	evm.model.Ga05G1493
	GhGELP24D	Ghir_D05G014310.1			GrGELP58D	Gorai.009G146900.1
29	GhGELP24A	Ghir_A05G014530.1	GaGELP21A	evm.model.Ga05G1494
	GhGELP25D	Ghir_D05G014320.1			GrGELP59D	Gorai.009G147000.1
30	GhGELP25A	Gohir.A05G141000.1.p	GaGELP22A	evm.model.Ga05G1495
	GhGELP26D	Gohir.D05G143200.1.p			GrGELP60D	Gorai.009G147100.1
31	GhGELP26A	Ghir_A05G014910.1	GaGELP23A	evm.model.Ga05G1538
	GhGELP27D	Ghir_D05G014740.1			GrGELP61D	Gorai.009G151000.1
32	GhGELP27A	Ghir_A05G015680.1	GaGELP24A	evm.model.Ga05G1619
	GhGELP28D	Ghir_D05G015510.1			GrGELP62D	Gorai.009G159200.1
33	GhGELP28A	Ghir_A05G016110.1	GaGELP25A	evm.model.Ga05G1667
	GhGELP29D	Ghir_D05G015930.1			GrGELP63D	Gorai.009G164000.1
34	GhGELP29A	Ghir_A05G016240.1	GaGELP26A	evm.model.Ga05G1683
	——	——			GrGELP64D	Gorai.009G165200.1
35	GhGELP30A	Ghir_A05G016250.1	GaGELP27A	evm.model.Ga05G1684
	GhGELP30D	Ghir_D05G016080.1			GrGELP65D	Gorai.009G165300.1
36	GhGELP31A	Ghir_A05G018840.1	GaGELP28A	evm.model.Ga05G1956
	GhGELP31D	Ghir_D05G018850.1			GrGELP66D	Gorai.009G192700.1
37	GhGELP32A	Ghir_A05G022880.1	GaGELP29A	evm.model.Ga05G2380
	GhGELP32D	Ghir_D05G022790.1			GrGELP67D	Gorai.009G234500.1
38	GhGELP33A	Ghir_A05G025100.1	GaGELP30A	evm.model.Ga05G2626
	GhGELP33D	Ghir_D05G025130.1			GrGELP68D	Gorai.009G260100.2
39	GhGELP34A	Ghir_A05G025600.1	GaGELP31A	evm.model.Ga05G2680
	GhGELP34D	Ghir_D05G025620.1			GrGELP69D	Gorai.009G265600.1
40	GhGELP35A	Ghir_A05G027800.1	GaGELP32A	evm.model.Ga05G2907
	GhGELP35D	Ghir_D05G027810.1			GrGELP70D	Gorai.009G287500.1
41	GhGELP36A	Ghir_A05G034410.1	GaGELP15A	evm.model.Ga04G1319
	GhGELP19D	Ghir_D04G007530.1			GrGELP91D	Gorai.012G079700.1
42	GhGELP37A	Ghir_A05G037230.1	GaGELP16A	evm.model.Ga04G1507
	GhGELP18D	Ghir_D04G005820.1			GrGELP90D	Gorai.012G061700.1
43	GhGELP38A	Gohir.A06G002000.1	GaGELP39A	Cotton_A_18233
	——	——			GrGELP78D	Gorai.010G002200.1
44	GhGELP39A	Ghir_A06G000190.1	GaGELP40A	evm.model.Ga06G0023
	——	——			GrGELP79D	Gorai.010G002300.1
45	GhGELP40A	Ghir_A06G013100.1	GaGELP41A	evm.model.Ga06G1450
	GhGELP42D	Ghir_D06G014530.1			GrGELP80D	Gorai.010G156100.2
46	GhGELP41A	Ghir_A06G020980.1	GaGELP44A	evm.model.Ga06G2477
	GhGELP43D	Ghir_D06G022050.1			GrGELP81D	Gorai.010G237000.1
47	GhGELP42A	Ghir_A06G020990.1	GaGELP43A	evm.model.Ga06G2476
	GhGELP44D	Ghir_D06G022060.1			GrGELP82D	Gorai.010G237100.1
48	GhGELP43A	Ghir_A06G021290.1	GaGELP42A	evm.model.Ga06G2447
	GhGELP45D	Ghir_D06G022350.1			GrGELP83D	Gorai.010G240200.1
49	GhGELP44A	Ghir_A07G011380.1	GaGELP45A	evm.model.Ga07G1152
	GhGELP46D	Ghir_D07G011420.1			GrGELP1D	Gorai.001G118700.1
50	GhGELP45A	Ghir_A07G019460.1	GaGELP46A	evm.model.Ga07G2075
	GhGELP47D	Ghir_D07G019810.1			GrGELP2D	Gorai.001G211300.1
51	GhGELP46A	Ghir_A07G020170.1	GaGELP97A	evm.model.Ga14G2351
	GhGELP48D	Ghir_D07G020360.1			GrGELP3D	Gorai.001G217800.1
52	GhGELP47A	Ghir_A07G020180.1	GaGELP47A	evm.model.Ga07G2165
	GhGELP49D	Ghir_D07G020370.1			GrGELP4D	Gorai.001G218000.1
53	GhGELP48A	Ghir_A07G021830.1	GaGELP48A	evm.model.Ga07G2348
	GhGELP50D	Ghir_D07G021930.1			GrGELP5D	Gorai.001G235500.1
54	GhGELP49A	Ghir_A07G023710.1	GaGELP49A	evm.model.Ga07G2556
	GhGELP51D	Ghir_D07G023790.1			GrGELP6D	Gorai.001G262100.1
55	GhGELP50A	Ghir_A07G024150.1	GaGELP50A	evm.model.Ga07G2602
	GhGELP52D	Ghir_D07G024230.1			GrGELP7D	Gorai.001G266600.1
56	GhGELP51A	GH_A07G2577	GaGELP51A	evm.model.Ga07G2641
	——	——			GrGELP8D	Gorai.001G270300.1
57	GhGELP52A	Gohir.A07G227600.1.p	GaGELP52A	evm.model.Ga07G2642
	GhGELP53D	Ghir_D07G024570.1			GrGELP9D	Gorai.001G270500.1
58	GhGELP53A	Ghir_A08G002430.1	GaGELP53A	evm.model.Ga08G0272
	GhGELP54D	Ghir_D08G002540.1			GrGELP19D	Gorai.004G026600.1
59	GhGELP54A	Ghir_A08G005730.1	GaGELP54A	evm.model.Ga08G0615
	GhGELP55D	Ghir_D08G005870.1			GrGELP20D	Gorai.004G064300.1
60	GhGELP55A	Ghir_A08G007500.1	GaGELP55A	evm.model.Ga08G0813
	GhGELP56D	Ghir_D08G007620.1			GrGELP21D	Gorai.004G083600.1
61	GhGELP56A	Ghir_A08G012940.1	GaGELP57A	evm.model.Ga08G1438
	GhGELP58D	Ghir_D08G013620.1			GrGELP23D	Gorai.004G146200.1
62	GhGELP57A	Ghir_A08G022620.1	GaGELP59A	evm.model.Ga08G2538
	GhGELP59D	Ghir_D08G023510.1			GrGELP24D	Gorai.004G249700.1
63	GhGELP58A	Ghir_A08G022630.1	GaGELP60A	Cotton_A_20077
	GhGELP60D	Ghir_D08G023520.1			GrGELP25D	Gorai.004G249800.1
64	GhGELP59A	Ghir_A08G023040.1	GaGELP61A	evm.model.Ga08G2584
	GhGELP61D	Ghir_D08G023970.1			GrGELP26D	Gorai.004G254400.1
65	GhGELP60A	Ghir_A08G023070.1	GaGELP62A	evm.model.Ga08G2589
	GhGELP62D	Ghir_D08G023980.1			GrGELP27D	Gorai.004G254700.1
66	GhGELP61A	Ghir_A08G026580.1	GaGELP56A	evm.model.Ga08G0979
	GhGELP57D	Ghir_D08G009010.1			GrGELP22D	Gorai.004G098700.1
67	GhGELP62A	Ghir_A09G000220.1	GaGELP63A	evm.model.Ga09G0026
	GhGELP63D	Ghir_D09G000230.1			GrGELP35D	Gorai.006G002200.1
68	GhGELP63A	Ghir_A09G003630.1	GaGELP64A	evm.model.Ga09G0444
	GhGELP64D	Ghir_D09G003550.1			GrGELP36D	Gorai.006G038300.1
69	GhGELP64A	Ghir_A09G019850.1	GaGELP65A	evm.model.Ga09G2126
	GhGELP65D	Ghir_D09G019330.1			GrGELP37D	Gorai.006G207200.1
70	GhGELP65A	GH_A09G2549	GaGELP66A	evm.model.Ga09G2667
	GhGELP66D	Ghir_D09G024020.1			GrGELP38D	Gorai.006G258100.1
71	GhGELP66A	Ghir_A09G025740.1	GaGELP67A	evm.model.Ga09G2760
	GhGELP67D	Ghir_D09G024880.1			GrGELP39D	Gorai.006G267100.1
72	GhGELP67A	Ghir_A10G002990.1	GaGELP74A	evm.model.Ga10G2737
	GhGELP68D	Ghir_D10G003790.1			GrGELP84D	Gorai.011G035400.1
73	GhGELP68A	Ghir_A10G006130.1	GaGELP73A	evm.model.Ga10G2406
	GhGELP69D	Ghir_D10G006960.1			——	——
74	GhGELP69A	Ghir_A10G006150.1	GaGELP72A	evm.model.Ga10G2404
	GhGELP70D	Ghir_D10G006980.1			GrGELP85D	Gorai.011G070000.2
75	GhGELP70A	Ghir_A10G009150.1	GaGELP71A	evm.model.Ga10G2052
	GhGELP73D	Ghir_D10G010100.1			GrGELP88D	Gorai.011G103900.1
76	GhGELP71A	Ghir_A10G010100.1	GaGELP70A	Cotton_A_16184
	GhGELP72D	Ghir_D10G009170.1			GrGELP87D	Gorai.011G094400.1
77	GhGELP72A	Ghir_A10G010110.1	GaGELP69A	evm.model.Ga10G1948
	GhGELP71D	Ghir_D10G009160.1			GrGELP86D	Gorai.011G094300.1
78	GhGELP73A	Ghir_A10G017690.1	GaGELP68A	evm.model.Ga10G1011
	GhGELP74D	Ghir_D10G019150.1			GrGELP89D	Gorai.011G200700.1
79	GhGELP74A	Ghir_A11G003650.1	GaGELP84A	evm.model.Ga11G3752
	GhGELP75D	Ghir_D11G003620.1			GrGELP40D	Gorai.007G037900.1
80	GhGELP75A	Ghir_A11G006510.1	GaGELP83A	evm.model.Ga11G3456
	GhGELP76D	Ghir_D11G006440.1			GrGELP41D	Gorai.007G067600.2
81	GhGELP76A	Ghir_A11G010100.1	GaGELP82A	evm.model.Ga11G3074
	GhGELP77D	Ghir_D11G010060.1			GrGELP42D	Gorai.007G105000.1
82	GhGELP77A	Ghir_A11G011520.1	GaGELP81A	evm.model.Ga11G2921
	GhGELP78D	Ghir_D11G011500.1			GrGELP43D	Gorai.007G120400.1
83	GhGELP78A	Ghir_A11G016150.1	GaGELP80A	evm.model.Ga11G2412
	GhGELP79D	Ghir_D11G016200.1			GrGELP44D	Gorai.007G169400.1
84	GhGELP79A	Ghir_A11G016890.1	GaGELP79A	evm.model.Ga11G2328
	GhGELP80D	Ghir_D11G016970.1			GrGELP45D	Gorai.007G177500.1
85	GhGELP80A	Ghir_A11G018090.1	GaGELP78A	evm.model.Ga11G2195
	GhGELP81D	Ghir_D11G018150.1			GrGELP46D	Gorai.007G190000.1
86	GhGELP81A	Ghir_A11G026420.1	GaGELP77A	evm.model.Ga11G1200
	GhGELP82D	Ghir_D11G026570.1			GrGELP47D	Gorai.007G271400.1
87	GhGELP82A	Ghir_A11G026430.1	GaGELP76A	evm.model.Ga11G1197
	GhGELP83D	Ghir_D11G026580.1			GrGELP48D	Gorai.007G271700.1
88	GhGELP83A	Ghir_A11G028460.1	GaGELP75A	evm.model.Ga11G0919
	GhGELP84D	Ghir_D11G028630.1			GrGELP49D	Gorai.007G294300.1
89	GhGELP84A	Ghir_A12G003530.1	GaGELP89A	evm.model.Ga12G2710
	GhGELP85D	Ghir_D12G003790.1			GrGELP50D	Gorai.008G038500.1
90	GhGELP85A	Ghir_A12G007060.1	GaGELP88A	evm.model.Ga12G2362
	GhGELP86D	Ghir_D12G007010.1			GrGELP51D	Gorai.008G071700.1
91	GhGELP86A	Ghir_A12G015260.1	GaGELP87A	evm.model.Ga12G1466
	GhGELP87D	Ghir_D12G015510.1			GrGELP52D	Gorai.008G157400.1
92	GhGELP87A	Ghir_A12G019930.1	GaGELP86A	evm.model.Ga12G0949
	GhGELP88D	Ghir_D12G020180.1			GrGELP53D	Gorai.008G204600.1
93	GhGELP88A	Ghir_A12G025360.1	GaGELP85A	evm.model.Ga12G0390
	GhGELP89D	Ghir_D12G025390.1			GrGELP54D	Gorai.008G259200.1
94	GhGELP89A	Ghir_A13G000430.1	GaGELP90A	evm.model.Ga13G0059
	GhGELP90D	Ghir_D13G000630.1			GrGELP92D	Gorai.013G006500.1
95	GhGELP90A	Ghir_A13G010770.1	GaGELP91A	evm.model.Ga13G1303
	GhGELP91D	Ghir_D13G011410.1			GrGELP93D	Gorai.013G119200.1
96	GhGELP91A	Ghir_A13G010780.1	GaGELP58A	evm.model.Ga08G2349
	GhGELP92D	Ghir_D13G011420.1			GrGELP94D	Gorai.013G119300.1
97	GhGELP92A	Ghir_A13G011230.1	GaGELP92A	evm.model.Ga13G1358
	GhGELP93D	Ghir_D13G011860.1			GrGELP95D	Gorai.013G123600.2
98	GhGELP93A	Ghir_A13G012430.1	GaGELP93A	evm.model.Ga13G1485
	GhGELP94D	Ghir_D13G012990.1			GrGELP96D	Gorai.013G136800.1
99	GhGELP94A	Ghir_A13G014260.2	GaGELP94A	evm.model.Ga13G1719
	GhGELP95D	Ghir_D13G014960.1			GrGELP97D	Gorai.013G157800.1
100	GhGELP95A	Ghir_A13G014350.1	GaGELP95A	evm.model.Ga13G1726
	GhGELP96D	Ghir_D13G015030.1			GrGELP98D	Gorai.013G158800.1
101	GhGELP96A	Ghir_A13G017690.1	GaGELP96A	evm.model.Ga13G2050
	GhGELP97D	Ghir_D13G018440.1			GrGELP99D	Gorai.013G188900.1

## Sheet: Supplementary table 3
Supplementary Table 3. The Nucleic acid coding region and amino acid sequences of GELP genes of G. hirsutum
A subgenome	Nucleic acid coding region ( from 5' to 3') and amino acid ( from N to C) sequences
GhGELP1A	ATGAAACTCTTACATCTTCATCTTCCCACTTTAAACCAAAGTTTTTTCTTCAATAAAGAAATGGATGATGGTAGACGTTTTAGGGTGAAGAACTTCTTGTTGTTTTTGTTATTCTTTTGTTTATTGAGTTTGAGAATGGAGTTTTCGAGAGCTCAAATGGTGCCGGCGGTGTTTGTTTTCGGGGATTCGTTGGTTGATGTAGGGAACAACAATTACCTTCCGGTTTCCATTGCAAAAGCAGATTTTCCTCACAATGGAATCGATTTTCCAACCAGGAAACCAACCGGGAGGTTTAGTAATGGCAAGAATGCAGCTGATTTGCTTGCTGAAAAATTAGGGTTACCAAGTTCACCACCCTATCTTTCTTTGTTAAAGAAGACAGATGAATCATCATATATA…
GhGELP2A	ATGGCAATTAAGGTCTTCTCATTCTTCTTCTTTGTTTATCTACTTGTGGAAATGCATGAAATAAGTGCAATGGTGCCTGCTGTTATAGTCTTCGGAGATTCTACGGTGGATCCAGGGAACAACAACCAGATATCCACTGTTTTGAAGAGCAATTTCGCGCCTTATGGTCGGGATTACTTCGGTGGTCAGCCAACCGGACGTTTCTCCAATGGTAGGATTGCCACGGACTTCATTTCGGAAGCATATGGTATCAAGCCAGCCATACCAGCATACTTGGATCCCAAGTTTGACATAAGAGATTTCGCTACCGGAGTCTCGTTTGCTTCGGCTGGAACCGGTTACGACAATGCAACTTCTGATGTCCTATCAGTGATACCATTTTGGAAGGAAATGGTGTAC…
GhGELP3A	ATGGCAAAAGGGTTGGCCTTTGTAGCCTTGTCATTGATCATAGGTGTTCTTCAATCAGCAAATGCGGAGGTTCCGGCCATCTTCATACTAGGAGATTCTACAGTTGATGTTGGGACCAATAATTACTTGCCTGATAGTAATATAACGGCTAATTTCCCGCACAACGGGGTTGATTTTCCTTTCCAAAGAGCAACTGGAAGATTCAGCAATGGCCTCAACACTGCTGATTTTCTTGCTAAATACTTTGGTTTCAAGAGAAGTCCAGTGAGCTTCCTGTCTCTAAACGGGACACTTGCTATTAAGAAACGTAAATTTAGGGGTGTAAACTTCGCGTCAGCTGGATCTGGCCTTCTCGACATTACCGGACAAACATCGACCCAGAAAGCGAATGTTGTCCCA…
GhGELP4A	ATGAGAGCTTCAAGTGAGTTTTTGGCTACCTTGGTTCTTGTGCTGGTTTCGGTTTCTTCAGTGGCTCATGGAGATCCCCTTGTTCCTGCACTCATCATCTTTGGGGACTCGGTTGTTGATGTGGGGAATAACAACAATCTCAACACACTTATCAAATCAAACTTTCCACCATATGGAAGAGATTTTGTTACTCACAGGCCAACTGGAAGATTCTGCAATGGAAAACTTGCTACAGATTTCACTGCTGAGTACCTTGGGTTTACTTCATACCCACCGGCTTACCTTAGTCGAGATGCCATAGGAAATGCTCTCCTGACTGGAGCCAATTTTGCTTCAGCTGCCTCTGGTTTATATGACAGTACTGCAAACCTATATCGTGCCATAACATTGACCCAGCAG…
GhGELP5A	ATGTCTGTCTTCCTTTTCATGCTCCTCGTCTCCATTTTGAACCCTGTGGTTTCTCATAAAAGCTGCGATTTCCCAGCCGTGTTTAACTTGGGTGACTCTAATTCCGACACCGGCGGATATGCTTCTGCGTTCACTCCACCCACTTCTCCTTATGGAGATACCTACTTTCACATGCCTGCTCGCCGATTTTCCGATGGGCGGCTCATCATTGATTTCATAGCTGAGGCATTTGGGCTGCCATTTATTAATGCATATCTTGATTCAGTGGGGACCAATTTCTCGCATGGCATAAACTTTGCCACCTCAGCATCTACAATCAGATTACCTATTAGTGTTATCCCTAATGGTGGATTCAGTCCATTCTATTTGGGGCTTCAGTACTCACAGTTTGAGCAATTC…
GhGELP6A	ATGGATATTCTTATCAAACCAACGCTAAAGCTGTTTATTTCATTTGCTATTTTGATGGTTCAGTATGGCAATGCAGAACGAGTTCCTGCGCTTTTTGTGTTTGGAGATTCTCTGGTTGATGTGGGCAACAACAATTTCCTTAACTCAATTGCCAAGTCTAATTATTTCCCTTATGGTATTGATTTCAATATGCAGCCTACTGGAAGATTTTGTAATGGAAAAACCTTTGTTGACATTATCGGAGAGATGCTGGGTGTCCCTTATCCTTCTCCCTTTGCTGATCCCAACACTGCAGGAGTTAAACTACTAGGAGGAGTGAACTATGCTTCAGCAGCCGCTGGAATCCTTGACGAGAGTGGCCAACATTATGGTGAACGTTATAGCCTAAGACAACAAGTA…
GhGELP7A	ATGGTTTTTTTATCTCAATTTCAAACATGTTTTTGGACCATCATCTTGTTCCTTTTTATGGTTCTAAATTGTCATGTAAATGAAGCAGCTTTGGTATTGCCTAAGAATGTAACTGTAACTGCAGTTTTTGTGTTTGGTGATTCAATTGTTGATCCAGGTAACAACAACAATCTCCCAACTATAGCTAAAGGCAATTTCTTACCTTACGGTCGAGATTTCAAGGATGGACCGACTGGACGGTTCTCGAATGGCAGAGTTCCTTCTGATCTTATAGCTGAAGAATTTGGTGTTAAGGGATTGGTACCTGCTTATCTTGATCCAAAAACACAGCTACAAGATCTCCTTACTGGTGTTAGTTTTGCCTCTGGTGCTGCAGGATATGATCCTCTCACTGCAAAA…
GhGELP8A	ATGGCAAAGACATGTTTTCATGGTGTTTTTGTGTCAATTGCGGTAACTTCACTGCTACTTCTCCAGGCTGGGGCACCACCACCACCACCACCGGCCGTCTATATATTTGGGGACTCTACCCTCGACGTCGGTACCAACAACTTCATACCCGAGTGCGCCGCAAGGGCAGATTTCTATTTCAATGGTATCGATTTCCCTTACTCGAAGCCAACAGGGAGGTTCAGCAATGGCCTTAACACTGCTGATCAGATAGTGAGACTGTTGGGTCTAAAGAAGAGTCCACCACCATTTTTGTACCTTGTCAATGATCCATCCAATTTCCAGAAGAATATACTGCAAGGTGCCAACTTTGCCTCTGGAGGATCCGGTGTTTTAAGAGATACTGGAAAGGCAAAAAGG…
GhGELP9A	ATGCCAACCTCCAAACTCTTCATCATGCTCGCAGTACTCATATGTATGGCTCCAATCAACACTTGCAGCAGCACCGCCGCTTCTACCGCCTCCCTGACAACAAGACCGCCATCGCCAAAGTTTCCAGCCATTTTTGTATTTGGTGATTCAACTGTAGATACAGGCAATAATAACTATGTCAAAACAATAATCAAAGCTAACCTGCCACCGTATGGCGAAAACTTTCCCGGCCACATTCCGACGGGGAGGTTTTCTGACGGAAAACTTGTCCCCGATTTCCTCTCATCGTTTCTAGGGATCAAAGACGATGTCCCGCCGTTCCTAAAGCCAAATCTGTCGGAAAATGAGCTCCGAACTGGCGTTACCTTCGCGTCAGCTGGATCAGGATATGATTATTTA…
GhGELP10A	ATGGCAGTCGCAATCAGTTTACTACTAGTGGCTTCATTGCTTGGTTCATCCTGTGGTTGTCATTTTCCAGCTATTTACAACTTGGGGGATTCAAATTCCGACACCGGAAGTGTCTCCGCAACATTCGGTCGGGTTCCCTGGCCTTGCGGTGAGTCCTTTTTTGGTAAACCTGCTGGTCGGTATTCTGATGGGCGTCTCATAATTGATTTTATAGCTAATGAGTTGAAATTGCCATTCTTGAGTGCGTACCTTGATGCAATCGATTCAAACTTCAGACATGGAGCGAATTTTGCAGCAAGTGGATCGACGATTCAACCAGCCAATAACAAATTATTTGGTACTGGTTTTAACCCCTTATCTCTTGTTATACAGCTCTTGCAGTTCCAACAACTTAAAGAG…
GhGELP11A	ATGGAAGGGCAAAGGCCCAGTTTTAGTAATGGTATCATTGGGAGATGGAAGACTGCTTGGGCTTCAAGAAACAGCGTGAAAACTTTTACAATAGCAGCTTTCTTTGCCGTCGCTTTCTCTCTTTTCATACTTAGTGGAAGGCAAAGGAATCTCGGTGGATCCGGTTCTTGTGATTTTCCTGTTGTATTCAACTTTGGGGATTCCAATTCTGATACGGGTGGAAAGTCTGCTGCTTTCCACCGAATTCCTTTGCCTAATGGCAATACTTTCTTCCAAAAGCCATCTGGGAGATATTGCAATGGAGAACTTATTATTGATTTTATTGCTGAGAAACTGGGACTGCCACATTTGAGTGCGTATCTGGACTCAATTGATACAAATTTTCGACATGGAGCTAAT…
GhGELP12A	ATGGCCTTTGGTCTATCTTCCATTTTTGTTATCACGATCTTTGCTATCTCCTTAACTAACCTTGCACCAGTGTCGTTGGTGCTCGCCAGAAAGCCATGTCGATTCCATGCAATATTCAACTTTGGTGACTCAAACTCCGACACTGGAGGCTTGTCAGCAGCATTTGGCCAAGCTCCTCCTCCCAATGGGTTCTCTTATTTTGGCGGCCCCGCTGGCCGCTACACCGATGGTCGCCTTTTGATCGACTTCATAGCCGAGAGCCTTGGGTTGCCATACCTAAGTGCATTTCTTGACTCTGTGGGGACTAACTTTAGCCATGGAGCTAACTTTGCCACTGCTGGATCCACCATTAGACCTCAAAACACAACTCTGCAACAAAGCGGTTTCAGCCCTATCTCC…
GhGELP13A	ATGGAACCTCACAGTTTCAAAAAAGTTATCATTGGCCTTATATTTTCAATGACATTGCTGCCAAGTTCCAGCAGTTCTTCAGCGCCTTGCAACTTTCCAGCCATCTTCAACTTCGGTGACTCAAATTCCGACACCGGCGGTCTATCAGCTGCATTTGGACAAGCCCCTGCCCCTAACGGAGAGACCTATTTCCATGCGCCGGCAGGTCGGTATTGCGATGGCCGACTCTTAATCGATTTTGTAGCTGAAAGCTTCGGATTACCTTATCTTAGTGCTTACCTGGACTCGGTGGGTTTAAACTTCAGCCATGGAGCCAACTTTGCAACTGCAGGATCAACCATCAGGCGACAAAATACCACCATTTTTCAAAGTGGGGCCAGTCCTATTTCATTAGATGTA…
GhGELP14A	ATGGTGAAAATGGATGGGAATAACTTCATCTTCTTCCTCACTATATGTGTATTGAGTTGGAGAATGGAGTTATTGAAAGCTCAAATGGTGCCGGCGGTGTATGTGTTCGGAGATTCGTTGGTTGATGTCGGGAACAACAATTTTTTACCTGTTTCATTCGCTAAGGCAAATTTTCCACACAACGGTGTCGATTTTCCGACCCGAAAACCAACCGGAAGGTTTTGTAATGGCAAAAATGCTGCTGATTTTCTTGCTGAAAAATTAGGGTTACCAAGTTCACCACCCTATCTTTCTTTGTCAACCAACAATATTACTTCCCACTTAACCGGTGTTAGCTTCGCCTCGGGCGGTGCCGGAATCTTCAATAGCACCGATCGTGTCTTTGGTCAAGCAATACCA…
GhGELP15A	ATGGGTTTTTCTTCATCATGTTCTTTGTTTAAACACCATTTAATTATTAGCTTCATCATTAACTTAGCCATCATCACAATCTCACATGTCAATGGATGCTTTACATCAATCTTCAGCTTTGGTGATTCCTTAACTGATACTGGCAACTTACTTCAACTTTCGCTTTCAGAATCAAAAAAACTTTCCCACTTTGATTTTCCTCCTTATGGAAGAACCTTCTTTGATTATCCAACTGGGAGATGCTCTGATGGGCGCTTGGTTATAGATTTCATTGCTGAAGAATTCGGACTTCCATTTTTACCACCATATTTTGGAGGTGAAAATGGAAAACCCAGAAACTTAGAGAATGGTGTGAACTTTGCTGTAGTGGGTGCTACAGCACTTGATGATGTGTTTTTC…
GhGELP16A	ATGGCTACTTGCTTTTCATCATCATCATCTTGGTTAAAACTACAGTTCATTATTGTTGTCTTTCTCTTTGCCGTAATATCCAGCATCAGTTCACCGGTGAATGGATGTTTCACATCGATTTTCAGCTTTGGGGATTCCGTGTCAGATACCGGCAACTTAATTGAGATTTCAAATTTGGAAATCGGAAAGATTCCTCATTCTGCTTTTCCTCCAAATGGCCGCACCTTCTTCCACCGTCCAACTGGCCGCTTTTGTGATGGCCGCTTGGTTATCGATTTCCTTGCTGAAGCTTTGGGGTTGCCATTTCTTCCACCATATTATCGATATAAAAATGCAACATCAGAGAAATTTGAAAATGGTGTGAATTTTGCAGTTGGGGGTGCTGGTGCACTCAATTCT…
GhGELP17A	ATGGCTACTTGTTCATCATGTTGGGTGTTGAAACAATGTTTGATTGTTGGCTTTCTCTTCGTCATAATAGTTAGCATTATTCAACCAGTAAATGGATGTTTCACATCGATTTTCAGCTTCGGTGATTCCTTAACAGATACCGGCAACTTACTTGAGATTTCACTATTGGAATCCAACAAGCTTCCGCCATCGGCTTTTCCTCCGAATGGTCGGACTTTCTTTCATCATCCAAGCGGGCGACGTTGCGATGGCCGCTTGGTTATTGATTTCCTTGTAGGGAGATTACAGAAGTTCCAAAAGGGAAAGAATTTTGCAGTGGCGGGTGCTACTGCACTGAATTCATCGTTTCTCCAAGAAAATGGAATCTATAATCGCTCCACCAACATTTCTTTGGGAGAT…
GhGELP18A	ATGGCTACTTCTTCATCATGTTCCTCGTTGAAACAACACTTCCTTGTATTTCTCATTGTAATAATAAGAAGCATTATTAATTCACCAGTAAATGGATGTTTCACATCGATTTTCAGCTTTGGTGATTCATTAACTGATACAGGCAATTTACTTGAGATTTCAATTTCAGAACCCACCAAAACTCCTCATTCTGCTTTTCTTCCCTATGGCCGCACCTTCTTTCACCATCCCACCGGCCGATTCTGCGATGGCCGCTTGGTTATAGATTTCCTCGCTGAAACTTTGGGATTTTCCTTTTTACCACCATTTTATGGATCTAAAAGTGGAAAATGGGAGAAATTCCAAAAGGGAGCGAATTTTGCAGTGGCGAGTGCTACTGCACTGAATTCGTCGTTTCTT…
GhGELP19A	ATGGACACTCCCACCCCTCTCTTCTCCTTGCTTTGTTTCTTCCTCTTCTCCCTCTTCTTAGGTGAGGAGCAACATGTTGTTGAAGGGTCAAGGGTGTGGACCTTTGGTTTCAGACCCAAGATGTTGTTTGTGTTCGGGGATTCCTACGCTGATACAGGGAACAACAGGAAAGCTTTGGCAAGTTCCTGGAAACTTCCTTATGGAATTACATTCCCCGGGAAACCTGCTGGCCGTTTCTCTGATGGTCGTGTTTTGACTGATTTCATCGCTGGGTACTTGGCGATTAAGACACCAGTGCCCTACAGATACAGGAAAGAACTGGGGGGTCGTCTCAAGTATGGGTTGAACTTTGCTTATGGAGGAACCGGTGTTTTCGACACGCCAGCTCCTGAGCCAAAC…
GhGELP20A	ATGGCTAACCTTGCGTCTAAGCTTCAGCCATGGTGGCTGTTGCTTGTAATTCCCTTCTTGTTTGTCTCCAACACTTATCATTGTGTCAATGCAGAACCACAAGTGCCTTGCTACTTCATCTTCGGAGACTCATTGTCGGATAATGGAAACAATAACAACCTTGCGACGGAGGCCAAAGTAAATTATTGGCCTTACGGTATCGATTTCCCTAAAGGACCCACTGGAAGGTTTACTAATGGTCGAACCATGCAGGATATCATTGTTCAACTACTGGGTTTCCAAGAATTTATTCCTCCTTTTGCCACTTCAAGAGGCCAAGAGATTCTCAAAGGTGTTAATTATGCATCTGGTTCTGCTGGAATTCTCAATGATAGTGGCCAACATCTGGGTGTTCGAATA…
GhGELP21A	ATGGCGAACCTAAGTGCTTCCTATATTAGTTTCTTGCTTTGTTTTACATGTATCAACCTGATTAGCTCCCATTATCTGCCTGAAAACCATGTTGCTTTGTTCATCTTTGGTGATTCACTTTTTGATCCTGGAAACAACAACTATATCATCACCACCGCCGATTTTCGGGCTAATTTCTATCCTTACGGCGAGACCTTCTTCAAATACCCTACTGGCAGATTCTCAGATGGTCGACTCATCCCAGATTTTATTGCTCAGTTTGCTGGAATACCAATAATCCCACCATATTTACAGCCTGGAAAGCGTAAGTTTACAGATGGCGTGAACTTTGCTTCAGGTGGAGCCGGTGCTCTCGTTGAATCCCATCAAGGATTTGTTGTGGACTTAGAAACTCAAATA…
GhGELP22A	ATGGATGGTTATTATAGCAGAAGGGTAATCATGTTTGTGGTGTTTGCATTTGCAGCAATAAACAGAGGGTATGGACAAGAATCAACCACTCTTGTTCCTGCAATCATCACCTTTGGTGACTCTGTGGTAGATGTGGGTAATAATGACTATCTCCCTACCATCTTCAAGGCTAACTATCCTCCTTATGGACGGGACTTTGCCAACAAAAAGCCTACTGGGAGGTTTTGCAATGGAAAATTAGCCATTGACATCACTGCTGAAACTCTGGGGTTTACAACTTATCCACCAGCTTACCTTAGCCCAGAAGCATCAGGGAAGAACCTTCTGATTGGAGCCAATTTTGCTTCAGCAGGCTCTGGCTATGATGACAAAGCTTCCATGGTGAATCATGCCATCATA…
GhGELP23A	ATGGCACGTTTAGTGTTGTTGTGGTGTTTCTTTATTTTCACTGCAACTTCTGTCAACCTCGTATGCAGCCGTAGTCCGCAAAAATACCATACCGCCTTGTTTGTCTTTGGGGATTCGCTGTATGATCCTGGAAACAATAACTACATAGATACACTTATTAAGGCAAATTATTATCCATATGGTGAAACTTTCTTCAAATACCCTACAGGGAGGTTTTCTGATGGTCGTATAATTGCTGACTTCATTGCTCAGTTTGCAAATTTACCACTCATTCCACCATATCTCCAACCTGGTAATCATGAATTTACTTATGGGGTCAACTTTGCTTCAGCTGGAGCTGGTGCTTTGTCCGAAACTTATCAAGGATTTGTGATAGATTTGAAAACTCAGTTAGGTTAT…
GhGELP24A	ATGGCTAGTTTGAGGTTGTTCTTGTGTTTCTTTCTCTTTACTGCAAGTTCTGTCAACATTGTATGCAGCCGTAGTCTGCAAAAAGATCATATCGCCTTGTTTATCTTTGGGGATTCAGTGTATGATCCTGGAAATAATAACTACATCGACACGACTGCTCGGGCAAATTATTATCCATATGGTGAAACCTTCTTCAAATACCCCACTGGGAGGTTTTCTGATGGTCGTTTAACTTCAGACTTCATTGCCGAGTATGCAAATTTACCACTAATTCCACCATATCTTCAACCTGGGAATCATGAATTTACTGCTGGGGTCAACTTTGCTTCAGCTGGAGCTGGTGCTTTGTCTGAAACTAATCAAGGATTCGTGATAGATTTGAAAACCCAGCTAAGTTAT…
GhGELP25A	ATGGCGAGACTTAGCTCTTTCTTCATCTTCAGCTTCTTCCTTCAAGTAGCACTCTTTGCAACATGTTGCAGAGGGGAATTAAAGGAGCAGCAGCATCAGCTTCCAAAGAAACACGTGCCTTTCTTCATCTTCGGTGATTCAATCCTCGATGCCGGAAACAACAACTATATCAACACTTCAACTCTTGACCAAGCGAATTTCTGGCCTTATGGACTAACTTTTTTCAACTACCCCACCGGAAGGTTCTCTGATGGCCGTTTAATACCTGACTTTATTGCTAAATATGCAAAGTTGCCATTGATTCCACCATTTCTGCAACCGGGTTTTCGACAATATTACCTTGGGGTCAATTTTGCTTCTGCTGGAGCTGGAGCTCTTGTTGAAACATTTCAAGGATTC…
GhGELP26A	ATGGGCACCATTTTAAACATGTCTACCATAATTTCTGCGATATTGTATCAGATTTTAGTAATCCAGTTGTTACTAAACATGTGCTCTGCAAAGGAAGTTCCAGCCATTTTCGCATTCGGAGACTCTCTGTACGAGGTAGGGAACAACTTCTACCTTGACACACTTGCTAAGCCAACATTGCCAAATGGTATTGATTTTACAAAGGGAAAACGAAGAGCATCCGGAAGATACACTAATGCCAGGACTATTCTGGACATTATAGGCAAGTCTTGCAATTTATTTATATATATATTTGAATTAGGTTTTACAAATTACACTCCTCCTTACTTGAGCCCCCAAACTACTGGAGATGTGATCTTGAAGGGTGTCAACTATGCTTCTTCTGGATCAGGAATTTTT…
GhGELP27A	ATGGGGAAATGGTGTGGGGTGTTTGGGGTTGCTGCACTACTGTTGGTTTTGAGTGTGTTTTTAGGGGTTAGAGGTGCTCCCCAAGTCCCTTGTTACTTTATTTTTGGGGATTCATTGGTGGATAATGGGAATAATAATCAACTGTCGTCATTGGCTAGAGCTAATTACTTGCCTTACGGGATTGACTTCCCTAATGGACCGACGGGTAGGTTTTCTAATGGTAAAACTACCGTCGATGTCATAGCTGAGCTTTTGGGCTTCGACAATTACATCCCGCCTTACTCAACCGCAAGCGGTCGACAGATACTCGGAGGAGTTAACTATGCATCCGCGGCTGCCGGAATCAGAGAAGAGACCGGACAGCAACTGGGAGCTCGGATCAGTTTCAGTGGCCAAGTT…
GhGELP28A	ATGGCTTCAGTGTATTCTCTCTGTTTATCAAAACAACAATTGATTGGCATTCTTTTGATCATAATTTTCTTTTCAAGTTCGACTGCAAAGGGATGCTACAAATCAATTATCAGCTTTGGAGATTCCTTGGCTGATACAGGGAACTGGGTCATACTTTTACAACAAAATAAACCTACCCCTGCCTTTCCACCATTTGGGGGGACTTACTTCAATCGACCAACAGGTCGATGTTGTGATGGTCGTTTAATCGTTGATTTTTTTGCTCAGAAACTTGGACTTCCAATGGTGCCACCATATTTTCGAGATGCTAATTGCAGTAATTGCCGAAAGTTTCGAAAGGGTGTAAATTTTGCTGTGGTGGGAGCAACAGCGCTTGACAATGCATATTTGGCACGAAAA…
GhGELP29A	ATGGCTCAAAATATGGCCAGGAGAAGGGTTGTTTTGGTGCAGATTTTGGCACTAGCCTTGGCCGCTGTTATGCCATTGCTCTCAGGAGGTGTGGATATTCAACAAGTTAGGGTGCTGGCAGCTAAATTCAACGTGACTTGCGTAGTGGTATTCGGAGACTCCAGCGTGGATCCAGGCAATAACAACTATATTGCTACGCCCTTTAAGGGTAATTTCCTACCGTATGGGAAAGACTTCTTCAGAGGCCACCCGACTGGACGGTTCAGCAATGGAAGGCTAGCCACTGATTTTATTGCTGAAGCTTTGGGTTACACGAACGAAATTCGACCTTTCCTTAACAAGAGATTGAGACCAGTTGATATCTTGCATGGTGTTAGTTTCGCATCAGCTGCTTCTGGT…
GhGELP30A	ATGGAGTCTTGTCACAAATTTTCTTTTCCTCTTCTTACTCTTCTCTCTCTCTACATGTCGTTTTTTGTTGCTCATGCTGAAGGCTTGCTAACGCCAAGGCCCTTCAACAACAAGATTACGGCTGCTTTTGTCTTTGGAGATTCGACGGTAGATCCTGGGAACAACAACTACGTAAAGACCCTGTTTAGGGGCAATTTTCCTCCTTATGGAAAGGATTTTAGAGACCACGTGCCGACCGGAAGGTTTACTAACGGGAAGCTTTCCACCGATCTCATTGTTTCTTATGTAGGCATTAAAGAATATTTGCCACCATATTTGGATCCCAACCTTAGCATTGAGGAGCTGATGACAGGAGTTAGCTTCGCCTCCGCCGGCTCTGGATTTGATCCACTTACACCA…
GhGELP31A	ATGGCGGACCAGTTAAATCTCTTTAAAGAATACATAGCGAAGCTGAAACAACTTGTCGGAGAAGAGAAAAAAAATTTCATCATAGCTAACAGCTTATATCTTGTCGTAGCCGGCAGTGATGACATTGCCAATACCTACTTTGTTCTAGGTGCCAGGAAAATGCAGTACGATGTTCCTGCTTATACTGATTTAATGCTGAACTCGGCTACTGAATTTTTAAAGGAACTATATGGTTTGGGAGCAAGAAGAATAGCGGTTTTTAGTGCACCACCAATCGGCTGTGTGCCATCACAAAGAACTTTAGCAGGAGGAACGGAAACGCATTGCGCAAATGAGTACAATGTAGCAGCTAGGTTGTTCAATAAAAAGCTATCTGCAGAGTTGAATACCCTTCGAACA…
GhGELP32A	ATGGCTACCTCCCTTTGTACTCATGTTCCCGCCCTCTTTCTTCTTCTTCTTCTTCTTGTTTCAGCTCCATGCAATGCAGGTATTCTCAGGACATGCAAGTTCGATGCCATATATCAGCTGGGGGATTCCATATCCGACACCGGAAATCTAATCCGGGAGCACCCTTTCTCTCCTTTTGCTAGGCTTCCTTACGGTGGAACCTTCTTCAAGCATGCAACCGGTAGATGCTCCAATGGCTTACTCATCATCGATTTTCTAGCTTTATCTGCTGGAATCCCCTTCCTCCAGCCCTATTTAAACAGTAATGCACTATTCACTCGTGGCCGTGGGGTGAATTTCGCGGTTGCTGGCTCCACTGCGTTACCTGTGGAGACTCTAGCTGATAAGGGAGTTGTTGCC…
GhGELP33A	ATGGAGTCTATGAGGTTATTTTCTATGTCTGGCCTTTTTGTTTTGCCACTCGTGGCACTAATGATACCGGCGACTATTGGGAGCGGTTGGCAAAGATGCAGATTTCCAGCAATATACAACTTTGGGGACTCTAATTCAGACACTGGGGCTTGTAATGCGGCAGTGGCTGAGATTCCATCACCATATGGCCAAACCTTCTTCAAGCAACCTTCAGGACGAGCTTCTGATGGTCGTCTCATCATTGATTTTTTAGCTGAGAATTTGGGATTACCATACCTGAGTGCCTACCTGGACTCAATTGGGACAAATTTCAGGCATGGTGCTAATTTTGCAACAGGTGGGTCTTGCATTCAACCTGCATGTGGATATAGCCCCTTCAACCTTGCAACGCAAGTTTCT…
GhGELP34A	ATGGCAATGGCGATGGCGAAGCTGTGGATGTATTGCTTGCTTGTTTGTTTAGGTATGGCGTTGAACAATGTGGCTTCAGCGCAAGGAGAAAACCCTTTTGAGCCAGATGGTGGAAAGAGAAGAGAAATGGTGCCTGCTATGTTCATATTTGGAGATTCTCTCATTGACAATGGCAATAACAACGACCTCCCTTCTTTCGCTAAGGCTAATTATTTCCCTTATGGTATTGACTTCAATGGCGGTCCTACTGGTCGTTTCTCTAACGGTTATACCATGGTTGATGAAATCGCTGAACTACTAGGACTTCCTTTAATTCCTGCATATTCTGAAGCTTCCGGCGATCAAGTTCTTCATGGTGTTAACTACGCCTCAGCAGCTGCCGGAATCCTTGACATCACC…
GhGELP35A	ATGGCTAAAAAAGCAGGAAGAGGGTTTATCCTTGTATGCCTTCAACTCTTGCTCTGTTTCTCTCAACTCAATTGCATAAGAGCTAAAGGGGAGGATGGAAGTGATGATGAGATCAAAGGTATGTTTGTATTTGGGAGCTCTTTGGTGGACAATGGCAACAACAACTACCTTGAAAACTCGACGGCTAAAGCTGATTTCTTACCCTATGGGATAGACTTTCCAAAGGGACCATCTGGCCGATTTACAAATGGAAAAAATGTGATCGATTTACTAGGTGAAATGCTGAAGCTTCCCTGCCTTATTCCACCCTTTTCTGACCCTTCAACAAAGGGAAGCAAAGTGGTTCATGGTGTCAACTTTGCCTCTGGTGCTTCTGGTATTTTGGATGATACTGGTTTT…
GhGELP36A	ATGTCATCCTCAAAGTCCAACCTCTTCATGGTCGCGCTACTACTAGTCTCGATGACCATCATCAACACCTGCGGTGCCAACGCCAGCACCAACCCAAAGTTCCCTGCCATTGTCATCTTTGGTGACTTAACAGTGGATCCCGGTAACAACAACTATATCGACACAATCTTTAAAGGCAACATAGCCCCATATGGGATAAACTTTCCAGGCCACGTTCCTACAGGCAGGTTTTCAGATGGCAAACTTGTTACGGACTTTGTGGCATCTTCTTTAGGGATCAATGACGTCGTACAGCCTTTCTTGGACCCAAATCTATCAAACGATGACCTCTGCACCGGTGTTAGCTTTGCCTCTGCTGATTCCGGATATGATGATTTAACTACATTGTTGTCCAATGTC…
GhGELP37A	ATGATGGGGTTCTCCTGGAAACTGTTTTATTTATTTGGGATCTTGTTTTGGGGGTTTTCACAACGATGGAGAACTGTGGAAAGCAATGGTGGTTCATTTTCATGTGGGTATCCAGCAATATACAACTTTGGGGACTCAAATTCCGACACTGGTGGAATATCTGCAGTAATGTTCGAGATCCTATCACCAAATGGAGAAACCTTTTTTGAACATCCTGCTGGTAGGGCCTGTGATGGTCGCCTCATCATAGACTTCATAGCTGAGAATCTGAAGTTACCATATCTTAGTGCATACTTGGACTCAGTTGGAACAAATTTCAGGCATGGTGCTAATTTTGCAACAGGTGGTTCATCTATCAGACCACCTGGTTATAGTCCATTCAATCTTTGGGTTCAGATT…
GhGELP38A	ATGCCTGTGCCTGCAACAGCTTTATGTTTAATTCTTGTTTTGTTTAGCACAAGAAATGCTGGTGGAGTTTGTCTTGCCCCAAATAAAATAACATTTCCAGCTCTTTTTGCATTTGGAGATTCAATAGTAGATACGGGTAACAACAACAAGCGCTTTACAATAGCAAAAGCTAATATCCCACCCTATGGACGAGACTTTCCTGGTGGAGCTGCAACTGGAAGATTTGGAAATGGAAAGGTGTTCTCTGATTTATTGGCTGAAGGTCTGAGAATAAAACCTTTATTGCCTGCATATCTTCATCCGGTTCTTCAAGGTGAAGATCTAGAAACAGGCGTAAGCTTTGCTTCAGGTGGTTCAGGATTCGACGAATTTACAGTGAAATTACAGAATGCTTTATCC…
GhGELP39A	ATGGAAACGATTGTCTTTCCTTTTTCCTCAAAGTTTTTGTGGGCTAAATATCTTTTGGTATTTGCTCTCTTCATCTCCGCAAAAGCGTTGATTAAGCTACCTATAAATGGAACCATCCCTGCTGTAATTGTGTTCGGGGATTCCATTGTTGACGCCGGTAACAACAACGATCTCAACACTGTTATTAGGTGCGATTTCCTCCCTTACGGCCAAGATTTTGCCGGGGGTGTTCCCACCGGAAGGTTTTGCAATGGCAAAGTCCCTTCTGATTTAATAGCTGAAGAATTGGGAATTAAAGATATAGTGCCAGCATATTTGGATCCTACATTGAAAACCCAAGATCTCTTAACTGGAGTAACCTTTGCTTCTGGTGGCACCGGATATGATCCTTTGACTCCC…
GhGELP40A	ATGAAGAACAATTTTTTTATCCTCGTAATCTTATTCCAAACCGTCGGCTTAGCTTTATCGACCCCCCAAAAATATGAGTCAATTTTCAACTTCGGTGACTCCCTAAGCGACACAGGCAATTTACTTCTCTCCGGTGCCCTTGTATTTCCGGTCATCGGGCAGCTACCTTACGGTGAAACCTTCTTTCAACACGCAACGGGGCGGTGCTCTGACGGACGTCTTATTATCGACTTCATTGCTGAGGCATTCAGTTTACCTTATTTGGAACCTTACCTAGCAGTAAAACAAGGCCAGAGTTCTCCACATGGAGTCAACTTCGCATTCTCCGGAGCTACTGCACTTGATGCTGAGTTTTTCTTCCAAAGAAACATGGGATCGATTTTGTGGACTAATAATTCT…
GhGELP41A	ATGGGCACCATTCGGAACAAGCTTATCATCATTTGTTCCATATTGTCTCATATTTTAGCCAAACACATTGGTCTTGCCTATAATATTAGTGCATTCTTTGTTTTCGGAGATTCTTTGGTTGACGGGGGAAACAACTATTACATCGACACATTGGCGAAACCCGAGTATCCTGATGGTATCGACTTCCCCAAAGGAATTCCGTCCGGTCGTTACACCAATTCTCGAACTATTGCCGACATTGTAGAAGAGGAAATTGGCTTTATAGATTATGCTCCTCCTTTCCTAGCACCTAATACAACTGGAGATATGATTTTGAAAGGTGTTAACTATGCCTCCTCTGGAGCTGGAATTTTACAAGCCACTGGTGCATTTTTTGGTGAAAGAATTAATATGGATAAA…
GhGELP42A	ATGGGCACCATTTGGAACAAGCTTATGACCATTTGTTTAGTGATTGAGATTATAGGCAACCATTTAAGGGTGCCCACCATTTGTTTTGCCCATAATATTACTGCATTTTTTGTCTTTGGAGACTCTTTGGTTGAAGTGGGAAACAACAATTACATCAACACATTGGCAAAACCGGTGTTTCCTAATGGTATTGATTTCCCGAAAGGAACTCCGTCCGGTCGGTTCACCAATTCTCGAACTATTGCAGACATTATAGAAGAGGAACTTGGTTTTAAAGATTATGCTCCTCCTTGCTTGGCACCTAATACAAATGGAGATATGATTTTGAAGGGTGTCAACTATGCCTCCTCAGGATCTGGAATTTTACAATCTAGTGGATTAATCTTTGGTGGGAGAATT…
GhGELP43A	ATGGTGAAACTGTGTGTGCTATTTGGGGTGGCTGTACTTCTAAGCTTGAGCTTCGGGTTCATCAATGGCGCACCTCAAGTTCCTTGTTACTTCATCTTCGGTGATTCATTAGTTGATAATGGGAACAATAATCGATTATCGTCATTAGCGAAAGCTAATTACATGCCTTATGGAATCGATTTCCCTAATGGACCAACTGGAAGGTTCTCTAATGGCAAAACCACAGTCGATGTCATTGCTGAACTTTTGGGCTTTGAGAATTACATTCCTCCTTACTCCGCCGCTAGAGGTAGACAAATCCTCGGAGGAGTTAACTATGCATCAGCCGCGGCCGGAATCAGAGAAGAGACTGGACAACAGCTGGGAGCTCGGATCAGTTTCAGTGGGCAAGTTAGAAAC…
GhGELP44A	ATGAAGTTTTCAAGCAATTTCATAGTTGTATTTGTGCTCTTTGCATTTGTGCTCACAATGGCTAATGGACAACCCCTTGTTCCTGCCATGTTCATATTCGGGGACTCGGTTGTTGATGTAGGAAACAACAATAACCTCTACACTATCATAAAAGCAGACTTCCCTCCTTATGGGAGGGATTTTTTGAATCACAAACCAACCGGGAGATTCTGTAATGGAAAATTAGCCTCGGACTTCACTGCTGAGAACATTGGCTTCACTGATTACCCACCAGCTTATCTTAGCAAAAAGGCCAAAGGAAATAACCTGTTAATTGGAGCCAATTTTGCATCAGCTTCTTCTGGTTATTATGAGACTACGGCAAAGTTATATCATACACTGTCATTGAGTAAGCAATTG…
GhGELP45A	ATGGCATCATCCATTATCATTCCCTGGATTTTCTACATTCAAATCTTAACCATCAGTTCTAAAGCTATAGATGCAGTGCCTGCTATAATCGTCTTCGGAGATTCATCTATTGATACGGGTAATAACAATTACCTCCCAACATTTGCCAAGTGCAATTTCGAGCCTTATGGCCGTGATTTTCCCGGTGGCACCCCCACCGGTCGTTTCTGCAATGGCCGGCTTCCTCCAGATTTCGTATCCGAGGGCTTAGGGCTCAAACCTATCGTCCCGGCTTACTTGGACCCTACCTTTAACATCTCTGACTTCGCCACTGGTGTTTGCTTTGGTTCTTCAGGAACTGGCTACGACAACTCTACAGCTGCTATACTGAAAGTGTTTACTTTATGGAAAGAAGTGGAA…
GhGELP46A	ATGGCCATGTCATCCACCCCCAACATCTTATTATGGCTCTTTTCCATTCATTTTTTGCTTTCGTTAGTAAAGATCAATGAGGCCAAAGTTCCTGCCATCATAGTGTTCGGGGACTCATCGGTTGATGCTGGCAACAACAACTATATCCCCACCATTGCCAGGAGCAATTTTGAGCCATATGGTCGTGATTTCAATGGTGGCCATCCAACAGGTCGGTTCTCCAATGGCAAAATCGCTACCGACTTCATCTCCCAGGCGTTTGGTCTCAAAGGGGCCATCCCTGCTTACCTCGACCCTTCATATAGTATATCGGATTTCGCCACTGGAGTTACCTTCGCTTCTGCTGGAACCGGCTACGACAATGCCACTTCCAATGTTCTCTCAGTGATACCGCTATGG…
GhGELP47A	ATGGCTTTCGGTAGTACTCCAGTTCTTCTTTGGCTCTTCTTCTTATCTTTATCTCCATTGACCAAAGCTAAAGTTCCAGCCATCATAGTGTTCGGAGACTCCTCCGTGGATTCGGGCAACAACAACCTGATCTCGACGGTTTTGAAGAGCAATTTTCAGCCTTACGGTCGTGATTTTTACGGGGGTCAACCAACTGGACGCTTCTGCAATGGCCGAATCCCTCCCGATTTCATCTCCGAAGCTTTTGGACTGAAACCAGCCATCCCAGCTTACTTGGATCCTGCTTATAATATATCGGATTTCGCCACTGGTGTTTGCTTTGCTTCTGCTGGAACTGGCTACGACAATGCAACCTCCAAAGTGCTTAATGTGATACCACTATGGAAGGAATTAGAGTAT…
GhGELP48A	ATGTCAAGTCCTTGGTTTTTCGTTACCCTTTTAACTCTAATTGCTATAGTCTCACCTACTCCATTAGCCGAGGCTCGTGCTTTCTTTGTCTTTGGTGACTCGCTCGTTGATAATGGCAACAATAACTACTTAGCCACCACTGCCCGTGCCGACTCTCCACCGTACGGCATTGATTACCCGACACATAGACCCACGGGCCGCTTCTCCAATGGCTTAAACCTCCCTGACATTATCAGTGAGCAAATTGGATCGGAGCCAACATTGCCATACTTGAGCCCTGACCTCAGGGGCCGAAAACTACTCATCGGTGCCAACTTTGCTTCTGCTGGGGTCGGAATTTTAAATGACACCGGGGTTCAGTTTGTTAATATAATAAGGATGTTCAGGCAATTTGAGTAC…
GhGELP49A	ATGATAATGGAGGAGCACTGGAAACTGGTTTATGTGATTGGGATTTTGGCTTTAGGATTTGCAGTGAAAAGCAATGCTGATGGTTCAATCTCATGTGGGTTTCCAGCCATATATAATTTTGGGGATTCAAATTCAGACACTGGTGGAATCTCAGCGACCTTAAATGAAATTCTACCACCAAATGGTGAAACCTTCTTTGGACATCCCGCCGGCAGAGCCTCCGATGGCCGACTCATTATAGATTTCATAGCTGAGGGTATTAAGTTACCATATCTTAGTGCATATATGGACTCAATTGGGACAAATTTCAGGCATGGTGCTAATTTTGCAACCGGTGGTTCATCAGTTAGACCACCTGGTTTTAGTCCATTCAATCTTGGGATTCAGATTTCACAATTC…
GhGELP50A	ATGGAGTTTTGGGGAGTTTTAATTTCTGGGGTTTTAGTTTCTTGGTGGGTTTTGAGTGTAAATGGTGCTAATTTACCACCATGTCAATTCCCTGCTATTTACAACTTTGGTGACTCAAACTCAGACACTGGTGGGATTTCAGCTGCTTTTGAACCCATTAGAGCTCCATATGGTGTGCCCTATTTTCACAAACCATCTGGTAGAGACTCTGATGGTCGCCTCATCATTGACTTCATAGCTGAGAGACTTAAGTTGCCATATCTTCATGCATATTTGAATTCCTTGGGAGCAAATTTCAGGCATGGAGCGAATTTTGCTAATGGTGGATCAACCATAAGAAGACCGAATGAAACCATTTATGAATATGGGATAAGTCCATTTGGTTTAGATATGCAGATT…
GhGELP51A	ATGGATCCTACCAGTACCATATTCAGTTTTCTTTCAGTTCTTTTATTTGGTTCTACTACCAATTTCAATCGTGTTTTCCCCTCGGAAAGTTGTCGTTTTCCGGCGATTTTTAATTTCGGTGCCTCTAATTCTGATACCAGTGGCTACGCTGCCGCCTTCATTCAACTTAAGTCGCCTAATGGAGACACCCTTTTTGGAATGCCCGCCGGGAGATTTTGTGATGGACGACTCATCGTTGATTTCACTACTGAGAGTTTGGATTTGCCATTCCTAAGCTCTTACCAGAATTCACTAGCAATCAATTTCTCACATGGCTCGAATTTTGCAACGGCGTCTTCCACCATAAGATTACTGACGGCTAATGTTGTCCCCTATGGCCACGCCAGTCCATTCTACCTA…
GhGELP52A	ATGGATCCTACCAGGACCATTTTCATTTTTCTTTCTGTTCTTTTATATGGTTCTACTACTGGTTTCAGTCGCGTTTTCTCTTCGGAAAGTTGTCGTTTTCCGGCGATTTTTAATTTTGGTGCCTCTAATTCCGATACTGGTGGCTTCGCTGCCGCCTTCATTCAACCTAAGCCTCCTAATGGAGACACCTTTTTTGGAATGCCGTCTGGAAGAGTATGTGATGGACGACTCATCGTTGATTTCACCGCTGAGAGTTTGGGTTTGCCCTTCTTAAGCTCTTACTTGAATTCACTGGCAACCAATTTCTCACATGGTGCGAATTTTGCAACGGTGTCTTCCACCATAAGATTACCAACGGCTGATGTTATCCCCCAAGGCCAGGCGAGTCCATTCTACCTA…
GhGELP53A	ATGGCATATAAGCTTCTTAAGTCATTGGAGGTGGTGGCGATTTCAGTGCTGTTTGTAATATTGCAAAACTCGGCAAATGCAAAGCCCCAAGTGCCATGCTATTTCATTTTTGGGGACTCCTTATCCGATAATGGCAACAACAATAACCTTAACACCTTGGCCAAAGTCAACTATTCACCCTATGGCATTGATTTTCCCAAAGGACCAACAGGAAGGTTCAGCAATGGCAAAAACATGCAGGATTATATTGCTGAGTATTTGGGGTTCACACGTTCTATGCCTCCTTTCGCCGAATCAAAAGGGGAAAACATTTTGAATGGTGTGAACTATGCGTCTGGTGCTGCCGGCATTCGTGACGAAACTGGAAAAGATCTGGGTGATCGAATACCCTTGGACAAG…
GhGELP54A	ATGGCAAAGCAATGTCTGGTCTTTGCAATGGTTTTGGTATTAGGAACTTTAGTTTCAGTTACAACTGCTGCATCTTTGGCCTCATTTGTTTTTGGTGATTCACTGGCAGAAGTAGGGAACAACAACCATCTGCAGTATTCTTTAGCAAGGTCTGATTATCCCTGGTATGGGATTGATTTTACTGGCAGAAAAGCTACTGGTCGGTTCACGAATGGACGAACCATAGGCGATATTCTATCTGAAAAGCTTGGGACTTCATCCCCACCACCTTACCTTTCTTTGTCACAAAATGATGATGCAATCCTTCAAGGGGTTAATTATGCTTCTGGTGGAGCTGGAATTCTCAATGAAACAGGCCAATATTTTATTCAGAGATTGACATTTGATGATCAGATAAAT…
GhGELP55A	ATGGCTCTTCTGTATATTCTTCATTCCCTTTTAAAACTAGCTTTCCTTTGTTCCTTTTGGCCTACTGTTAGCCCCTTGAGTTTGAATTATCCGGCAGTGTTCAACTTCGGTGACTCGAATTCCGACACGGGTGGATTAGTTGCCGGAAAAGCTTTTCCCATGACACAATTTAATGGGGAAACTTACTTCCATGAACCCTCTGGCAGATTCTGTGATGGTCGCTTGATCATTGATTTTCTAATGGAGGCAATGGAGTTTCCTTACATGAACCCATATTTGGAATCTGTTGGCTCTCCTAATTTTCAAACAGGGTGCAATTTTGCTACAGGAGGATCTACCATTCTTCCTGCAAATGCGGCTTCAACAAACCCTTTTTCCTTTAATCTTCAGTTATCTCAA…
GhGELP56A	ATGGATAATGGAGGGTTCTCTAAGGATTTGATATTGCTTCTTTGCATTTGGGTTTTCCTTGCTATGATTGATGTTTCAAAGTGCAGCGTTGGTAGACCACTTATTGTCAATTTCGGTGATTCAAATTCCGACACCGGAGGAGTACTAGCTGGCACCGGACTTCCCATCGGCCTTCCTCACGGCATCACTTTTTTCCATAGAGGCACTGGACGATTAGGGGATGGACGACTCATTATTGACTTCTTCTGTGAACACTTGAACTTGAGTTATTTGAGCCCATATTTAGACTCATTGGCTCCAAACTTCACTAGTGGAGTGAACTTTGCTGTATCTGGTGCAATGACCCTGCCACAGTTTGTCCCCTTTGTTCTTGACGTTCAAGTTTGCCAATTCATTCGC…
GhGELP57A	ATGGAGAACTCGTTCACATTGGTTACGATTTTCGGTCTGCTGTTTACTTTAGGCAATGTAGGTCCTCAAGCTGAGGCCGCGAGGGCGTTTTTCGTGTTCGGAGATTCATTAGTCGATAACGGTAACAACAACTATCTAGCTACCACGGCTCGTGCTGATGCTTACCCTTACGGTATCGACTATCCTACTCATAGAGCTACTGGCCGGTTCTCTAATGGCCTTAACATCCCAGATCTTATAAGTGAGCAAATTGGCTCTGAACCAACATTGCCATATCTGAGCCCGGAGCTAAACGGACAAAGGCTTCTTATTGGTGCCAACTTTGCTTCAGCTGGAATCGGCATTCTCAACGACACCGGAGTCCAATTCGTCAATATAATTAGAATCGGCGAGCAATTA…
GhGELP58A	ATGGCGAGTTCACTGGCTCTTGTTTCATGGCTGGTTCTAGTTTTAACCCTTGCAATGGCAGTTTCAAAGACTCAAGTCGAAGCTGCCAGGGCATTCTTCGTATTCGGTGACTCGTTGGTCGACAATGGCAACAACAATTATCTAGCTACCACTGCTCGAGCCGATTCACCTCCTTATGGCATTGACACTCCGGGTCGTCGCCCCACTGGTCGCTTCTCGAATGGCAAAAACATACCCGATTTCATCAGTGAAGCACTCGGTTCGGAGCCGCTACTGCCGTATTTGAGTCCGGAACTCAATGGAGATAGGCTACTTGTTGGTGCCAACTTTGCTTCGGCTGGTATTGGTATCCTTAATGACACCGGAATACAATTTATAAACATTATAAGAATGTTCAGG…
GhGELP59A	ATGAAGTTTGTGGCTCTGCTTATTCCTTTTGCAATTTTGCTTTCTATGGTTAAGGGTCAACTTGTTCCTGCCATGTTCATATTTGGAGACTCAATTGTTGATGTAGGAAACAATAATGATCTGGTTACGCTTGTAAAAGCTAACTTCCCTCCTTATGGGAGGGATTTTGCTCATCATGAACCGACCGGAAGATTCTGTAATGGAAAGCTAGCGATAGATATTATTGCTGAGGGACTTGGCTTCACTGACCATCAGCCCGCTTACATGAGTGACAAGGCTAACGGGGAAATGTTGTTGATTGGAGTCAATTTTGCATCAGCTGCTTCCGGTTATTATAATGCTACAGCAATTTTATACAATACATTCTCTTTAAGTCAACAATTGGAAAATTACAAAGAT…
GhGELP60A	ATGAAGTTTCTAGCTCCGTTTATTTTTCTTACCTTTCTGCTATTTGAGGTTAAGGGTCAATTTGTTCCTGCTTTATTCATATTTGGAGACTCCATTTTTGACGTAGGAAACAACAATGATCTTGTCACCCTAATAAAAGCTAACTTCCCTCCTTATGGGAGGGATTTTGTTGACCATGAACCAACAGGACGATTTTGCAACGGGAAATTAGCTTTAGATATCATTGCTGAGCAAATTGGCTTCACTGACTATCAGCTCGCTTACATGAGTGACAAGGCTAACGGGGAAATGTTGTTGATTGGAGCCAATTTTGCATCAGCTGCTTCCGGTTATTATAATGCTACAGCAATTTTATATAATACCATCTCTCTGAGTCAACAGTTGGAGAACTACAGAGAG…
GhGELP61A	ATGGATTCTAAAATGCACCTTCAGCCATGGTGGTTACTACCTATTTCTCTTTTGTTACAACTCTCAAATTTGAAAAACTGGGCAAACGCAGCACCACAAGTGCCTTGCTACTTTATTTTCGGGGACTCATTATCGGATAGTGGGAACAATAATAACCTTAAAACGTTAGCCAAAGTAAATTATCGACCATACGGAATCGACTTCCCCAAAGGACCAACAGGAAGGTTTAGCAATGGTCGTAACGTGCAGGATGCTATTGTTGAACTTCTTGGTTTCGAAGAGTATATGCCTCCTTTTGCCAAATCAGAAAAGAAGAACATTCTCCAAGGCGTGAATTATGCGACTGGTGCCTCGGGCATTCTTGACGAAACTGGAAGTCTAATGGGTGTTCGAGTACCC…
GhGELP62A	ATGGTTAAACTTCATTTTTGGGATTTTATCATCTTAATTTATTTATTAGAATTTGGTTATGGCGATGTGATTGAAGTGCCGCCATTTAACATTAACCAAAAGGATCTTATAAAGCATTTATCATTAGTAGATATCAAAATTGCTTTGCCAGCTATTTATGTATTCGGTGACTCTTTTGTTGACAATGGAAACAACAAAGCAATTTTGGGAAATAAAGATGCAATTGGAGGAGGTTATTTGCCATTTGGAATTGATTTTGATGGAAAACCTACTGGTCGAGTCACCAATGGTAGAATTGGAGTAGATTTTATTGCTACAGTGGCAGGTTTGCCATACCCACCACCAATTATGGGTATGTCTAAGATAGACAGAAAAACAATTCGAACTGGTGTTAATTAT…
GhGELP63A	ATGGTTAAACTTGATATATCCATTAATTTTTGTGTTTTTATGCTCTTAGTTTATTTATTAGAATTTGTTTATGGAGATGTGATAGAAGTGCCACCATTGAACATCAACCAACAAGATCTTTTGAAGCATTTATCATTAGGAGATATAAAAATTGATTTTCCAGCTCTTTATGTATTCGGAGACTCTTTTGTTGACAATGGAAACAACAAAGTAATTTTGGGAAATGAAGATGCAATTGGAGGAGGTTATTTGCCATTTGGAATTGATTTTGATGGAAAACCTACTGGTCGAGTCACTAATGGTAGAATTGGAGTAGATTTCATTGCTACAGCAGGAGGTTTGCCATACCCACCACCAATTATGGGTATGTCTAAGATAGATAGAAAAACAATCCGTACC…
GhGELP64A	ATGTTAACTACTCATCTTCTTGCCATCTTTCTCATTTCCGCCATTGTTTCGCATTCCAAAGCTCTTCGATTCCCTCAAGAACTTTACAATCTTTCCTCAAATCAGATCTTCATTGTCGATAACCTTTCCAGGCCTCCTTCTTCTTCAGCTTCTCCCACGCCCTTGTTATCCCCAGCTGTTTCTTCCCCTCTGGTCCCTGCACTCTTCATTATCGGCGACTCCACTGTCGACTGTGGCAACAACAACTATCTTGGCACCTTTGCTCGCGCCGATCGTCCTCCTTATGGTCGAGATTTCGACACCCATCTCCCCACTGGACGCTTCTGCAATGGAAGAATCCCTGTTGATTATCTTGCATTGCATCTTGGACTTCCCTTTGTGCCGAGTTATCTTGGACAA…
GhGELP65A	ATGGTCGAACATGTTTTTGGAATTCCCCGAGTTATGTTTCGAATTTCAGCATCTTTAATCTTCTTTTTGTTCAATAGTATGTCAGCTGAGAAGATTCCGACGATCTTCATATTCGGAGATTCCATAGTTGATGTCGGAAACAACAATTACATCAACACATTAGCCAAGGCAATGTTTCCAAATGGAATAGACTTTTGCAAGAACTGTCTCTCTGGGAGATTCACTAACGGTAGAACGGTAATTGATATCTTAGGCAAGCCTCCATATTTGGCTCCTAATACCGCAGGCGACGCCGTTTTAAGAGGTGTCAATTACGCATCTTCTGGTTCTGGAATTTTGAACGACACTGGATTAATCTGGGGTGGTCGTATTAGCTTAGATGAACAAATCAGTAACTTC…
GhGELP66A	ATGAAACTCAATGTGAGATGGAGTTGTTTACTGTGTTTGGTCCTTATAGGAATCGCCATTGAAGGTGTTCAATGCAAGGTGGTTCAGTTTATTTTCGGGGATTCATTGTCGGATGTGGGCAACAACATGTACCTTTCAAAGAGCTTGGCTCAGGCTAACTTGCCTTTTTATGGAATTGATTTTGGCAATGGCTTGCCTAATGGAAGGTTCACTAATGGCCGAACCGTCGCCGATATCATAGGTGACAGCACTGGTCTCCCAAGGCCACCAGCATTTTTGGATCCATCATTGACCGAGGATGTGATATTAGAAAGTGGAGTAAATTATGCCTCTGGAGGAGGTGGGATTTTGAATGAAACAGGAGGTTACTTTATTCAGAGGTTTTCCCTTTGGAAGCAA…
GhGELP67A	ATGGAGAAATGGTATGGGGTTTTAGGGTTGGTGTTGGTTTTGAGTTTGTTCTGTGGGGTTAAAGGAGAACCCCAAGTTCCATGTTACTTCATTTTTGGAGATTCATTGGTAGATAATGGGAACAATAATGAACTTCGTTCATTGGCCAGAGCTGATTACTTGCCTTATGGGATTGACTTTGCTAATGGACCGACCGGCCGGTTTTCAAACGGTCGAACTACGGTGGATGTCATAGCTGAACTTTTGGGGTTTGACGATTACATCCCTCCATACTCAACTGCAAGTGGTAGACAAATACTGGGAGGAGTTAACTATGCATCTGCTGCTGCTGGAATCAGAGAAGAAACTGGACAACAACTGGGAGCTCGGATTAGCTTCAGTGGGCAAGTTAAAAATTAC…
GhGELP68A	ATGTACCACTTGACACTAATGATGTCTGCTAGTTACAGAAGGAGCATTCAAAAATATATAGTGTATGCACAACAGTCGACCCCACTGGTTCCAGCAATGCTGACTTTTGGTGACTCAGTGGTAGATGTGGGCAATAATGATTACCTCCCCACCATCTTCAGGGCTAATTACCCTCCTTATGGGAGGGACTTCGCCAACCAAAAGCCTAGTGGGAGGTTTTGTAATGGCAAGTTGGCCATTGACATCACTGCTAAAACTCTGGGGTTTACTACTTATCCACCAGCATATCTAAGCCCTGAAGCATCAAGGAGCAACCTTCTTATTGGAGCCAATTTTGCTTCAGCTGGATCTGGCTATGACAATAGAGCTGCCTCTTTGAACCATGCTATCACGTTGAGT…
GhGELP69A	ATGGAGGTTTACAGCAGAAGGCTAATGGTTCTGGTGTTTGCATTTGCACTAGTAAGCATAGGGTACGCGCAAGAGTCGAACTCGACCACTCTGGTTCCAGCAATACTGACTTTTGGTGACTCAGTGGTAGATGTGGGCAATAATGATTATCTCCCCACCATCTTCAGGGCTAATTACCCTCCTTATGGGAGGGACTTCGCCAACCAAAAGCCTACTGGGAGGTTTTGTAATGGCAAGTTGGCCACTGACATCACTGCTGAAACTCTGGGGTTTACTACTTATCCACCAGCATATCTAAGCCCTGAAGCATCAGGGAGCAACCTTCTTATTGGAGCCAATTTTGCTTCAGCTGGATCTGGCTATGACGATAGAGCTGCCTCTTTGAACCATGCTATCACG…
GhGELP70A	ATGGAGCCAGTAGCCATGGTTATGGAGAAAGCTTGGAGTTTTGGTTTGGTTCTTTTGTGGTTCAGTACTTTAAGCTGCTATCTGGTTAATGCAGCTGACGATAAAAATGGTGGTTTTGGAGCTTCTTTCATCTTCGGTGATTCTCTGGTGGATGCTGGTAATAATAACTATTTACCAACGTTGTCTAGGGCAAATATTCCACCAAATGGAATTGATTTTAAAGCTTCCGGTGGAAACCCTACTGGCAGATATACCAATGGTAGAACCATTGGTGACATTGTAGGAGAAGAATTGGGAGTACCAAATTATGCAGTTCCATATCTTGCTCCAAATTCTACTGGGAAAGCTATACTTTATGGTGTAAATTATGCATCAGGAGGAGGGGGGATTATGAATGCA…
GhGELP71A	ATGGAGTTTGCAAGACTTATCTTTGCTGGGATATTGATTTCATTGCTTTCGAATAGGGTGGCTGCCATGGCCGCGGATTTACCACCTTGCAAGTTCAAAGCAATTTACAACTTCGGTGATTCAAATTCCGACACCGGAGCTATATCAGCCGCCATTTTCCCTCGCCAATGGCCCAACGGTGAAACTTTCTTTCGAAAGCCAGCTGGAAGAGTCTGCGATGGGCGACTTATAATTGATTTCATTGCTGAACGCCTTGGATTGCCGTTGTTGAGTTCGTATTTGGATTCAATCGGATCAAACTTCCGGCACGGGGCTAATTTTGCGGCAGGTGGATCAACCATTGTTCCTCAAAACAAAACTATAGCTGAGAGTGGATTAAGTCCATTTGCTCTTAATGTT…
GhGELP72A	ATGGAGAATGTAAAAGTATTTAGTATCATTATTGCCCTCTTTTCAGTTTTGAGTGTGGAAAGTGTGGGGTTGAAGGACTTGAAAACCTGTAATTTTGGAGCAGTTTATAACTTTGGTGATTCCAATTCTGATACCGGTGGTGGCTCTGCTGCATTTTGGCCTGCTGGGAAACCATGTGGCGAGACTTTCTTCGGTAGGCCGGTCGGACGGGGTTGTGACGGACGTCTCATTATCGAATTCATCGCTGAACACCTTGGGTTGCCTCACTTGAGTCCTTACTTGGATTCCATTGGAACAAGTTTCAGATATGGTGCTAATTTTGCCATTGGCGGATCAACCATTAGGCCACAAAATGAGTCAATGTCTTTAAATGGAGTGAGCCCATTCTCACTTGACATC…
GhGELP73A	ATGAGTGAGCTTTCAAATAGACAAATGATAGTTAGGACCGTGTTCCAAATAGTGACAGTCAAAGTGTTACTAAAAATTTGTTTTGCTACGGATGTTATTCCAGCCAACTTTGTGTTTGGAGATTCCTTGGTTGATGCAGGAAACAACAATTACATTGCATCATTATCAAAGGCTAACTTCGTCCCAAATGGGATCGATTTTGGAGGTCCGACCGGTCGGTTCACCAATGGTAGAACAATCGTGGACATCATAGGTCAGGAATTGGGTCTTCCAGGTTTCACTCCGCCTTACTTAGCCCCCACAGCTAGAGGACCAGTGGTTCTTCAAGGTATCAATTATGCTTCTGGGGGAGGTGGGATTCTCAACCACACTGGAAACATCTTTGGTGGTCGAATCAAC…
GhGELP74A	ATGAAGTTAGAGATAGCACTGAGTTTACTACTTGTGGTTCTTGTTGGAATCACCATTATTCAAGGTTGTAATGGCAAGGCCGTACAATTCATTTTCGGAGATTCCTTGTCCGACAACGGTAACAATAATCGCCTTTCGATGACATTGGCTAAGGCGAACTTGCCTTATTACGGCATTGATTTTGGCAATGGTCTGCCAAATGGAAGGTTCACTAATGGCCGAACCGTTGCTGATATAATAGGTGACAGCACAGGTCTCCCAAGGCCACCAGCTTTCTTGGATCCATCTGTAAATGAGGATGTTATATTGGAAAATGGGGTAAATTATGCCTCTGGGGGTGGTGGGGTTTTGAATGAAACAGGAACTTACTTTATTCAAAGGTTGTCACTTTGGAAACAG…
GhGELP75A	ATGGAAAGGATGAGCTGGGCCTTGGTGTGGCTGAGCTTGGCCTTCAAGTTGGTGGTGGCAATCTCAGTGTGTGATGGCCAGTTTCCGGCGATGTTTGTGATGGGGGATTCCTTGGTGGATAATGGGAACAATAACGGCTTAAGTTCATTGGCAAAATCCAATTATCCTCCCTATGGTATTGATTTTCAAGGGGGTCCAACGGGGAGGTTCACCAACGGTAAAAGCATCATTGATCTCCTTGGGGATTTGCTAGGCCTTCCGCTTCTTCCAGCCTTCACCGTAACTTTCACCGGCCAACAAGATATTAGGGTCGGAGTAAACTATGCTTCAGCAGCAGCTGGGATCCTTGATGAAAGTGGCCTAAATCTAGGGGACAGGTTCAGCTTAAGGCAACAGGTA…
GhGELP76A	ATGCCGCTGTCTTTACCCAAAATCATTGTTCATTTCAGGCATGTGTTGGTGGTACTGTCGGTGGGGATGGCAATGTTGTCAACTTGTTTAACCCAAGATTCCAAATGTGAATTCAAAGCAATCTTCAACTTTGGCGACTCAAATTCTGATACGGGCGGCTTTTGGGCTGCTTTCCCGGCTCAGTCGGGACCTTTTGGCATGACCTTCTTCCACAAACCATCTGGTCGTGCTACTGATGGCAGACTTATACTTGATTTCTTGGCACAAGCACTGGGAATGCCATTTATCAGCCCATACTTGCAATCAATAGTATCTGATTATAGGCATGGAGTTAACTTTGCAACGCTGGCTTCCACAGTGCTTTTGCCTAACACTTCATTATTTGTTACTGGGATCAGT…
GhGELP77A	ATGATTGAAGTCAAAGAAAACGCAAGCAAGCTAGATATGGGAGTCGTAAAGGAAGGACGTTATCCTCTGGTTCCCTTTTTCACACTTTATATGATTCTTTTCCTCTATCTCCCGCTACTTCCCCATTCAGTCCACTGCCAGTGTACCAAAACCCCCATTATCTTCAACTTTGGCGACTCGAACTCTGACACCGGTGGCTATGCAGATGGTGTAGGACTCAACTTTGCACCTCCCAACGGCCGTACCTATTTCCATCAACCAGCTCGTCGTTTATCCGATGGCCGATTGATGATTGATTTCCTCTGTGAAAGCTTGAATACTGATTATTTGACTCCATATCTGAATTCTTTGGGACCAAATTTTACAAACGGCGTCAACTTTGCAATTATTGGGTCAGCC…
GhGELP78A	ATGGAATTGAAGCAAATGGCGCCATCGATACACATCTTATGGCTCCTTTCAATTCAATTTTTGGTGTTGGTTAATGGGGGCAAAATTCCAGCAATCATAGTGTTCGGGGACTCCTCAGTTGATTCTGGGAATAACAACTACATCCCCACCGTAGCTAGGAGCAATTTTCAACCTTATGGTCGAGACTTCAACGGTAGGCGTCCAACGGGAAGATTTTCCAATGGCAAAATCACAACCGACTTCATCTCCGAGGCTTTCGGCCTCAAACCGGCAATTCCTGCTTACCTCGATCCTTCCTATAGTATATCCGATTTCGCCACCGGAGTTACCTTTGCTTCTGCCGCAACCGGCTACGACAATGCCACTTCCAATGTCCTCTCAGTGATACCACTATGGAAA…
GhGELP79A	ATGAGCAACAACTTCATCACGTCCAACATTTTCTTATTCAGTCTCCATCAATTCCTCTTGTTAGTCCACACTAAACCTCTGGTACCAGCTCTCTATGTATTCGGAGATTCATTGTTTGACAGTGGCAATAACAATGTTCTGCCAACAATGGCCAGGGCAAACTTCCCACCGTACGGCCACAATTTCGTCCAGCACTTCACTGGAAGGTTCACTAATGGTAGAACTCTCCCAGATTTTATAGCTGAGTTTCTTGAGCTGCCATATCCTCCACCATACTTGGGCATACACGACTCAGTACCCTTAACAGGTTTGAATTATGCATCTTCAGCTTGTGGAATTCTCCCTCAAACTGGAACCATATTTGGCAAATGCTTGAGTTTGGGTGAACAAATTGACTTG…
GhGELP80A	ATGGCAAAGAGGAACATTTCATGTTTCCTTGTTGTTTTGGTGTCACTACTTGCAGTAGCTTTGGCAGAGGCGACAACAGAACCGCCGGCTGTCTACATCTTCGGGGACTCAACCCTTGATGTTGGGACTAATAACTACATACCTGAATGCCTCGCAAAGGCAGATTTCTATTTCAACGGCATTGATTTCCCTTACTCGGAGCCAACGGGGAGGTTCAGCAATGGTCTTAACACTGCTGATGAAATAGTGAGGCTGTTGGGTCTGCGGAGGAGTCCACCACCGTTTCTCCAGCTTGTCAATGATCCGTCGACTTTCAGGAAGAATATACTAAAGGGCGCCAACTTTGCCTCTGGAGGATCCGGTATTTTGAATAGTACTGGACAGTATCAATACAGAAAG…
GhGELP81A	ATGCTAATGGCTTCTTCATCAACATTTACCCATTTTTTGATGGTTTTGCTTTTCCTGTTGGCCTTTGGGAGCATTGCTTCCTTAGCTGACGCTCGTGCATTCTTTATTTTTGGTGATTCACTTGTTGATAGTGGCAACAACAACTACCTTACAACAACTGCCCGTGCAGATGCACCGCCTTACGGAATCGATTATCCGACTCGAAGACCTACCGGGCGCTTCTCTAATGGCCTTAACATCCCAGACTTGATTGGTCAGAAAATTGGGTTATCAGAATCCCCATTGCCATGTTTGAGCCCAGAGTTCAATGGGAAAAAGCTGCTTATTGGTGCCAACTTCGCCTCAGCTGGTGTGGGAATCCTTAATGATACTGGTGTTCAATTTGTAAACATACTAAGA…
GhGELP82A	ATGGCACCCTCAATTGTTCTTGTTTCATGGATGGTTTTAGGCCTTGTAATGGCAACTTCAACTATTCAAGTTGAAGCTGCCAGGGCATTTTTTGTATTCGGTGATTCCCTGGTTGACAATGGCAACAACAACTTCCTAGCAACCACTGCTCGAGCTGATTCCCCTCCTTACGGCATCGATACTCCCAGTCGTCGTGCCAGCGGTCGCTTCTCAAATGGCAAAAACATTCCTGATTTTATCAGTGATGCACTTGGTTCAGAGCCAACATTGCCCTACTTGAGTCCAGAACTCAAGGGAGATAGGCTACTTGTTGGGGCCAACTTTGCGTCAGCTGGCATTGGAATCCTCAATGACACCGGAGTCCAATTTATAAACATCATCAGAATGTACAAGCAATTA…
GhGELP83A	ATGGCTAACACCAACACCTTCCTTCTCCAAATTACTACACTGTTTTGCCTGTTGTTTCCCGTAGCAAACTCAGTTGTTTTCAATTACCCTGCTATTTTCAACTTTGGTGATTCAAACTCAGACACAGGTGAACTTGTTGCAGCATTGGGAGATATCCTGGATCTTCCTAATGGTCAAACTTATTTCAAGACTCCTTCTGGCAGATTTTGTGATGGTCGCCTCACCATTGATTTCCTAATGGATGCAATGGATCTGCCATTTTTAAATGCTTACCTGGATTCAATTGGCCTACCAAGTTTCCACAAAGGGTGCAATTTTGCAGCTGCAGGCTCAACCATCCAACCAGCTACTGCACAAAGTGTCAGTCCATTTTCATTTGGTGTTCAAGTGGCTCAGTTT…
GhGELP84A	ATGGAAAAAAGGTTTGTGTTTGTAGTATTCTCATTGGTCATAGGTGTTGTTCAATCAGTAAATGCAGAGGTGCCAGCCATCTTCGTGCTAGGAGACTCCACATCTGATGTTGGAATCAACAATTATTTGCCTCAAAGTACCATAAAAGCTAACTTCCCACACCATGGGATCGATTTCCCTTTTGCCATACCAACTGGCAGGTTCAGCAATGGCTTCAATACTGCTGATTTTCTTGCTAAACTATTTGGTTTCAAGAAAAGCCCACCACCATTTTTTTCTCAAAACGTAAAATTTTCGATTAAGATACGTAAGTTCAGAGGTATAAACTTCTCATCCGCAGGATGTGGCCTTCTTGGCTCGACCGGACAAACAACACCTCTGCAAAAGAATGTTATCACA…
GhGELP85A	ATGGCTAGTGTGAAACCTTGGAGCCTTGTTTTGGTTGTTTTTTGTATCATGAGTTTGAGCTATTTCGTTAATGGTGCTGGTAGTAATGAAGGTTTGGGAGCTTCTTTCATCTTTGGCGATTCTTTGGTGGATGCTGGTAATAATAACTATTTGCAAACTTTGTCCAGAGCAAATATTCCCCCAAATGGGATTGATTTTAAAGCCTCGGGTGGCCAACCTACTGGCCGCTATACCAATGGTAGAACCATTGGCGACATTGTTGGAGAAGAATTGGGAGTACCAAGTTATGCAGTTCCATATCTTGCTCCAAATTCTACAGGGAAAGCTATATTATATGGTGTAAATTATGCATCAGGAGGAGGAGGGATTATGAATGCTACTGGAAGAATATTTGTTAAT…
GhGELP86A	ATGGAGAAGAAGAACCTTTACACTCATCTGCTTATTCTTCTCGTCCTCATTAATCTGTCATCATCCCTAAACGTTCCAGCAATATTTATCTTTGGAGACTCAGTTTTTGATGCCGGAAACAATCATTTTATCAAAAACTGTAGCGTACAGGCAGATTTTCCACCTTATGGCTCAACATTTTTCCACCATCCCACCGGCAGGTTCACTGATGGCAGAACAGTTGCTGATTTCATCTCACAATTTATCGGCATTGGTTTGCAACAACCATACCTAGAGGCACAGATTGCAATGATGAATGGTAGTAGAAAAGAGTATCCATCAAACGGACTCAACTTTGCTAGCGCTGGGAGTGGTGTTCTGCAAGGAACCAATAAAGACTGGGGAGTGCTACCAATCCAA…
GhGELP87A	ATGGCTACCCTTTTCTCAACTCATTCTTCCTCACAAAACATCCTCATTACGTTCACCATAATATTCCTCACATCATCTCTTCTGCCTTCCTCTTCTGGAATCACTGAGACTGACCAACGCCGCCCATTTAAGAAGATCTACGCCTTCGGCGACTCCTTCACCGACACCGGCAACACCGGGTCCCTCACCGGCCCCAACGGCTTTGTCCACGTTTCCAACCCACCTTACGGCACCACCTTCTTTCACCACCCCACCAACCGCTACTCCGATGGCCGACTCGTCATCGACTTCGTGGCTCAGTCACTGTCTCTGCCGTTCTTGCCGCCGTACCGTAACAGAAAAGCCAACAGAACTTACGGGGTTAACTTCGCGGTTGCTGGTTCGACGGTGATAAACCAT…
GhGELP88A	ATGGAGAGTTTTGAGGTTATTTTAAAGCCAATTTGCCTTGTAATACTAATAGTTCTGTGCTTGCATGCAATGCCAAGTTCATGTAATTTCACGTCTTTCGTGTTTGGGGATTCATTGGTAGATGCGGGAAACAACGATTATATATTCACCCTCTCCAAGGCTGATTCCCCTCCTTATGGCATCGATTTCACGCCTTCGGGTGGGCAACCTACTGGAAGATTTACCAATGGTCGAACAATAGCCGACATTGTAGGTCAATCTCTGGGAGCCAAATCGTTTCCACCACCTTACTTGGCACCAAACACCGAAGCTCTGGCCATTCTCAGGGGAATAAATTATGCCTCTGGAGCTTCAGGAATTATGGATAAAACTGGGTTTTTCTTTATTGGAAGAATTCCA…
GhGELP89A	ATGGCTTCTAGTAAATCTTCACCACCAGGTTTTGTGTTCTCTATACTAATTATCATCTCTTTCTTCAACTTCATTACATGCAACAATCAACATATCCTTAGCAGCTGCAATTTCGATGCCATATATCAACTCGGGGATTCCATAGCAGACACGGGTAATGATGTGCAAGACAACCCTTCATCAAAATTTGCAAGGTTACCATATGGAGAAACCTTCAAGAAAGCAACTGGGAGATGCTCCGATGGTTTGTTGATGATTGATTATATAGCACTATCTGCTGGAATTCCTTTTCTTGATCCTTACTTAAACAAAGATGGATTATTTGATTATGGGCTTAATTTCGCGTTTGCCGGAGCTACTGCCATGTCTGCAGAAGATTTAGCCAAGTGGAATGTTTCC…
GhGELP90A	ATGGCATCTTCAGCTTCATTGATGGTCTTGGCTTTGTTAATGGCGAGCATCGCCGCCATTGCTGAGGCTCGTGCTTTCTTCATTTTTGGTGATTCACTTGTTGACAGTGGCAACAATAACTACCTTGAAACCACAGCTCGTGCCGATTCCCCACCTTACGGCATCGATTATCCAACAGGAAGACCCACCGGCCGTTTCTCCAATGGCCTTAACATCCCAGACCTGATTGGTAAGCAAATTGGATTATCGGAGTCACCACTGCCATATTTGAGCCCAGATTTTAATGGTAAAAAGCTGCTTCTTGGTGCTAACTTTGCTTCAGCTGGTGTGGGAATCCTTAATGACACTGGAGTTCAATTCGTAAATATACTGAGAATGTATAGACAGTTGGAGTTGTTT…
GhGELP91A	ATGGCGAACTCAATGGTCCTTGTTTCATTGATGGCTTTAGGCCTCTTGATGGTATTTTCAACGACGACTCAAGTTGAAGCAGCCGCCAGGGCATTTTTTGTATTTGGCGATTCTCTGGTTGATAATGGCAACAACAATTACTTAGCAACAACTGCTCGAGCCGATTCACCACCTTATGGCATTGACACTCCTACCCGTCGCCCCACTGGCCGATTCTCCAATGGCAAAAACATTCCTGATTTTATAAGTGATGCACTTGGGTCAGAGCCAACATTGCCATACTTGAGCCCTGAACTCAGGGGAGAAAAGCTGCTTGTTGGTGCCAACTTTGCTTCTGCCGGTGTTGGAATCCTCAATGACACTGGCATTCAATTTATAAACATTATAAGAATGTTCCGG…
GhGELP92A	ATGGCCCCCAAACCTTACATTTTCCTAGTAATTGCCTTGCTCTTCATCTTCTTGCCTTTAACCACTTCCATTCACTTCAAACTACCAGCAATTTTCAACTTTGGCGATTCTAATTCGGACACCGGTGAGCTAGTCGCTGCTGGGTTTTATAGCCTTGAACCACCTTATGGTCGAAGTTACTTCACAAAACCATCGGGGAGATATTGCGATGGCCGTCTCATCATCGATTTCCTCTTGGAAGCAATGGATCTGCCATTCCTAAATGCTTACCTGGATTCGATTGGCAGGACGAGTTTCCGAAAAGGGTGCAATTTTGCAGCTGCAGGATCGACTATTGAACCACCTACTGCACGAGCTGTTAGTCCATTTTCTTTTCGAGTTCAAGTGGCTCAGTTTATA…
GhGELP93A	ATGAAGACTGTTGGTGAGCTATCTTTGTTGGTTTGCTTGATCATCGTCTTCTTTAATGGTAGAGGATGGTCGCAAAGACTGCCTCGGCCCCGGCGTCAGCAATCTCAAGTACCATGCTTCTTCATCTTCGGTGACTCCTTGGTGGATAATGGAAATAACAATGGTATGCTTACACTTGCTAGGGCTAATTACAGGCCTTATGGCATCGACTTTCCTCAGGGTACCACCGGTCGTTTCACTAATGGTCGAACTTTTGTTGACGCTCTTGCTCAACTTATGGGGTTTACACGCTACATTCCTCCCTATTCGAGGGCTCGTGGCCCTGAACTGTTGCGTGGTGTTAATTATGCCTCGGGCGCTGCTGGTATTCGTGATGAAACTGGCGACAATCTGGGAGCC…
GhGELP94A	ATGGCATGCAAGCTTGTTACACTCTTCTTTTTTGTTAATCTCCTAATGCAAATACCAAAAGTAAGGGCAACAGTTCCTGCAATTATCGTTTTCGGAGATTCTACGGTGGATCCAGGGAACAACAACCAAGTATCTACAGTTCTAAAGAGCAACTTCGAGCCATATGGTAGGGATTACTATGGTGGTCAGCCAACAGGACGTTTTTCTAATGGAAGGATTGCAACAGACTTCATTTCTGAAGCCCTCAGGATCAAGCCAGCCATACCTGCATATCTGGACCCGAAGTATGACATAGAAGATTTCGCCACTGGAGTTTCCTTTGCTTCAGCCGGGACTGGTTATGACAATGCCACTTCCGATGTGCTATCTGTCATACCATTTTGGAAGGAACTGGAGTAC…
GhGELP95A	ATGAAATCAATGGATAGCAGAAGAGTTTTGGTGGGGAGGAACATCATGTTCTTCTTCCTCATCTGCGTGCTTGGTTGGAGTTCGAAGCTGTCGGAAGCTCAAATGGTGCCGGCGTTATTTGTTTTCGGGGACTCCCAAGTTGATGTTGGAAACAACAACCACCTTTTCTTTTCCATTGCCAAGGCTAATTTTCCTCACAACGGCGTTGATTTTCCGACCAAGAAAGCAACCGGAAGATATTCTAATGGCAAGAATGCAGCAGATTTTCTGGCTGAAAAATTAGGGTTGTCAAGTTCACCAGCATATCTTTCTTTGTCAAGTAACACGCATGCATCATACATGAACGGTGTTAGCTTCGCCTCCGGTGGTTCCGGAATCTTGAATACCTCCAGTCAAGTT…
GhGELP96A	ATGGAAAGTTCAGTTGTTGTTCCATGGTTGATTTTAGGGGTTTTGATGGCAATTTCAAGCACTCAAGTTGAAGCAGCTGCCAGGGCTTTTTTCGTATTTGGTGATTCACTGGTTGATAATGGCAATAACAATTACCTTGCCACCACTGCTCGAGCTGACTCACCTCCTTATGGCATTGACACTCCTAGTCGTCATCCCACAGGCCGTTTCTCCAATGGCAAAAACATTCCTGATTTCATCACTGATGCACTTGGATCAGAGCCAACATTACCATATTTGAGTCCAGAACTGAAGGGAGATAAGCTACTTGTTGGTGCCAACTTTGCTTCTGCTGGTATTGGAATCCTCGATGACACTGGAATCCAATTTATGAACATTATAAGAATGTTCAGACAATTC…
D subgenome
GhGELP1D	ATGATGGCAAAATCAATAAGTTGCCAATGTATTTGCTTCTTCTTATCAGTTGTATTCATATTTGTAAACTTGATTAGCTGCCATAATAATAAGATTGAGCTCCGTCATGAAAACCATGTTGCTTTGTTCATCTTCGGTGATTCACTTTTGGATAATGGAAACAACAATTATATCAGCACCATCCTTGATTTCCGAGCCAATTTCTGGCCTTATGGTGAGACCTTCTTCAATTACCCTACTGGTAGATTTTCCGACGGCCGACTGATCCCGGATTTTATTGCTCAATTTGCAGGGCTACCATTAATTCCACCATATTTAAAGCCAGGAAACCCTGAGTTTAGAAATGGGGTGAACTTTGCATCTGCCGGAGCTGGTGCCCTACTTGAAACTCATCAAGGA…
GhGELP2D	ATGAAACTCTCACATCTTCATCTCCCCACTTTAAACCAAAGTTTTTTCTTCAATAAAGGAATGGATGATGGTAGAGGTTTTAGGGTGAAGAACTTGATGTTGTTTTTGTTATTCTTTTGTTTATTGAGTTTGAGAATGGAGTTTTCGAGAGCTCAAATGGTGCCGGCGGTGTTTGTTTTCGGGGATTCGTTGGTTGATGTAGGGAACAACAATTACCTTCCGGTTTCCATTGCAAAAGCAGATTTTCCTCACAACGGAATCGATTTTCCAACCAAGAAACCAACGGGGAGGTTTAGTAATGGCAAGAATGCAGCTGATTTGCTTGCCGAAAAATTAGGGTTACCAAGTTCACCACCCTATCTTTCTTTGTTAAAGAAGACAGATGAATCATCATATATA…
GhGELP3D	ATGGCAATTAAGGTCTTCTCATTCTTCTTCTTTGTTTATCTACTTGTGGAAATGCATGAAATAAGTGCAATGGTGCCTGCTGTTATAGTCTTCGGAGATTCTACGGTGGATCCAGGGAACAACAACCAGATATCCACTGTTTTGAAGAGCAATTTTGCGCCTTATGGTCGGGATTACTTCGGTGGTCAGCCAACCGGACGTTTCTCCAATGGTAGGATTGCCACGGACTTCATTTCGGAAGCATATGGTATCAAGCCAGCCATACCAGCATACTTGGATCCCAAGTTTGACATAAGAGATTTCGCTACCGGAGTCTCGTTTGCTTCGGCTGGAACCGGTTACGACAAAGCAACTTCTGATGTCCTATCAGTGATACCATTTTGGAAGGAAATGGTGTAC…
GhGELP4D	ATGGCTTTTGATGGATCTTCCATTATAGTTGTGGCTATATTTGGTGTCTTCTTAGTGAACCTTACTTCATCCTTGGTGCTTGCTAAAGGCCCGTGCCAGTTTCCGGCAATATTCAACTTCGGTGACTCAAACTCCGACACTGGAGGGTTGTCAGCTGCATTTGGTCAAGCTCCTCCTCCTAATGGAATGTCTTACTTTGGTCACCCTGCTGGCCGTTACTGCGATGGCCGCCTTGTCATCGACTTCTTAGCGGAGAGCCTTGGGTTACCCTATCTAAGTGCATTTCTGGACTCCCTGGGAACCAACTTTACACATGGAGCTAACTTTGCCACTGCTGGATCAACCATTAGACCTCAGAACACTACTTTGCATCAAAGCGGTTTCAGCCCCATTTCCTTG…
GhGELP5D	ATGGCAAAAGGGTTGGCCTTTGTAGCCTTGTCATTGATCATAGGTGTTCTTCAATCAGCAAATGCAGAGGTGCCGGCCATCTTCATACTAGGAGATTCTACAGTTGATGTTGGGACCAATAATTACTTGCCTGATAGTAATATAATGGCTAATTTCCCGCACAACGGGGTCGATTTTCCTTTCCAAAGAGCAACTGGAAGATTCAGCAATGGCCTCAATACTGCTGATTTTCTTGCTAAATTCTTTGGTTTCAAGAGAAGTCCAGTGAGCTTCCTGTCTCTAAACGGGACACTTGCTATTAAGAAACGTAGATTTAGGGGTGTAAACTTCGCGTCAGCTGGATCTGGCCTTCTTGACATTACCGGACAAACATCGACCCAGAAAGCGAATGTTGTCCCA…
GhGELP6D	ATGAGAGCTTCAAGTGAGTTTTTGGCTACCTTGGTTCTTGTGCTGGTTTCGGTTTCTTCAGTGGCTCATGGAGATCCCCTTGTTCCTGCACTCATCATCTTTGGGGACTCGGTTGTTGATGTGGGGAATAACAACAATCTCAACACACTTATCAAATCAAACTTTCCACCATATGGAAGAGATTTTGTTAATCACAGGCCAACTGGAAGATTCTGCAATGGAAAACTTGCTACAGATTTCACTGCTGAGTACCTTGGGTTTACTTCATACCCACCGGCTTACCTTAGTCGAGATGCCATAGGAAATGCTCTCCTGACTGGAGCCAATTTTGCTTCAGCTGCCTCTGGTTTATATGACAGTACTGCAAACCTATATCGTGCCATAACATTGACCCAGCAG…
GhGELP7D	ATGTCTCTCTTCCTTTTCATGCTCCTCGTCTCCATTTTGAACCCTGTGGTTTCTCATAAAAGCTGCGATTTCCCAGCTGTGTTTAACTTGGGTGACTCTAATTCCGACACCGGCGGATATGCTTCTGCGTTCACTACACCCACTTCTCCTTATGGAGATACCTACTTTCACATGCCTGCTCGCCGTTTTTCCGATGGGCGGCTCATCATTGATTTCATAGCTGAGGCATTTGGTCTGCCATTTATTAATGCCTATCTTGATTCAGTGGGGACCAATTTCTCGCATGGCATAAACTTTGCCACCGCAGCATCTACAATCAGATTACCTATTAGTGTTATCCCTAATGGTGTATTCAGTCCATTCTATTTGGGGTTTCAGTACTCACAGTTTGAGCAATTC…
GhGELP8D	ATGTCTCTCTTCCTTTTCATGCTCCTCGTCTCCATTTTGAACCCTGTGGTTTCTCATAAAAGCTGCGATTTCCCAGCTGTGGTTAACTTGGGTGACTCTAATTCCGACACCGGCGGATATGCTTCTGCGTTCACTCCACCCGCTTCTCCTTATGGAGAAACCTACTTTCACATGCCTGCTCGCCGTTTTTCCGATGGGCGGCTCACCATTGATTTCATAGCTGAGGCATTTGGTCTGCCATTTATTAATGCCTATCTTGATTCAGTGGGGACCAATTTCTCGCATGGCATAAACTTTGCCACCGCAGCATCTACAATCAGATTACCTATTAGTGTTATCCCTAATGGTGGATTCAGTCCATTCTATTTGGGGTTACAGTACTCACAGTTTGAGCAATTC…
GhGELP9D	ATGGATATTCTTATCAAACCAACGCTAAAGTTGTTTATTTCATTTGCTATTTTGATGGTTCAGTATGGCAATGCAGAACGAGTTCCTGCGCTTTTTGTGTTTGGAGACTCGCTGGTTGATGTGGGCAACAACAATTTCCTTAACTCAATTGCCAAGTCTAATTATTTCCCTTATGGTATTGATTTCAATATGCAGCCTACTGGAAGATTTTGTAATGGAAAAACCTTTGTTGACATTATCGGAGAGATGCTGGGCGTCCCTTATCCTTCACCCTTTGCTGATCCCTACACTGCAGGAGTTAAACTACTAGGAGGAGTGAACTATGCTTCAGCGGCCGCTGGAATCCTTGACGAGAGTGGCCAACATTATGGTGAACGGTATAGCCTAAGACAACAAGTA…
GhGELP10D	ATGAACGGTGTTATTGATTTTAGGGGAAGCCTTGGTAGTATTAGCAGCAAGAAGACTGTAATGGCAGTCGCAATCAGTTTACTACTTGTGGCTTCATTGCTTGGTTCATCCTGTGGTTGTCATTTTCCAGCTATTTACAACTGGGGGGATTCAAATTCCGACACCGGAAGTGTCTCCGCAGCATTCGGTCGGGTTCCCTGGCCTTGCGGTGAGTCCTTTTTTGGTAAACCTGCTGGTCGGTATTCTGATGGGCGTCTCATAATTGATTTTATAGCTAATGAGTTGAAATTGCCATTCTTGAGTGCATACCTTGATGCAATCGATTCAAACTTCAGACACGGAGCGAATTTTGCAGCAAGTGGATCGACGATTCAACCAGCCGATGACAAATTATTTGAT…
GhGELP11D	ATGGAAGGGCAAAGGCCCAGTGTTGGTAATGGTATCATTGGGAGATGGAAGACTGCTTGGGCTTCAAGAAACAGCGTGAAAACTTTTACAATAGCAGCTTTCTTTGCCGTCGCTTTCTCTCTTTTCATACTGAGTGGAAGGCAAAGGAATCTCGGTGGATCCGGTACTTGTGATTTTCCTGCTGTATTCAACTTTGGGGATTCCAATTCTGATACGGGTGGAAAGTCTGCTGCTTTCCACCGAATTCCTTTGCCTAATGGCAATACTTTCTTCCAAAAGCCATCTGGGAGATATTGGAATGGAGAACTTATTATTGATTTTATAGCTGAGAAACTGGGACTGCCACATTTGAGTGCGTATCTGGACTCAATTGGTACAAATTTTCGACATGGAGCTAAT…
GhGELP12D	ATGGCCTTTGGTCTATCTTCCATTTTTGTTATCACGATCTTTGCTATCTCCTTTACGAACCTTGCATCAGTGTCGTTGGTGCTCGCTAGAAAGCCATGTCGATTCCCTGCAATATTCAACTTTGGTGACTCAAACTCCGACACTGGAGGCTTGTCAGCAGCATTTGGCCAAGCTCCTCCTCCCAATGGGTTCTCTTACTTTGGCGCCCCCGCTGGCCGCTACACCGATGGTCGCCTTTTGATCGACTTCATAGCCGAGAGCCTTGGGTTGCCATATCTAAGTGCATTTCTTGACTCTGTGGGGACTAACTTTAGCCATGGAGCTAACTTTGCCACTGCTGGATCCACCATTAGACCTCAAAACACAACTCTGCAACAAAGCGGGTTCAGCCCTATCTCT…
GhGELP13D	ATGGAACCTCACAGTTTCAAAAAAGTTGTCATTGGCCTTATATTTTCAATGACATTGCTGCCAAGTTCCAGCAGTTCTTCAGCGCCTTGCAACCTTCCGGCCATCTTCAACTTCGGTGACTCAAATTCCGACACCGGCGGTCTATCAGCTGCATTTGGACAAACCCCTGCCCCTAACGGAGAGACCTATTTCCATGCGCCGGCAGGTCGGTATTGCGATGGCCGACTCTTAATCGATTTCATAGCTGAAAGCTTCGGATTACCTTATCTTAGTGCTTACCTGGACTCGGTGGGTTCAAACTTCAGCCATGGAGCCAACTTTGCAACTGCAGGATCAACCATCAGGCGACAAAATACCACAATTTTTCAAAGTGGGGCCAGTCCTATTTCATTAGATGTA…
GhGELP14D	ATGGCAAAGACATGTTTTCATGGTGTTTTTGTGTCAATTGCGGTAACTTCACTGCTACTTCTCCAGGCTGAGGCACCATCACCACCACCACCGGCCGTCTATATATTTGGGGACTCCACCCTCGACGTCGGTACCAACAACTTCATACCCGAGTGCGCCGCAAGGGCGGATTTCTACTTCAACGGTATCGATTTCCCTTACTCGAAGCCAACAGGGAGGTTCAGCAATGGCCTTAACACTGCTGATCAGATAGTGAGACTGTTGGGCCTAAAGAAGAGTCCACCACCATTTTTGTACCTTGTCAATGTTCCATCCAATTTCCAGAAGAATATACTGCAAGGTGCCAACTTTGCCTCTGGAGGATCCGGTATTTTAAGAGATACTGGAAAGGCAAAAAGG…
GhGELP15D	ATGGGTTTTTTATCTCAATTTGAAACATGTTTTTGGACCATCATCTTGTTCCTTTTTATGGTTCTAAATTGTCATGTAAATGAAGCAGCTTTGGTATTGCCTAAGAATGTAACTGTAACTGCAGTTTTTGTGTTTGGTGATTCAATTGTTGATCCAGGCAACAACAACAATCTCCCAACTATAGCTAAAGGCAATTTCTTACCTTACGGTCGAGATTTTAAGGACGGACCGACTGGACGGTTCTCAAATGGCAAGGTTCCTTCTGATCTTATAGCTGAAGAATTTGGTGTTAAGGGATTGGTACCTGCTTATCTTGATCCAAAAACACAGCTACAAGATCTCCTTACTGGTGTTAGTTTTGCCTCTGGTGCTGCAGGATATGATCCTCTCACTGCAAAA…
GhGELP16D	ATGTCCATGGTACTTGCCAGAAAGCCATGCCAATTCCCTGCAATATTCAACTTTGGTGACTCAAACTCGGACACTGGAGGCTTGTCAGCCGCATTTGGCCAATCACCTCCTCCCAATGGGCTCTCCTACTTCGGCGGTCCCGCTGGCCGCTACTGCGATGGTCGTCTTGTGATCGACTTCATAGCCCAGAGCCTCGGGTTACCATATCTAAGTGCGTTTCTTGACTCCGTGGGGAGCAACTTTGGCCATGGAGCTAACTTTGCCACTGCTGCATCAACCATTAGACCTCAAAGCACAACTTTGAATCAAGGGGGTTTCAGCCCCATCTCCTTGAACGTTCAATATTACGAGTTCCACGATTTTGTTGTAAGGTCACAAGTTGTACGTAAAAGAGGTGGA…
GhGELP17D	ATGGCAACCTCCAAACTCTTCATCATGCTCGCAGTACTCATATGTATGGCTCCAATCAACACTTGCAGCAGCGCCGCCGCTTCTACCGCCTCCATGGCAACAAGACCGCCATCACCAAAGTTTCCAGCCATTTTTGTATTTGGTGATTCAACTGTAGATACAGGCAATAATAACTATGTCAAAACGTTGTTTAAAGCTAACCTGCCGCCGTATGGCGAAAGCTTTCCCGACCACATTCCGACGGGGAGGTTTTCCGACGGAAAACTTGTCCCCGATTTCCTCGCATCGTTTCTAGGGATCAAAGACGATGTCCCGCCGTTCCTGAAACCAAATCTGTCGGAAAATGAGCTCCGAACTGGCGTTACGTTCGCGTCAGCTGGATCAGGATATGATTATTTA…
GhGELP18D	ATGATGGGGTTCTCCTGGAAACTGTTTTATGTATTTGGGATCTTGTTTTGGGGATTTTCACAACGATGGAGAACTGTGGAAAGCAATGGTGGTTCATTTTCATGTGAGTTTCGAGCAATATACAACTTTGGGGACTCAAATTCCGACACTGGTGGAATATCTGCAGCAATGTCGGAGATCCTATCACCAAATGGAGAAACCTTTTTTGGACATCCTGCTGGTAGGGCCTGTGATGGTCGCCTCATCATAGACTTCATAGCTGAGAATCTGAAGTTACCATATCTTAGTGCATACTTGGACTCAGTTGGAACAAATTTCAGGCATGGTGCTAATTTTGCAACAGGTGGTTCATCTATCAGACCACCTGGTTATAGTCCATTCAATCTTTGGGTTCAGATT…
GhGELP19D	ATGTCAACCTCAAAGTCCAACCTCTTCATGGTCGCACTACTACTAGTCTCGATGACCATCATCAACACCAGTGGCGCCAGCGCCGGCACCAACCCAAAGTTCCCTGCCATTATCATCTTTGGTGACTCAACAGTGGATCCCGGTAACAACAACTATATCGACACAATCTTTAAAGGCAACGTAGCCCCATATGGGATAAACTTTCCAGGCCACGTTCCTACAGGCAGGTTTTCGGATGGCAAACTTGTTACGGACTTTGTGGCATCTTCTTTAGGGATCAAAGATGCCGTACCGCCTTTCTTGGACCCAAATCTATCAGACGATAACCTCCGCACCGGTGTTAGCTTTGCCTCTTCTGGTTCCGGATATGATGATTTAACTACATTGTTGTCCAATGTC…
GhGELP20D	ATGGACACTCCCACCCCTCTCTTCTCCTTGCTTTGTTTCTTCCTCTTCTCCCTCTTCTTAGGTGAGGAGCAACATGTTGTTGAAGGGTCAAGGGTGTGGACCTTTGGTTTCAGACCCAAGATGTTGTTTGTGTTCGGGGATTCCTACGCTGATACAGGGAACAACAGGAAAGCTTTGGCAAGTTCCTGGAAACTTCCTTATGGAATTACATTCCCTGGGAAACCTGCTGGCCGTTTCTCTGATGGTCGTGTTTTGACTGATTTCATCGCTGGGTACTTGGGGATTAAGACACCGGTGCCCTACAGATACAGGAAAGAACTGGGTGGTCGTCTCAAGTACGGGTTGAACTTTGCTTATGGAGGAACCGGTGTTTTCGACACGCCAGCTCCTGAGCCAAAC…
GhGELP21D	ATGGCTAACCTTGCGTCTAAGCTTCAGCCATGGTGGCTGTTGCTTGTAATTCCCTTCTTGTTTGTCTCCAACACTTATCATTGTGTCAATGCAGAACCACAAGTGCCTTGCTACTTCATCTTCGGGGACTCATTGTCGGATAATGGAAACAATAACAACCTTGCGACGGAGGCCAAAGTAAATTATTGGCCTTACGGTATCGATTTCCCTAAAGGACCCACTGGAAGGTTTACTAATGGTCGAACCATGCAGGATATCATTGTTCAACTACTGGGTTTCCAAGAATTTATTCCTCCTTTTGCCACTTCAAGAGGCCAAGAGATTCTCAAAGGTGTTAATTATGCATCTGGTTCGGCTGGAATTCTCAATGAAAGTGGCCAACATCTGGGTGTTCGAATA…
GhGELP22D	ATGGCGAACCTAAGTGCTTCCTATATTAGTTTCTTGCTTTGTTTTACAACATGTATCAACCTGATTAGCTCCCATTATCTGCCTGAAAACCATGTTGCTTTGTTCATCTTTGGTGATTCACTTTTTGATCCTGGAAACAACAACTATATCAACACCACCGCCGATTTTCGGGCTAATTTCTATCCTTACGGCGAGACCTTCTTCAAATGCCCTACTGGCAGATTCTCAGATGGTCGACTCATCCCAGATTTTATTGCCCAGTTTGCTGGATTACCAATAATCCCAACATATTTACAGCCTGGAAAGCGTAAGTTTACAGATGGCGTGAACTTTGCTTCAGGTGGAGCCGGTGCACTCGTTGAATCCCATCAAGGATTTGTTGTGGACTTAGAAACTCAA…
GhGELP23D	ATGGATGGTTATTGTAGCAGAAGGGTAATCATGTTTTTGGTGTTTGCATTTGCAGCAATAAGCAGAGGGTATGGACAAGAATCAACCACTCTTGTTCCTGCAATCATCACCTTTGGTGACTCTGTGGTAGATGTGGGCAATAATGACTATCTCCCTACCATCTTCAAGGCTAACTATCCTCCTTATGGACGGGACTTTGCCAACAAAAAGCCTACTGGGAGGTTTTGCAATGGAAAATTAGCCACTGACATCACTGCTGAAACTCTGGGGTTTACAACTTATCCACCAGCTTACCTTAGCCCAGAAGCATCAGGGAAGAACCTTCTGCTTGGAGCCAATTTTGCTTCAGCTGGCTCTGGCTATGATGACAAAGCTGCCATGGTGAATCATGCCATCACA…
GhGELP24D	ATGGCACGTTTAGTGTTGTTGTGGTGTTTCTTTATTTTCACTGCAACTTCTGTCAACCTCGTATGCAGCCGTAGTCCACAAAAAGACCATACCGCCTTGTTTGTCTTTGGGGATTCGCTGTATGATCCTGGAAACAATAACTACATTGACACAATTATTAAGGCAAATTATTATCCATATGGTGAAACTTTCTTCAAATACCCTACAGGGAGGTTTTCTGATGGTCGTATAATTGCTGACTTCATTGCTGAGTTTGCAAATTTACCACTCATTCCACCATATCTCCAACCTGGGAATCATGAATTTACTTATGGGGTCAACTTTGCTTCAGCTGGAGCTGGCGCTTTGTCCGAAACTTATCAAGGATTTGTGATAGATTTGAAAACTCAGTTAAGTTAT…
GhGELP25D	ATGGCTAGTTTAAGGTTGTTCTTGTGTTTCTTTCTCTTTACTGCAAGTTCTGTCAACATTGTATGCAGCCGTAGTCTGCAAAAAGATCATATCGCCTTGTTTGTCTTTGGGGATTCAGTGTATGATCCTGGAAATAATAACTACATCGACACGATTGCTCGGGCAAATTATTATCCATATGGTGAAACCTTCTTCAAATACCCCACTGGGAGGTTTTCTGATGGTCGTTTAATTCCAGACTTTATTGCCGAGTATGCAAATTTACCACTAATTCCACCATATCTTCAACCTGGGAATCATGAAGTTACTACTGGGGTCAACTTTGCTTCAGCTGGAGCTGGTGCTTTGTCTGAAACTAATCAAGGATTCGTGATAGATTTGAAAACCCAGCTAAGTTAT…
GhGELP26D	ATGGCGAGACTTAGCTCTTTCTTCATCTTCAGCTTCTTCCTTCAAGTAGCACTCTTTGCAACATGTTGCAGAGGGGAATCAAAGGAGCAGCAGCATCAGCTTCCAAAGAAACACGTGCCTTTCTTCATCTTCGGTGATTCAATCCTCGATGCCGGAAACAACAACTATATCAACACTTCAACTCTTGACCAAGCTAATTTCTGGCCTTATGGACTAACTTTTTTCAACTACCCCACCGGAAGGTTCTCTGATGGCCGTTTAATACCTGACTTTATTGCTAAATATGCAAAGTTGCCATTGATTCCACCATTTCTGCAACCGGGTTTTCGACAATATTACCTTGGGGTCAATTTTGCTTCTGCTGGAGCTGGAGCTCTTGTTGAAACATTTCAAGGATTC…
GhGELP27D	ATGGAGACCATGTTAAACATGTCTACCATAATTTCTGCGATATTTTATCAGATTTTAGTAATCCAGTTGTTACTAAACATGTGCTCTGCAAAGGAAGTTCCAGCCATTTTCGCATTCGGAGACTCTCTGTTCGAGGTAGGGAACAACTTCTACCTTGACACACTTGCTAAGCCAACATTCCCAAATGGTATTGATTTTACAAAGGGAAAACGAAGAGCATCCGGAAGATACACTAATGCCAGGACTATTCTGGACATTATAGAAGAGGAATTAGGTTTTACAAATTACACTCCTCCTTACTTGAGCCCCCAAACTACTGGAGATGTGATCTTGAAGGGTGTCAACTATGCTTCTTCTGGATCAGGAATTTTTAATTCCACTGGTTCTAAATTTGGTGAT…
GhGELP28D	ATGGGGAAATGTAGTGGGGTGTTTGGGGTTGCTGCCCTACTGTTGGTTTTGAGTGTGTGTTTAGGGGTTAGAGGTGCTCCCCAAGTCCCTTGTTACTTTATTTTTGGGGATTCCTTGGTGGATAATGGGAATAATAATCAACTGTCGTCATTGGCTAGAGCTAATTACTTGCCTTACGGGATTGACTTCCCTAATGGACCGACGGGAAGGTTTTCTAATGGTAAAACTACCGTCGATGTCATAGCTGAGCTTTTGGGCTTTGACAATTACATCCCGCCTTACTCAACCGCAAGCGGTCGACAAATACTGGGAGGAGTTAACTATGCATCCGCGGCTGCCGGAATCAGAGAAGAGACCGGACAGCAACTGGGAGCTCGGATCAGTTTCAGTGGCCAAGTT…
GhGELP29D	ATGGCTTCATTGTATTCTCTCTGTTTATCAAAACAACAATTGTTTGGCATCCTTTTGATCCTAACTTTCTTTTCAAGTTCGAGAGCAAAGAGATGCTACAAATCAATTATCAGCTTTGGAGATTCCTTGGCTGATACAGGGAACTGGGTCATACTTTTACAACGAAATAAACCTACACCTGCCTTTCCACCATTTGGGGGGACTTACTTCAATCGACCAACAGGCCGATGTTGTGATGGTCGTTTAATCGTTGATTTTTTTGCTCAGAAACTTGGACTTCCATTGGTGCCACCATATTTTCGAGATGCTAATTGCAGTAATTGCCGAAAGTTTCAAAAGGGTGTAAATTTTGCTGTGGTGGGAGCAACAGCGCTTGATAATGCATATTTGGCACGAAAA…
GhGELP30D	ATGGAGTCTTGTCACAAATTTTCTTTTCCTCTTCTTACTCTTCTCTCTCTCTACATGTTTTTTGTTGCTCATGCTGAAGGTTCGCTAACGCCAAGGCCCTTCAACAACAAGATTACGGCTGCTTTTGTCTTTGGAGATTCGACGGTAGATCCTGGGAACAACAACTACGTAAAGACCCTGTTTAGGGGCAATTTTCCTCCTTATGGAAAGGATTTTAGAGACCACGTGCCGACCGGAAGGTTTACTAACGGGAAGCTTTCCACCGATCTCATTGTTTCTTATGTAGGCATAAAAGAATATTTGCCACCATATTTGGATCCCAACCTTAGCATTGAGGAGCTGATGACAGGAGTTAGCTTCGCCTCCGCCGGCTCTGGATTTGATCCACTTACACCACAG…
GhGELP31D	ATGGACACGAGATTGTGGTCTGTTTCATCAACCTCCTTGCTGTCTCCTCTTTTGGTAATATTAGCGCTTTTGATGTGCGAAACAAAGGCTTTGGTGAAGCTACCTCCAAATGAAACGGTTCCTGCTGTTATTGCGTTCGGGGATTCCATTGTTGACACCGGAAACAACAACAATCTCATGACCCTGATTAAGTGCAACTTTCGCCCCTACGGCCAAGATTTTAATGGAGGCATTCCAACCGGAAGGTTTTCCGATGGGAAAACCCCTTCCGATTTGTTAGCTCAAGAATTGGGAATTAAAGATAGATTGCCAGCATATTTGGATCCAGACTTGAAACCCCAAGATCTCCCAACAGGAGTATCATTTGCTTCTGGTGGCTCTGGATATGATCCTATGACT…
GhGELP32D	ATGGCTACCTCCCTTTGTACTCATGTTCCCGCCCTCTTTCTTCTTCTTCTTCTTCTTCTTCTTCTTCTTGTTTCAGCTCCATGCAATGCAGGTATTCTCAGGACATGCAAGTTCGATGCCATATATCAGCTGGGGGATTCCATATCCGACACCGGAAATCTAATCCGAGAGCACCCTTTCTCTCCTTTTGCTAGGCTTCCTTACGGTGAAACCTTCTTCAAGCATGCAACCGGTAGATGCTCCAATGGCTTACTCATCATCGATTTTCTAGCTTTATCTGCTGGAATCCCCTTCCTCCAGCCCTACTTAAACAGTAATGCACTATTCACTCGTGGCCGTGGGGTGAATTTCGCGGTTGCTGGCTCCACTGCGTTACCTGTGGAGACTCTAGCTGATAAT…
GhGELP33D	ATGGAGTCTATGAGGTTATTTTCTCTGTCTGGCCTTTTTGTTTTGACACTAGTGGCACTAATGATACCGGCGAGTATTGGGAGGGGTTGGCAAAGATGCAGATTTCCTGCAATATACAACTTTGGGGACTCTAATTCAGACACTGGGGCTTGTAATGCGGCAGTGGCTGAGATTCCATCACCATATGGCCAAACCTTCTTCAAGCAACCTTCAGGACGAGCTTCTGATGGTCGTCTCATCATTGATTTTTTAGCTGAGAATCTGGGATTACCATACCTCAGTGCCTACCTGGACTCAATTGGGACAAATTTCAGGCATGGTGCTAATTTTGCAACAGGTGGGTCTTGCATTCAACCTGCGTGTGGATATGGCCCATTCAACCTTGCAACGCAAGTTTCT…
GhGELP34D	ATGGCAATGGCGATGGCGAAGCCGTGGATGTATTGCTTGCTTGTTTGTTTAGGTATGGCGTTGAACAATGTGGCTTCAGGGCAAGGAGAAAACCCTTTTGAGCCAGATGGTGGAAGGAGAAGAGAAATGGTGCCTGCTATGTTCATATTTGGAGATTCTCTCATTGACAATGGCAATAACAACGACCTCCCTTCTTTCGCTAAGGCTAATTATTTCCCTTATGGTATTGACTTCAATGGCGGTCCTACTGGTCGTTTCTCTAATGGTTACACCATGGTTGATGAAATCGCTGAACTACTAGGACTTCCTTTAATTCCTGCATATTCTGAAGCTTCCGGCGGTCAAGTTCTTCATGGTGTCAACTACGCCTCAGCAGCTGCCGGAATCCTTGACATCACC…
GhGELP35D	ATGGCTAAAAAAGCAGGAAAAGGGTTTATCCTTGTATGCCTTCAACTCTTGCTCTGTTTCTCTCAAATCAATTGGATAAGAGCTAAAGGGGAGGATGGAAGTGATGATGAGATAAAAGGTATGTTTGTATTTGGGAGCTCTTTGGTGGACAATGGCAACAACAACTACCTTGAAAACTCGACGGCTAAAGCTGATTTCTTACCCTATGGGATAGACTTTCCAAAGGGACCATCTGGCCGATTTACAAATGGAAAAAATGTGATCGATTTACTAGGTGAAATGCTGAAGCTTCCCTGCCTTATCCCACCCTTTTCTGACCCTTCAACAAAGGGAAGCAAAGTGGTTCATGGTGTCAACTTTGCCTCTGGTGCTTCTGGTATTTTGGATGATACTGGTTTT…
GhGELP36D	ATGGCTACTTCTTCATCATGTTCTTCGTTGAAACAACACTTCCTTATGTTTCTCGTTGTAACAATAAGCAGCATTATTAATTCACAAGTAAATGGATGTTTCACGTCGATTTTCAGCTTTGGTGATTCATTAACTGATACAGGCAACTTACTAGAGATTTCACTTTCAGATTCCACCAACCCTCCTCATTCTGCTTTTCTTCCCTATGGCCGCACCTTCTTTCACCATCCCACCGGTCGATTCTGCGATGGCCGCTTGGTTATAGATTTCATCGCTGAAGCTTTGGGATTTTCCTTTTTACCACCATTTTATGGATCTAAAAGTGGAAAATGGGAGAAATTTCAAAAGGGGGCGAATTTTGCAGTAGCGAGTGCTACTGCACTGAATTCGTCGTTTCTT…
GhGELP37D	ATGGCTACTTCTTCATCATGTTCCTCGTTGAAACAACACTTCCTTGTGTTTCTCATTGTAATAATAAGCAGCATTATTAATTCACCAGTAAATGGATGTTTCACATCGATTTTCAGCTTTGGTGATTCATTAACTGATACAGGCAATTTACTTGAGCTTTCAATTTCAGAATCCACCAAACCTCCTCATTCTGCTTTTCTTCCCTATGGCTGCACCTTCTTTCACCGTCCCACCGGCCGATTCTGCGATGGCCGCTTGGTTATAGATTTCCTCGCTGAAGCTTTGGGATTTTCCTTTTTACCACCATTTTATGGATCTAAAAGTGGAAAATGGGAGAAATTCCGACAGGGAGCGAATTTTGCAGTGGCGGGTGCTACTGCACTGAATTCGTCGTTTCTT…
GhGELP38D	ATGCTCTCAATGGCTACTTGTTCATCATGTTGGGTGTTGAAACAATATTTGATTGTTGGCTTTCTCTTCGTCATAATAATTAGCAGTATTCAACCGGTGAATGGATGTTTCACATCGATTTTCAGCTTCGGTGATTCCTTAACGGATACCGGTAACTTGCTTGAGATTTCACTATTGGAATCCAACAAGCTTCCGCCATCGGCTTTTCCTCCGAATGGTCGGACTTTCTTTCATCATCCAAGCGGGCGACGTTGCGATGGCCGCTTGGTTATCGATTTCCTTGCTGAAGCTTTGGGGATTCCCTTTTTACGGCCATCTTACACAACTAAAGTAGGGAGATTACAGAAGTTCCAAAAGGGAATGAATTTTGCAGTGGCGGGTGCGACTGCACTGAATTCA…
GhGELP39D	ATGGGAGAAATTGGAGGAAATAATTACGGTCATGCCTTCAAGCAAGGAAAAAGCATTGAGGATGTTCGAAACTTTGTTCCTCCTGTTGTTGATTCTATAACTTCATCAATCAATGAGTTGATCGAGTTAGGTGCAGTGACATTTCTGGTCCCTGGAAAGTTCCCAATTGGATGCTCTCCCACTTATTTGACACTGTTTCAAGGTTCAGACAAGGATCAATATGATCCCTTAACTGGTTGTCTAACATGGTTGAACCAATTCTCTCAATACCACAATCAATTACTTCGAAAAGAACTCGAAAAAATCCGAAACCTTCATCCCGACACCAACATTGTTTATGCTGATTATTACAGCACTACATTGAGGATTTACCATTCTCCAAACAAATTTGGGTTTAAA…
GhGELP40D	ATGGGTTTTTCTTCATCGTGTTCTTTGTTTAAACACCATTTAATTATTAGCTTTGTCATTAACATAGCCATCATCACAATCTCACATGTCAATGGATGCTTTACATCAATATTCAGCTTTGGTGATTCCTTAACTGATACCGGCAACTTACATCAACTTTCACTTTCAGAATCAAAAAAACTTTCCCACTTTGATTTTCCTCCTTATGGAAGAACCTTCTTTGGCTATCCAACTGGGAGATGCTCTGATGGAAGCTTGGTTATAGATTTCATTGCTGAAGATTTCGGATTTCCATTTTTAGCACCATATTTTGGAGGTGAAAATGGAAAACCCAGTAACATAGAGAATGGTGTGAATTTTGCTATAGCGGGTGCTACAGCACTTGATGTTGTGTTTTTC…
GhGELP41D	ATGGTGAAAATGGATGGGAATAACTTCATCTTCTTCCTCACTATATGTGTATTGAGTTGGAGAATGGAGTTATTGAAAGCTCAAATGGTGCCGGCGGTGTATGTGTTCGGAGATTCGTTGGTTGATGTCGGGAACAACAATTTTTTACCTGTTTCATTCGCTAAGGCAAATTTTCCACACAACGGTGTTGATTTTCCGACCCGAAAACCGACCGGAAGGTTTTGTAATGGCAAAAATGCTGCTGATTTGCTTGCTGAAAAATTAGGGTTACCAAGTTCACCACCCTATCTTTCTTTGTCAGTCAACAATATTACTTCCCACTTAACCGGTGCTAGCTTCGCCTCGGGCGGTGCCGGAATCTTCAACAGCACCGATCATGTCTTTGGTCAAGCAATACCA…
GhGELP42D	ATGAAGAACAAATTTTTTATCCTCGTAATCTTATTCCAAACCGTCGACTTAGCTTTATCGACCCCCAAAAAATATGAGTCAATTTTCAACTTCGGTGACTCCCTAAGCGACACTGGCAATTTACTTCTCTCCGGTGCCCTTGTATTTCCAGTCATCGGGCAGCTACCTTACGGTGAAACCTTCTTTCAACACGCAACGGGGCGGTGCTCTGACGGACGTCTTATTATCGACTTCATTGCTGAGGCATTCAGTTTGCCTTATTTGCAACCTTACCTAGCAGTAAAACAAGGCCAGAGTTCTCAACATGGAGTCAACTTCGCATTCTCCGGAGCTACTGCACTTGATGCTGAGTTTTTCTTCCATCGAAACATGGGATCGATTTTGTGGACTAATAATTCA…
GhGELP43D	ATGGGCACCATTCGGAACAAGCTGATCATCATTTGTTCCATATTGTCTCATATTTTAGCCAAACACATTGGTTTTGCCCAAAATATTAGTGCATTCTTTGTATTCGGAGATTCTTTGGTTGACGTGGGAAACAACTATTACATCAACACATTGGCAAAACCCGAGTATCCTAACGGTATCGACTTCCGCAAAGGAAATCCGTCCGGTCGGTACACCAATTCCCGAACAATTGCCGATGTTATAGGAGAGGAAATTGGCTTTGAAGATTATGCTCCTCCTTTCCTAGCACCTAATACAACTGGAGATATGATTTTGAAAGGTGTTAACTATGCCTCCTCCGGAGCTGGAATTTTACAAGCCACTGGAGCATTCTTTGGTGAGAGAATTAGTATGGATAAA…
GhGELP44D	ATGGGCACCATTTGGAACAAGCTTATGACCATTTGTTTGGTGATTGAGATTATAGCCAACCATTTAAGGGTACCCACCATTTGTTTTGCCCATAATATTACTGCATTTTTTGTCTTTGGAGACTCTTTGGTTGAAGTGGGAAACAACAATTACATCAACACATTGGCAAAACCGGGGTTTCCTAATGGTATCGATTTCCCAAAAGGAACTCCGTCCGGTCGATTCACCAATTCTCGAACTATTGCAGACATTATAGAAGAAGAACTTGGTTTTAAAGATTATGCTCCTCCTTTCTTGGCACCTAATACAAACGGAGATTTGATTTTGAAGGGTGTCAACTATGCCTCCTCAGGATCTGGAATTTTACAGTCTAGTGGATTAATCTTTGGTGGGAGAATT…
GhGELP45D	ATGGTGAAACTGTGTGTGCTATTTGGGGTGGCTGTACTTCTAAGCTTGAGCTTCGGGTTCATCAATGGCGCACCTCAAGTTCCTTGTTACTTCATCTTCGGTGATTCATTAGTTGATAATGGGAACAATAATCGATTATCGTCATTAGCGAAAGCTAATTACATGCCTTATGGAATCGATTTCCCTAATGGACCAACTGGAAGGTTTTCTAATGGCAAAACCACAGTCGATGTCATTGCTGAACTTTTGGGCTTTGAGAATTACATTCCTCCTTACTCCGCCGCTAGAGGTAGACAAATCCTCGGAGGAGTTAACTATGCATCAGCCGCGGCCGGAATCAGAGAAGAGACTGGACAACAGCTGGGAGCTCGGATCAGTTTCAGTGGGCAAGTTAGAAAC…
GhGELP46D	ATGAAGTTTTCAAGCAATTTCATAGTTGTATTTGTGCTCTTTGCATTTGTGCTCACAGTGGCAAATGGACAGCCCCTTGTTCCTGCCATGTTCATATTCGGGGACTCGGTTGTTGATGTAGGAAACAACAATAACCTCTACACTATCATAAAAGCAGACTTCCCTCCTTATGGGAGGGATTTTTTGAATCACAAACCAACCGGAAGATTCTGTAATGGAAAATTAGCCTCGGACTTCACTGCTGAGAACATTGGCTTCACTGATTACCCACCAGCTTATCTCAGCAAAAAGGCCAAAGGAAATAACCTGTTAATTGGAGCCAATTTTGCATCAGCTTCTTCTGGTTATTATGAGACTACAGCAAAGTTATATCATACACTTTCATTGAGTAAGCAATTG…
GhGELP47D	ATGGCATCATCCATTATCATTCCCTGGATTTTCTACATTCAAATCTTAGCCATCAGTTCAAAAGCTATAGCTGCAGTGCCAGCTATAATCGTCTTTGGAGATTCATCTATTGATTCGGGTAATAACAATTACCTCCCAACACTTGCCAAGTGCAATTTCGAGCCTTATGGCCGTGATTTTCCCGGTGGCACCCCCACCGGACGTTTCTGCAATGGCCGGCTTCCTCCAGATTTCGTATCCGAAGGCTTTGGGCTCAAACCTATCATCCCGGCTTACTTGGACCCTACCTTTAGCATCTCTGACTTCGCCACTGGTGTTTGCTTTGGTTCTTCTGGATCTGGCTACGACAACTCTACAGCTGCTATACTGAAAGTGTTTCCTTTATGGAAACAAGTGGAA…
GhGELP48D	ATGGCCATGTCATCCACCCCCAACATCTTATTATCACTCTTTTCCATTCATTTTTTGCTGTCGTTAGTAAAGATCAATGAGGCCAAAGTTCCTGCCATCATAGTGTTCGGGGACTCATCGGTTGATGCTGGCAACAACAACTATATCCCCACCATTGCCAGGAGCAATTTCGAGCCATATGGTCGTGATTTCAATGGTGGCCATCCAACAGGTCGGTTCTCCAATGGCAAAATCGCTACCGACTTCATCTCCCAGGCGTTTGGTCTCAAAGGGGCCATTCCTGCTTACCTCGACCCTTCATATAGTATATCGGATTTCGCCACCGGAGTTACCTTCGCTTCCGCTGGAACCGGCTACGACAATTCCACTTCCAATGTTCTCTCAGTGATACCCCTATGG…
GhGELP49D	ATGTTTTTCGGTAGTACTCCAGTTCTTCTTTGGCTCTTCTTCTTATCTTTATCTCCATTGACCAAAGCTAAAGTTCCAGCCATCATAGTGTTCGGAGATTCCTCCGTGGATTCGGGCAACAACAACCTGATCTCGACGGTTTTGAAGAGCAATTTTCAGCCTTACGGTCGTGATTTTTACGGGGGTCAACCAACTGGACGCTTCTGCAATGGCCGAATCCCTCCCGATTTCATCTCCGAAGCTTTTGGACTGAAACCCGCCATCCCAGCTTACTTGGATCCTGCTTATAATATATCGGATTTCGCCACTGGTGTTTGCTTTGCTTCTGCTGGAACTGGCTACGACAATGCAACCTCCAAAGTGCTTAATGTGATACCACTATGGAAGGAATTAGAGTAT…
GhGELP50D	ATGTCAAGTCCTTGGTTTTTCGTTACCCTTTTAACTCTAATTGCTATAGTCTCACCTACTCCATTAGCCGAGGCTCGTGCTTTCTTTGTCTTTGGTGACTCGCTCGTTGATAATGGCAACAATAACTACTTAGCCACCACTGCCCGTGCCGACTCTCCACCGTACGGCATCGATTACCCGACACATAGACCCACAGGCCGCTTCTCCAATGGCTTAAACCTCCCTGACATTATCAGTGAGCAAATTGGATCGGAGCCAACATTGCCATACTTGAGCCCTGACCTCAGGGGCCGAAAACTACTCATCGGTGCCAACTTTGCTTCTGCTGGGGTCGGAATTTTGAATGACACCGGGGTTCAGTTTGTTAATATAATAAGGATATTCAGGCAATTTGAGTAC…
GhGELP51D	ATGATAATGGAGGAGCACTGGAAACTGGTTTATGTGATTGGGATTTTGGCTTTAGGATTTGCAGTGAAAAGCAATGCTGATGGTTCAATCTCATGTGGGTTTCCAGCCATATATAACTTTGGGGATTCAAATTCAGACACTGGTGGAATCTCAGCGACCTTAAATGAAATTCTACCACCAAATGGTGAAACCTTCTTTGGACATCCCGCCGGCAGAGCCTCCGATGGCCGACTCATTATAGATTTCATAGCTGAGGGTATTAAGTTACCATATCTTAGTGCATATATGGACTCAATTGGGACAAATTTCAGGCATGGTGCTAATTTTGCAACCGGTGGTTCATCAGTTAGACCACCTGGTTTTAGTCCATTCAATCTTGGGATTCAGATTTCACAATTC…
GhGELP52D	ATGGAGTTTTGGGGAGTTTTAATTTCTGGGGTTTTAGTTTCTTGGTGGGTTTTGAGTGTAAATGGTGCTAATTTACCACCATGTCAATTCCCTGCTATTTACAACTTTGGTGACTCAAACTCAGACACTGGTGGGATTTCAGCTGCTTTTGAACCCATTAGAGCTCCATATGGTGTGCCCTATTTTCACAAACCATCTGGTAGAGACTCTGATGGTCGCCTCATCATTGACTTCATAGCTGAGAGACTTAAGTTGCCATATCTTCATGCATATTTGAATTCCTTGGGAGCAAATTTCAGGCATGGAGCAAATTTCGCTACTGGTGGATCAACCATAAGAAGACCGAATGAAACCATTTATGAATATGGGATAAGTCCATTTGGTTTAGATATGCAGATT…
GhGELP53D	ATGGATCCTACCAGGACCATATTCATTTTTCTTTCTCTTCTTTTATATGGTTCTACTACCGGTTTCAGTCGCGTTTTCTCTTCAGAAAGTTGTCGTTTTCCGGCAATTTTTAATTTTGGTGCCTCTAATTCTGATACCGGTGGCTTCGCTGCCGCCTTCTTTCAACCTAAGCCACCTTATGGAGACACCTTTTTTGGAATGCCGTCCGGAAGAGCATGTGATGGACGACTCATTGTTGATTTCACTGTTGAGAATTTGGATTTGCCATTCCTAAGCTCTTACCTAAATTCACTGGCAATCAATTTCTCACATGGCGCGAATTTCGCGACGGTGTCTTCCACCATAAGATTACCGACGGCTGATGTTATCCCCCAAGGCCAAGCCAGTCCATTCTACCTA…
GhGELP54D	ATGGCATATAAGCTTCTTAAGTCATTGGAGGTGGTGGCGATTTCAGTGTTGTTTGTAATATTGCAAAACTGGGCAAATGCAAAGCCCCAAGTGCCATGCTATTTCATTTTTGGGGACTCCTTATCCGATAATGGCAACAACAATAACCTTAGCACCTTGGCCAAAGTCAACTATTCACCCTATGGCATTGATTTTCCCGTAGGACCAACAGGAAGGTTCAGCAATGGCAGAACCGCGGTGGATTTTATTGCTGAGAATTTGGGGTTCACAAGTTCTATGCCTCCTTTCGCCGAATCACAAGGGGAAAACATTTTGAATGGTGTGAACTATGCGTCTGGTGCTGCCGGCATTCGTGACGAAACTGGAAAACATCTGATACAAAATCACAAAATTATAATA…
GhGELP55D	ATGGCAAAGCAATGGCTGGTCTTTGCGATGGTTTTGGTATTAGGAACTTTAGTTTCAGTTACAACTGCCGCATCTTTGGCCACATTTATTTTTGGTGATTCACTGGCAGAAGTAGGGAACAACAACCATCTGCAGTATTCTTTAGCAAGGTCTGATTATCCCTGGTATGGGATTGATTTTACTGGCAGAAAAGCTACCGGTCGGTTCACGAATGGACGAACCATAGGCGATATTCTATCTGAAAAGCTTGGGACTTCATCCCCACCACCTTACCTTTCTTTGTCACAAAATGATGATGCAATCCTTCAAGGGGTTAATTATGCTTCTGGTGGAGCTGGAATTCTCAAGGAAACAGGCCAATATTTTATTCAGAGATTGACATTTGATGATCAGATAAAT…
GhGELP56D	ATGGCTCTTCTGTATATTCTTCATTCCCTTTTAAAACTAGCTTTCCTTTGTTCCTTTTGGCCTACTGTTATCCCCTTGAGTTTAAATTATCCGGCGGTGTTCAACTTCGGTGACTCGAATTCCGACACGGGTGGATTAGTTGCCGGAAAAGCTTTTCCCATGACACAATTTAATGGGGAAACTTACTTCCATGAACCCTCTGGCAGATTCTGTGATGGTCGCTTGATCATTGATTTTCTAATGGAGGCAATGGAGCTTCCTTACATGAACCCATATTTGGAATCTGTTGGCTCTCCTAGTTTTCAAACAGGGTGCAATTTTGCTACAGGAGGATCTACCATTCTTCCTGCAAATGCGGCTTCAACAAGCCCTTTTTCCTTTAATCTTCAGTTATCTCAA…
GhGELP57D	ATGGATTCTAAAATGCACCTTCAGCCTTGGTGGTTGCTGCCTATTTCTCTTTTGTTACAACTCTCAAACTTGAAAAACTGGGCAAACGCAGCACCACAAGTGCCCTGCTACTTTATTTTCGGGGACTCATTATCGGATAGTGGGAACAATAATAACCTTAAAACGTTAGCCAAAGTAAATTATCGACCATACGGAATCGACTTCCCCAAAGGACCAACAGGAAGGTTTAGCAATGGTCGTAACGTGCAGGATGCTATTGTTGAACTTCTTGGTTTCGAAGAGTATATGCCTCCTTTTGCCAAATCAGAAAGGAAGAACATTCTCCAAGGCGTGAATTATGCGTCTGGTGCCTCGGGCATTCTCGACGAAACTGGAAGTCTAATGGGTGCTCGAGTACCC…
GhGELP58D	ATGGATAATGGAGGGTTCTCTAAGGATTTGATATTGCTTCTTTGGATTTGGGTTTTCCTTGCTATGATTGATGTTTCAAAGTGCAGCCTTGGTAGACCACTTATTATCAATTTCGGTGATTCAAATTCGGATACCGGAGGACTAGCCGGCACCGGACTTCCCATCGGCCTTCCTCACGGCATCACTTTTTTCCATAGAGGCACTGGACGATTAGGGGATGGACGTCTCATTATTGACTTCTTCTGTGAACACTTGAACTTGAGTTATTTGAGCCCATATTTAGACTCATTGGCTCCAAACTTCCCTAGTGGAGTGAACTTTGCTGTATCTGGTGCAATGACCCTGCCGCAGTTTGTCCCCTTTGTTCTTGATGTTCAAGTTCGCCAATTCATTCGCTTT…
GhGELP59D	ATGGAGAACTCGTTCACATTGGTTACCATTTTCGGTCTGCTGTTTACTTTAGGCAATGTAGGTCCTCAAGCTGAGGCCGCGAGGGCGTTTTTCGTGTTCGGAGATTCATTAGTCGACAACGGTAACAACAACTATCTAGCTACCACGGCTCGTGCTGATGCTTACCCTTACGGTATCGACTATCCTACTCATAGAGCTACTGGCCGGTTCTCTAATGGCCTTAACATCCCAGATCTTATAAGTGAGCAAATTGGCTCTGAACCAACATTGCCATATCTGAGCCCGGAGCTAAACGGACAAAGGCTTCTTATTGGTGCCAACTTTGCTTCGGCTGGAATCGGCATTCTCAACGACACCGGAGTCCAATTCGTCAATATAATTAGAATCGGCGAGCAATTA…
GhGELP60D	ATGGCGAGTTCGCCGGCTCTTGTTTCATGGCTGGTTCTAGTTTTAACCCTTGCAATGGCAGTTTCAACGACTCAAGTCGAAGCTGCCAGGGCATTCTTCGTATTCGGTGACTCGTTGGTCGACAATGGCAACAATAATTATCTAGCCACCACTGCTCGAGCCGATTCACCTCCTTATGGCATTGACACTCCGAGTCGTCGCCCCACTGGTCGCTTCTCGAATGGCAAAAACATACCCGATTTCATTAGTGAAGCACTCGGTTCGGAGCCGCTACTGCCGTATTTGAGTCCGGCACTCAATGGAGATAGGCTACTTGTTGGTGCCAACTTTGCTTCGGCTGGTATTGGTATCCTTAATGACACCGGAATACAATTTATAAACATTATAAGAATGTTCAGG…
GhGELP61D	ATGAAGTTTCTAGCTCCGTTTATTTCTCTTACCTTTCTGCTATTTGAGGCTAAGGGTCAAATTGTTCCTGCTTTATTCATATTTGGAGACTCCATTGTTGACGTAGGAAACAACAATGATCTTGTCACCCTAATAAAAGCTAACTTCCCTCCCTATGGGAGGGATTTTGTTGACCATGAACCAACAGGGCGATTCAGCAACGGGAAATTAGCTTTAGATATCATTGCTGAGAAACTTGGCTTCACTAACCATCAGCCCGCTTACATGAGTGACAAGGCTAACGGGGAAATGTTGTTGATTGGAGCCAATTTTGCATCAGCTGCTTCCGGTTATTATAATGCTACAGCAATTTTATATAATACCATCTCTCTGAGTCAACAGTTGGAGAACTACAGAGAG…
GhGELP62D	ATGAGTGACAAGGCTAACGGGGAAATGTTGTTGATTGGAGCCAATTTTGCATCAGCTGCTTCCGGTTATTATAATGCTACAGCAATTTTATATAATACTATCTCTCTGAGTCAACAGTTGGAGAACTACAGAGAGTACAAAAATAAGTTGGTGGATATTACGGGAAAATCCAATGCTTCTTCCAGAATATCTCGTGGAATCCATCTTATTAGTGCTGGGAGCAGTGACTTTCTTCAAAACTATTACATTAATCCTTTATTATTTACCACCTATACTCCAGACACATTCTCAGATATTCTCCTTAACTCATATGATCATTTCATTCAGAATCTATACGAGCTTGGAGCAAGGAGAATTGGAGTCGCGACTTTGCCACCAATTGGGTGCTTACCAGCAGCA…
GhGELP63D	ATGGTTAAACTTCATCTTTGGGTTTTTATCGTCTTAATTTATTTATTAGAATTTGGTTTAAGCGATGTGATTGAAGTGCCGCCATTGAACATTAATCAAAAGGATCTTATGAAGCATTTATCATTAATAGATATCAAGATTGCTTTGCCAGCTATTTATGTATTCGGTGACTCTTTTGTTGACAATGGAAAAAACAAAGCAATTTTGGGAAATAAAGATGCAATTGGAGGAGGTTATTTGCCATTTGGAATTGATTTTGATGGAAAACCTACTGGTCGAGTCACCAATGGTAGAATTGGAGTAGATTTCATTGCTACAGTGGCAGGTTTGCCATACCCACCACCAATTATGGGTATGTCTAAGATAGACAGAAAAAGAATTCAAACTGGTGTTAATTAT…
GhGELP64D	ATGGTTAAACTTGATATATCCATTAATTTTTGTGTTTTTATGCTCTTCATTTATTTATTAGAATTTTGTTATGGAGATGTGATAGAAGTGCCACCATTGAACATCAACCAACAAGATCTTTTGAAGCATTTATCATTAAGAGATATAAAAATTGATTTTCCAGCTCTTTATGTATTTGGAGACTCTTTTGTTGACAATGGAAACAACAAAGTAATTTTGGGAAATGAAGATGCAATTGGAGGAGGTTATTTGCCATTCGGAATTGATTTTGATGGAAAATCTACTGGTCAAGTAACTAATGGTAGAATTGGAGTAGATTTCATTGCTACAGTAGGAGGTTTGCCATACCCACCACCAATTATGGGAATGTCTAAGATAGACAGAAAAACAATCAGTACC…
GhGELP65D	ATGTTAACTACTCATCTTCTTGCCATCTTTCTCATTTCCGCCATTGTTTCGCATTCCAAAGCTCTTCGATTCCCTCAAGAACTTTACAATCTTTCCTCAAATCAGATCTTCATTGTCGATAACCTTTCCAGGCCTCCTTCTTCTTCAGCTTCTCCCACGCCCTTGTTATCCCCAGCTGTTTCTTCCCCTCTGGTCCCTGCACTCTTCATTATCGGCGACTCCACTGTCGACTGTGGCAACAACAACTATCTTGGCACCTTTGCTCGCGCCGATCGTCCTCCTTATGGTCGAGATTTCGACACCCATCTCCCCACTGGACGCTTCTGCAATGGAAGAATCCCTGTTGATTATCTTGCATTGCATCTTGGACTTCCCTTTGTGCCGAGTTATCTTGGACAA…
GhGELP66D	ATGTTTTTGGTTCCCCGAGTTATGTTTCGAATTTCAGCATCTTTAATCTTCTTTTTGTTCAATATTATGTCAGCTGAGAAGATTCCGACGATCTTCATATTCGGAGATTCCATAGTTGATGTCGGAAACAACAATTACATCAACACATTAGCCAAGGCAATGTTTCCAAATGGAATAGACTTTTGCAAGAACTGTCTCTCTGGGAGATTCACTAACGGTAGAACGGTGATTGATATCTTAGGCAAAATTTTTTTTGTTTCAACTTTGTTTGTGGCAGAACAGCGTTTGGGTGCCAAAGATTTCAGGCCTCCATATTTGGCTCCTAATACCACAGGCGACGTCGTTTTAAGAGGTGTAAATTACGCATCTTCTGGTTCTGGAATTTTGAACGACACTGGA…
GhGELP67D	ATGAAACTCAATGTGAGATGGAGTTGTTTACTGTGTTTGGTCCTTACAGGAATCGCCATTGAAGGCGTTCAATGCAAGGTGGTTCAGTTTATTTTCGGGGATTCATTGTCGGATGTGGGCAACATGTACCTTTCAAAGAGCTTGGCTCAGGCTAACTTGCCTTTTTATGGTATTGATTTTGGCAATGGCTTGCCTAATGGAAGGTTCACTAATGGCCGAACCGTTGCCGATATCATAGGTGACAGCACTGGTCTCCCAAGGCCACCAGCATTTTTGGATCCATCATTGACCGAGGATGTGATATTGGAAAGTGGAGTAAATTATGCCTCTGGAGGAGGTGGGATTTTGAATGAAACAGGAGGTTACTTTATTCAGAAGTTTTCCCTTTGGAAGCAAATC…
GhGELP68D	ATGGAGAAATGGTATGGGGTTTCAGGGCTGGTGTTGGTTTTGAGTTTGTTCTTTGGGGTTAAAGGAGAACCCCAAGTCCCATGTTACTTCATTTTTGGAGATTCATTGGTAGATAATGGGAACAATAATGAACTTCGTTCATTGGCTAGAGCTGATTACTTGCCTTATGGGATTGACTTTGCTAATGGACCGACCGGCCGGTTTTCGAACGGTCGAACTACGGTGGATGTCATAGCTGAACTTTTGGGGTTTGACGATTACATCCCTCCATACTCAACTGCAAGTGGTAGACAAATACTGGGAGGAGTTAACTATGCATCTGCTGCTGCTGGAATCAGAGAAGAAACTGGACAACAACTGGGAGCTCGGATTAGTTTCAGTGGGCAAGTCAAAAATTAC…
GhGELP69D	ATGGTCAGCTATAGACATTCCTTCTTTATATTTCAGCGCCATCATTTCTTCAGCAAAAATAACTTTATAGGGTATGCACAAGAGTCAGCACCACTGGTTCCAGCAATACTGACTTTTGGTGACTCAGTGGTAGATGTGGGCAATAATGATTATCTCCCCTCCATCTTCAGGGCTAATTACCCTCCTTATGGGAGGGATTTCGCCAACCAAAAGCCTACAGGGAGGTTTTGTAATGGAAAGTTGGCCACTGACATCACTGGTAAGTTTACTACTTATCCACCAGCATATCTAAGCCCTGAAGCATCAGGGAACAACCTTTTTATTGGAGCCAATTTTGCTTCTGTTGGATCTGGCTATGACGACAGAGCTGCCTCTTTGAATCATGCTATCACGTTGAGT…
GhGELP70D	ATGGAGGTTTACAGCAGAAGGCTGATGTTTCTAGTGTTTGCATTTGCATTAGTAAGTATAGGGTATGCACAAGAGTCGAACTCGACCACTCTGGTTCCAGCAATACTGACTTTTGGTGACTCAGTGGTAGATGTGGGCAATAATGATTATCTCCCCACCATCTTCAGGGCTAATTACCCTCCTTATGGGAGGGACTTCACCAACCAAAAGCCTACCGGGAGGTTTTGTAATGGAAAGTTGGCCACTGACATCACTGCTGAAACTCTGGGGTTTACTACTTATCCACCAGCATATTTAAGCCCTGAAGCATCAGGGAACAACCTTCTTATTGGAGCCAATTTTGCTTCTGCTGGATCTGGCTATGACGACAGAGCTGCCTCTTTGAATCATGCTATCACG…
GhGELP71D	ATGGAGAATGTGAAAGTATTTAGTATTATTATTGCTGTATTTTCAGTTTTGAGTGTGGAAAGTGTGGGGTTGAAGGACTTGAAAACCTGTAATTTTGGAGCAGTTTATAACTTCGGTGATTCCAATTCTGATACTGGTGGTGGCTCTGCTGCATTTTGGCCTGCTGGGAAACCATGTGGCGAGACTTTCTTCGGTAGGCCGGTCGGACGGGGTTGTGACGGACGTCTCATTATCGACTTCATCGCTGAACACCTTGGGTTGCCTCACTTGAGTCCTTACTTGGATTCCATTGGAACAAGTTTCAGATATGGTGCTAATTTTGCCATTGGCGGATCAACCATTAGGCCACAAAATGAGTCAATGTCTTTAAATGGAGTGAGTCCATTCTCACTTGACATC…
GhGELP72D	ATGGAGTTTGCAAGACTTATCTTTGCTGGGATATTGATTTCATTGCTTTCGAATAGGGTGGCTGCCATGGCCGCGGATTTACCACCTTGCAAGTTCAAAGCAATTTACAACTTCGGTGATTCAAATTCCGACACCGGAGCTATATCAGCCGCCATTTTCCCTCGCCAATGGCCCAACGGAGAAACCTTCTTTCGAAAGCCAGCTGGAAGAGTCTGCGATGGGCGACTTATAATTGATTTCATTGCTGAACGCCTTGGATTGCCGTTGTTGAGTTCGTATTTGGATTCAATCGGATCAAACTTCCGGCACGGGGCTAATTTTGCGGCAGGTGGATCAACCATAGTTCCTCAAAACAAAACTATAGCTGAGAGTGGATTAAGTCCATTTGCTCTTAATGTT…
GhGELP73D	ATGGAGCCAGTAGCCATGGTTATGGAGAAAGCTTGGAGTTTTGGTTTGGTTCTTTTGTGGTTCAGTACTTTAAGCTGCTATCTGGTTAATGCAGCTGACGATAAAAATGGTGGTTTTGGAGCTTCTTTCATCTTCGGTGATTCTCTGGTGGATGCTGGTAATAATAACTATTTACCAACGTTGTCTAGGGCAAATATTCCACCAAATGGAATTGATTTTAAAGCTTCCGGTGGAAACCCTACTGGCAGATATACCAATGGTAGAACCATTGGTGACATTGTAGGAGAAGAGTTGGGAGTACCAAATTATGCAGTTCCATATCTTGCTCCAAATTCTACTGGGAAAGCTATACTTTATGGTGTAAATTATGCATCAGGAGGAGGGGGGATTATGAATGCA…
GhGELP74D	ATGAGTGAGCTTTCAAATAGACAAATGATAGTTAGGACCGTGTTCCAAATAATGACAGTCAAAGTGTTACTAAAAATTTGTTTTGCTAAGGATGTTATTCCAGCCAACTTTGTGTTTGGAGATTCCTTGGTTGATGCAGGAAACAACAATTACATTGCATCATTATCAAAGGCTAACTTCGTCCCTAATGGGATCGATTTTGGAGGTCCGACCGGTCGGTTCACCAATGGTAGAACAATCGTGGACATCATAGGTCAGGAATTGGGTCTTCCAGGTTTCACTCCGCCTTACTTAGCCCCCACAGCTAGAGGACCAGCGGTTCTTCAAGGTATCAATTATGCTTCTGGGGGAGGTGGGATTCTCAACGACACTGGAAACATCTTTGGTGGTCGAATCAAC…
GhGELP75D	ATGAAGTTTGAGATAGCACTGAGTTTACTACTTGTGGTTCTTGTCGGAATCACCATCATTCAAGGTTGTAATGGCAAGGCCGTACAATTCATTTTCGGAGATTCCTTGTCCGATAACGGTAACAACAATCGCCTTTCGATGACATTGGCTAAGGCAAACTTGCCTTATTACGGCATTGATTTTGGCAATGGTCTGCCTAATGGAAGGTTCACTAATGGCCGAACCGTTGCTGATATAATAGGTGACAGCACAGGTCTCCCAAGGCCACCAGCTTTCTTGGATCCATCTATAAATGAGGATGTTATATTGGAAAATGGGGTAAATTATGCCTCTGGGGGTGGTGGGATTTTGAATGAAACAGGAACTTACTTTATTCAAAGGTTGTCACTTTGGAAACAA…
GhGELP76D	ATGGAAAGGATGAGCTGGGCCTTGGTGTGGCTGAGCTTGGCCTTCAATTTGGTGGTGGCAATCTCAGTGTGTGATGGCCAGTTTCCGGCGATGTTTGTGATGGGGGATTCCTTGGTGGATAATGGGAACAATAACGGCTTAAGTTCATTGGCAAAATCCAATTATCCTCCCTATGGTACTGATTTTCAGGGGGGTCCAACGGGGAGGTTCACCAACGGTAAAACCATCATTGATCTCCTTGGGGATTTGCTAGGCCTTCCACTTCTTCCAGCCTTCACCGTAACTTTCACCGGCCAACAAGACATTTGGGTCGGAGTAAACTATGCTTCAGCAGCAGCCGGGATCCTTGATGAAAGTGGCCTAAATCTAGGGGACAGGTTCAGCTTAAGGCAACAGGTA…
GhGELP77D	ATGCCACTGTCTTTACCCAAAATCATTGTTCATTTCAGGCATGTATTGGTGGTACTGTCGGTAGGGATGGCAATGTTGTCAACTTGTTTAACCCAAGATTCCAAATGTGAATTCAAAGCAATCTTCAACTTTGGCGACTCAAATTCTGATACGGGCGGCTTTTGGGCTGCTTTCCCGGCTCAGTCGGGACCTTTTGGCATGACCTTCTTCCACAAACCCTCTGGTCGTGCTACTGATGGCAGACTTATACTTGATTTCTTGGCACAAGCACTGGGAATGCCATTTATCAGCCCATACTTGCAATCAATAGGATCTGATTATAGGCATGGAGTTAACTTTGCAACGCTGGCTTCCACAGTGCTTTTGCCTAACACTTCATTATTTGTTACTGGGATCAGT…
GhGELP78D	ATGATTGTAGTAAAAGAAAACGCAAGCAAGCTAGATATGGGAGTCGTAAAGGGAGGACGTTATCTTCTGGTTCCCTTTTTCACACTTTATATGATTCTTTTCCTCTATCTCCCGCTACTTCCCCATTCAGTCCACTGCCAGTGTACCAAAACCCCCATTATCTTCAACTTTGGCGACTCTAACTCTGACACCGGTGGCTATGCAGATGGTGTAGGACTCAACTTTGCACCTCCCAACGGCCGTACCTATTTCCATCAACCAGCTCGTCGTTTATCTGATGGCCGATTGATGATTGATTTCCTCTGTGAAAGCTTGAATACTGATTATTTGACTCCATATCTGAATTCTTTGGAACCAAATTTTACAAACGGCGTCAACTTTGCAATTATTGGGTCAGCC…
GhGELP79D	ATGGCGCCATCGATACACATCTTATGGCTCCTTTCAATTCAATTTTTGGTGTTGGTTAATGGGGGCAAAATTCCAGCAATCATAGTGTTCGGGGACTCCTCAGTTGATTCTGGGAATAACAACTACATCCCCACCGTAGCTAGGAGCAATTTTCAACCTTATGGTCGAGACTTCAACGGTGGGCGTCCAACGGGAAGATTTTCCAATGGCAAAATCACAACCGACTTCATCTCCGATGCTTTCAGCCTCAAACCGGCAATTCCTGCTTACCTCGATCCTTCCTATAGTATATCCGATTTCGCCACCGGAGTTACCTTTGCTTCTGCCGCAACCGGCTACGACAATGCCACTTCCAATGTCCTCGAGTACTACAAGAACTATCAAAAGAAACTGAGAGCC…
GhGELP80D	ATGAGCAACAACAACTTCATCACGTCCAACATTTTCTTATTCAGTCTCCATCAATTCCTCTTGTTAGTCCACACTAAACCTCTGGTACCAGCTCTCTATGTATTCGGAGATTCATTGTTTGACAGTGGCAATAACAATCTTCTGCCAACAATGGCCAGGGCAAACTTCCCACCTTACGGCCACAATTTCGTCCAGCACTTCACTGGAAGGTTCACTAATGGTAGAACTCTCCCAGATTTTATAGCTGAGTTTCTTGAGCTGCCATATCCTCCACCATACTTGGGCATACACGACTCAGTACCCTTAACAGGTTTGAATTATGCATCTTCAGCTTGTGGAATTCTCCCTCAAACTGGAACTATATTTGGCAAATGCTTGAGTTTGGGTGAACAAATTGAC…
GhGELP81D	ATGGCAAAGAGGAGCATTTCATGTTTCCTTGTTGTTTTGGTGTCACTACTTGCGGTAGCTTTGGCAGAGGCGACAACAGAACCGCCGGCTGTCTACATCTTCGGGGACTCAATCCTTGATGTTGGGACTAATAACTACATACCTGAATGCCTCGCAAAGGCAGATTTCTATTTCAACGGCATTGATTTCCCTTACTCGGAGCCAACGGGGAGGTTCAGCAATGGTCTTAACACTGCTGATGAAATAGTGAGGCTGTTGGGTCTGCGGAGGAGTCCACCACCGTTTCTCCAGCTTGTCAATGATCCGTTGACTTTCAGGAAGAATATACTAAAGGGCGCCAACTTTGCCTCTGGAGGATCCGGCATTTTGAATAGTACTGGACAGTATCAATACATAAGG…
GhGELP82D	ATGCTGATGGCTTCTTCATCAACATTTACCCATTTTTTGATGGTTTTGCTTTTCCTGTTGGCCTTTGGGAGCATTGCTTCCTTAGCTGACGGTCGTGCATTCTTTATTTTTGGTGATTCACTTGTTGATAGTGGCAACAACAACTACCTTACAACAACTGCCCGTGCAGATGCACCGCCTTACGGAATCGATTATCCGACTCGAAGACCTACCGGGCGCTTCTCTAATGGCCTTAACATCCCAGACTTGATTGGTCAGAAAATTGGGTTATCAGAATCCCCATTGCCATGTTTGAGCCCAGAGTTCAATGGGAAAAAGCTGCTTATTGGTGCCAACTTTGCTTCAGCTGGTGTGGGAATCCTTAATGACACTGGTGTTCAATTTGTAAACATACTAAGA…
GhGELP83D	ATGGCACCCTCAATTGTTCTTGTTTCATGGATGGTTTTAGGCCTTGTAATGGCAACTTCAACTACTCAAGTTGAAGCTGCCAGGGCATTTTTTGTATTCGGTGATTCTCTGGTTGACAATGGCAACAACAACTTCCTAGCAACCACTGCTCGAGCTGATTCCCCTCCTTACGGCATCGATACTCCCAGTCGTCGTGCCACCGGTCGCTTCTCAAATGGCAAAAACATTCCTGATTTTATCAGTGATGCACTTGGTTCAGAGCCAACATTGCCCTACTTGAGTCCAGAACTCAAGGGAGATAGGCTACTTGTTGGGGCCAACTTTGCGTCAGCTGGCATTGGAATCCTCAATGACACCGGCGTCCAATTTATAAACATCATCAGAATGTACAAGCAATTA…
GhGELP84D	ATGGCTAACACCAACACCTTCCTTCTCCAAATTACAACACTGTTTTGCCTGTTGTTTCCCGTAGCAAACTCAGTTGTTTTCAATTACCCTGCTGTTTTCAACTTTGGTGATTCAAACTCAGACACAGGTGAACTTGTTGCAGCATTGGGAGATATCCTGGATCTTCCTAATGGTCAAACTTATTTCAAGACTCCTTCTGGCAGATTTTGTGATGGTCGCCTCACCATTGATTTCCTAATGGATGCAATGGATCTGCCATTTTTAAATGCTTACCTGGATTCAATTGGCCTACCAAGTTTCCACAAAGGGTGCAATTTTGCAGCTGCAGGCTCAACCATCCAACCAGCTACTGCACAAAGTGTCAGTCCATTTTCATTTGGTGTTCAAGTGGCTCAGTTT…
GhGELP85D	ATGGAAAAAAGGTTTGTGTTTGTAGTATTCTCATTGGCCATAGGTGTTGTTCAATCAGTAAATGCAGAGGTGCCAGCCATCTTCGTACTAGGAGACTCCACATCTGATGTTGGAACCAACAATTATTTGCCTCAAAGTACCATAAAAGCTAACTTCCCACACCATGGGGTCGATTTCCCTTTTGCCATACCAACTGGCAGATTCAGCAATGGCTTCAATACTGCTGATTATCTTGCTAAACTATTTGGTTTCAAGAAAAGCCCACCACCATTTTTTTCTCAAAACGTAAAATTTTCGATTAAGATACGTAAGTTCAGAGGTATAAACTTCTCATCCGCAGGTTCTGGCCTTCTTGGCTCGACCGGACAAACAACACCACTGCAAAAGAATGTTGTCACA…
GhGELP86D	ATGGCTAGTGTGAAACCTTGGAGCCTTGTTTTGGTTGTTTTTTGTATTATGAGTTTGAGCTATTTCGTTAATGGTGCTGGTAGTAATGAAGGTTTGGGAGCTTCTTTCATCTTTGGCGATTCTTTGGTGGATGCTGGTAATAATAACTATTTGCAAACTTTGTCCAGAGCAAATATTCCCCCAAATGGGATTGATTTTAAAGCCTCGGGTGGCCAACCTACTGGCCGCTACACCAATGGTAGAACCATTGGCGACATTGTTGGAGAAGAATTGGGAGTACCAAGTTATGCAGTCCCATATCTTGCTCCAAATTCTACAGGGAAAGCTATATTATATGGTGTAAATTATGCATCAGGAGGAGGGGGGATTATGAATGCTACTGGAAGAATATTTGTTAAT…
GhGELP87D	ATGGAGAAGAAGAACCTTTACACTACTCATCTGCTTATTCTTCTCGTCCTCATTAATCTGTCACCATCCCTAAACGTTCCAGCAATATTTATCTTCGGAGACTCAGTTTTTGATGCCGGAAACAATCATTTTATCAAAAACTGTAGCGTACAGGCAGATTTCCCACCTTATGGCTCAACATTTTTCCACCATCCCACCGGCAGGTTCACTGATGGCAGAACAGTTGCGGATTTCATCTCACAATTTATCGGCATTGGTTTGCAACAACCATACCTAGAGGCACAGATTGCAGTGATGAATGGTAGTAGCAAAGAGTATCCATCAAACGGACTCAACTTTGCTAGCGCTGGGAGTGGTGTTCTGCAAGGAACCAATAAAGACTGGGGAGTGCTACCAATC…
GhGELP88D	ATGGCTACCCTTTCTTCAACTCATTCTTCCTCACAAAACATCCTCATTACGTTCACCATAATATTCCTCGCATCATCTCTTCTGCCTTCCTATTCTGCAATCACTGAGACTGACCAACGCCGCCCATTTAAGAAGATATACGCCTTCGGCGACTCCTTCACCGACACCGGCAACACCGAGTCCCTCACCGGCCCCAATGGCTTTGTCCGCGTTTCCAACCCACCTTACGGCACCACCTTCTTTCACCACCCCACCAACCGCTACTCCGATGGCCGACTCGTCATCGACTTCGTGGCTCAGTCACTGTCTCTGCCGTTCTTGCCGCCGTACCGTAACAGAAAAGCCAACAGAACTTACGGGGTTAACTTCGCGGTGGCTGGTTCGACGGCGATAAACCAT…
GhGELP89D	ATGGAGAGTTTTGAGGTTATTTTAAAACCAATTTGCCTTGTAATACTAATAGTTCTGTGCTTGCATGCAATGCCAAGTTCATGTAATTTCACGTCTTTCGTGTTTGGGGATTCATTGGTAGATGCGGGAAACAACGATTATATATTCACCCTGTCCAAGGCTGATTCCCCTCCTTATGGCATCGATTTCACGCCTTCGGGTGGGCAACCTACCGGAAGATTTACCAATGGTCGAACAATAGCCGACATTGTAGGTCAATCTCTGGGAGCCAAATCGTTTCCACCACCTTACTTGGCACCAAACACAGAAGCTCAGGCCATCCTGAGGGGAATAAATTATGCCTCTGGAGCTTCAGGAATTATGGATAAAACTGGATTTTTCTTTATTGGAAGAATTCCA…
GhGELP90D	ATGGCTTCTAGTAAATCTTCACCACCAGGTTTTGTGTTCTCTATACTAATTATCATCTCTTTCTTCAACTTCGTTACATGCAACAATCAACATATCCTTAGCAGCTGCAATTTCGATGCCATATATCAGCTCGGGGATTCCATAGCAGATACGGGTAATGATGTGCAAGACAACCCTTCATCAAAATTTGCAAGGTTACCATATGGAGAAACCTTCAAGAAAGCAACTGGGAGATGCTCCGATGGTTTGTTGATGATTGATTATATAGCACTATCTGCTGGAATTCCTTTTCTTGATCCTTACTTAAACAAAGATGGATTATTTGATTATGGGCTTAATTTCGCGTTTGCCGGAGCTACTGCCATGTCTGCAGAAGATTTAGCCAAGTGGAATGTTTCC…
GhGELP91D	ATGGCATCTTCAGCTTCATTGATGGTCCTGGCTTTGTTAATGGCGAGCATTGCCGCCATTGCTGAGGCTCGAGCTTTCTTCATTTTTGGTGATTCACTTGTTGACAGTGGCAACAATAACTACCTCGAAACCACGGCTCGTGCTGATTCCCCACCTTACGGCATCGATTATCCGACAGGAAGACCCACCGGCCGTTTCTCTAATGGCCTTAACATCCCAGACCTGATTGGTAAGCAAATTGGATTGTCGGAGTCACCATTGCCATATTTGAGCCCAGATTTTAATGGTAAAAAGCTGCTTCTTGGTGCTAACTTTGCTTCAGCTGGTGTGGGAATCCTTAATGACACTGGAGTTCAATTCGTAAATATACTGAGAATGTATAGACAGTTGGAGTTGTTT…
GhGELP92D	ATGGCAAACTCAATGGTCCTTGTTTCATTGATGGCTTTAGGCCTCTTGATGGCATTTTCAACGACGACTCAAGTTGAAGCAGCCGCCAGGGCATTTTTTGTATTTGGCGATTCTCTGGTTGATAATGGCAACAACAATTACTTAGCAACAACTGCTCGAGCCGATTCACCACCTTACGGCATTGACACTCCTACCCGTCGCCCCACTGGCCGATTCTCAAATGGCAAAAATATTCCTGATTTTATCAGTGACGCACTTGGGTCAGAGCCAACATTGCCATACTTGAGCCCTGAACTCAGGGGAGAAAAGCTGCTTGTTGGTGCCAACTTTGCTTCTGCCGGTGTTGGAATCCTCAATGACACTGGCATTCAATTTATAAACATTATAAGAATGTTCCGG…
GhGELP93D	ATGGCCCCCAAACCTTACATTTTCCTAATAATAGCCTTGCTCTTCATCTTCTTGCCTTTAACCGCTTCCATTCACTTCAAACTACCAGCAATTTTCAACTTTGGCGATTCTAATTCGGACACCGGTGAGCTAGTCGCTGCTGGGGTTTATAGCCTTGAACCACCTTATGGTCGAAGTTACTTCACAAAACCATCGGGGAGATATTGCGATGGCCGTCTCATCATCGATTTCCTCTTGGAAGCAATGGATCTGCCATTCCTAAATGCTTACCTGGATTCGATCGGCAGGACGAGTTTCCGAAAAGGGTGCAATTTTGCAGCTGCAGGATCGACTATTGAACCACCTACTGCACGAGCTGTTAGTCCATTTTCTTTCCGAGTTCAAGTGGCTCAGTTTATA…
GhGELP94D	ATGAAGACCGTTGGTGAGCTATCTTTGTTGGTTTGCTTGATTATCGTCTGCTTTAATGGTAGAGGATGGTCGCAAAGACTGCCTCGGCCCCAGCCTCAGCAATCTCAAGTACCATGCTTCTTCATCTTCGGTGACTCCTTGGTGGATAATGGAAATAACAATGGTATGCTTACACTTGCTAGGGCTAATTACAGGCCTTATGGCATCGACTTTCCTCAGGGTACCACCGGTCGTTTCACTAATGGTCGAACTTTTGTTGACGCTCTTGCTCAACTTATGGGGTTTACACGCTACATTCCTCCCTATTCAAGGGCTCGTGGCCCTGAACTGTTGCGTGGTGTTAATTATGCCTCGGGCGCTGCTGGTATTCGTGATGAAACTGGCGACAATCTGGGAGCC…
GhGELP95D	ATGGCATGTAAGCTTGTTATACTGTTCTTCTTTGTTAATCTCCTAATGCAAATACCAAAAGTAAGGGCAACAGTTCCTGCAATTATCGTTTTCGGAGATTCTACGGTGGATCCAGGGAACAACAACCAAGTATCTACAGTTCTAAAGAGCAACTTCGAGCCATATGGCAGGGATTACTATGGTGGTCAGCCAACAGGACGTTTTTCTAATGGAAGGATTGCAACAGACTTCATTTCTGAAGCCCTCAGGATCAAGCCAGCCATACCTGCATATCTGGACCCGAAGTATGACATAGAAGATTTCGCTACCGGAGTTTCCTTTGCTTCAGCCGGGACTGGTTATGACAATGCTACTTCTGATGTGCTATCTGTCATACCATTTTGGAAGGAACTGGAGTAC…
GhGELP96D	ATGAAATCAATGGATAGCAGAAGAGTTTTGGTGGGGAGGAACATCATGTTCTTCTTCCTCATCTGCGTGTTTGGTTGGAGTTTGAAGCTGTCGGAAGCTCAAATGGTGCCGGCGTTATTTGTTTTCGGGGACTCCCAAGTTGATGTTGGAAACAACAACCACCTTTTCTTTTCCATTGCCAAGGCTAATTTTCCTCACAACGGCGTTGATTTTCCGACCAAGAAAGCGACCGGAAGATATTCTAATGGCAAGAATGCAGCAGATTTTCTGGCTGAAAAATTAGGGTTGTCAAGTTCACCAGCATATCTTTCTTTGTCAAGTAACACGCATGCATCATACATGAACGGTGTTAGCTTCGCCTCCGGTGGTTCCGGAATCTTGAATACTTCCAGTCAAGTT…
GhGELP97D	ATGGAAAGTTCAGTTGTTGTTCCATGGTTGGTTTTAGGGGTTTTGATGGCAATTTCAAGCACTCAAGTTGAAGCAGCCGCCAGGGCTTTTTTCGTATTTGGTGATTCACTGGTTGATAATGGCAATAACAATTACCTTGCCACCACTGCTCGAGCTGACTCACCTCCGTATGGCATTGACACTCCTAGTCGTCATCCCACAGGCCGTTTCTCCAATGGCAAAAACATTCCTGATTTCATCAGTGATGCACTTGGATCAGAGCCAACATTACCATATTTGAGTCCAGAACTGAAGGGAGATAAGCTACTTGTTGGTGCCAACTTTGCTTCTGCTGGTATTGGAATCCTCGATGACACTGGAATCCAATTTATGAACATTATAAGAATGTTCAAACAATTC…
The amino acid sequence of GELP genes of G. hirsutum
A subgenome
GhGELP1A	MKLLHLHLPTLNQSFFFNKEMDDGRRFRVKNFLLFLLFFCLLSLRMEFSRAQMVPAVFVFGDSLVDVGNNNYLPVSIAKADFPHNGIDFPTRKPTGRFSNGKNAADLLAEKLGLPSSPPYLSLLKKTDESSYINGVSFASGGAGIFNGTDQTYGQSIPLLKQVDNYIVVYKSLVQQMGSPGAEKHLSKSLFTIVIGSNDILDYFGSSDLRKKSTPQQFVDSMANTLKGQLKRLYETGARKFVLTGIGAIGCIPAERVKNKTHECNEECNFWSVKYNEELKAMLKGLKSELQGINYSYFDTYSIMQNVIQKPSSYGFNEIESACCGLGDLKAKVPCVPISKYCSNRKDYVFWDLYHPTEATATIFVHTLFDGPSQYCIPMNVRQLVSA
GhGELP2A	MAIKVFSFFFFVYLLVEMHEISAMVPAVIVFGDSTVDPGNNNQISTVLKSNFAPYGRDYFGGQPTGRFSNGRIATDFISEAYGIKPAIPAYLDPKFDIRDFATGVSFASAGTGYDNATSDVLSVIPFWKEMVYYKEFQDKLRGYLGNDIANHHLSESLHLISIGTNDFLENYYTFPTRSSEYPVDKYEIFLIGIASNFIRELYNLGARKIAISGLPPMGCLPLERTTNIMHGSACIEEYNDVAKDFNQKLQDSVTELNRELGGIQLVMSNPYYKLLEMIQNPILFGFENVATACCGTGYFEMSYLCDRMNPFTCSDANKYIFWDSFHPTEKTNFILADHAFKTTLTVFR
GhGELP3A	MAKGLAFVALSLIIGVLQSANAEVPAIFILGDSTVDVGTNNYLPDSNITANFPHNGVDFPFQRATGRFSNGLNTADFLAKYFGFKRSPVSFLSLNGTLAIKKRKFRGVNFASAGSGLLDITGQTSTQKANVVPMGEQVYQFSMVYNDLVASKGTSEAQNFLAKSLIFISVGSNDIVGNHYSKNPIPKEQVIPNLAVVYEKHLRNLISFGARKFGIISVPPVGCCPSQRVSANGECLKELNDQAEAFFSTMDTLMRNLSYENKDIKYSLGNAFNITKPIIDNPQNSSFTDVKNACCGNGTLPCTPLASLCSNRHKYLFWDMFHPTQDASRLVASILFIGDSRFATPINSSQLAEA
GhGELP4A	MRASSEFLATLVLVLVSVSSVAHGDPLVPALIIFGDSVVDVGNNNNLNTLIKSNFPPYGRDFVTHRPTGRFCNGKLATDFTAEYLGFTSYPPAYLSRDAIGNALLTGANFASAASGLYDSTANLYRAITLTQQLNYYREYQAKLVNMAGNDGASNIVSGAIHLLSAGSSDYIQNYYINPLVNRIYTPDQFSDILIRSYTTFIQNLYGLGARRIGVRTLPPTGCLPAAITLFGAGSNQCVARLNQDAIAFNNKLNSTSLSLQDRLPGLKLVVFDIYQPLLDMVTTPSDNGFFESRRACCGTGTLETSLLCNSRALGTCSNATSYVFWDGFHPSEAANQVLAGDLLAQGVPLIS
GhGELP5A	MSVFLFMLLVSILNPVVSHKSCDFPAVFNLGDSNSDTGGYASAFTPPTSPYGDTYFHMPARRFSDGRLIIDFIAEAFGLPFINAYLDSVGTNFSHGINFATSASTIRLPISVIPNGGFSPFYLGLQYSQFEQFKVRSQVIRKQGGLLASLMPKEEYFSKALYTFDIGQNDLGEGFFSNLTVQEVNASIPDIINKFSANIKNIYNLGARFFWVHNTGPIGCLPYVLVAFASTEKDPAGCLKPYNEVAQYFNLKLKESIAQLRNEFPSAAFTYVDIYSVKYSLFAEPQKHGFELPLVTCCGYGGEYNYSAAVLCGGTITVNGTEIFVGSCDNPSVRVVWDGIHYTEAANKFIFDQISTGSFSDPAVPLKHACQS
GhGELP6A	MDILIKPTLKLFISFAILMVQYGNAERVPALFVFGDSLVDVGNNNFLNSIAKSNYFPYGIDFNMQPTGRFCNGKTFVDIIGEMLGVPYPSPFADPNTAGVKLLGGVNYASAAAGILDESGQHYGERYSLRQQVLNFETTLDQLRTMMGHDNLTSFLAKSIAISVFGSNDYINNYLMPSIYSSSFNYNPAQFSNLLLNRYAPQLLTLYNLGIRKMFIAGIGPLGCIPNQRATGQAAPGRCVDYVNDILGTFNQGLKSLVDQLNKRPGAIVTYGNTYGAVGDILNNPSTYGFNVVEKGCCGIGRNQGQITCLPFAYPCTNRDQYVFWDAFHPTQAANVILARRAFYGPPLDTYPLNIQQMTLIH
GhGELP7A	MVFLSQFQTCFWTIILFLFMVLNCHVNEAALVLPKNVTVTAVFVFGDSIVDPGNNNNLPTIAKGNFLPYGRDFKDGPTGRFSNGRVPSDLIAEEFGVKGLVPAYLDPKTQLQDLLTGVSFASGAAGYDPLTAKTANVIPMSGQLELFKECIKKIKGGVGEERAATIISEAIYIVCTGSNDISNTYFSTPFRRPHYDINGYAEFNARYANQFLQDLYGLGARRIGLLGLPPIGCVPSQRTIGGGKNRDCYEAENQLAIAYNAKLSGVIDSLKAVYTLPDTKLIFLDIYYPLLSLIQNPAKYGFEVATKGCCGTGLIEASIFCNPTSIPLSCPDASKYVFWDGYHPSEKAYKILVPIIINTHLNEFF
GhGELP8A	MAKTCFHGVFVSIAVTSLLLLQAGAPPPPPPAVYIFGDSTLDVGTNNFIPECAARADFYFNGIDFPYSKPTGRFSNGLNTADQIVRLLGLKKSPPPFLYLVNDPSNFQKNILQGANFASGGSGVLRDTGKAKRVIPLEEQIQHFSTIRSNITNMTGSEEATDKILSKAFILISIGSNDMFEYLLNLSKPMSLAEFNATLISTYEYHIKTLYELGARTFGILTVPPIGCTPFARAVFTGNNSCFEPAQAMAVQFYFDVGSSLEQFSSTVQDMKYSVGNTFLMTGVLTGDMLAFGLKNIAAACCGNGTYGCNQTASFCSNRDEYLFWDQFHPTQRASELVALTLFGAAEPIMVPMNFSQLLGVNI
GhGELP9A	MPTSKLFIMLAVLICMAPINTCSSTAASTASLTTRPPSPKFPAIFVFGDSTVDTGNNNYVKTIIKANLPPYGENFPGHIPTGRFSDGKLVPDFLSSFLGIKDDVPPFLKPNLSENELRTGVTFASAGSGYDYLTSSLSNAIPVSKQVEMFKSYINKLMGIVGKDKANNIIGEALVMISAGTNDFVFNCHDIPTRRLEFDIVGYQHFLLQKLEDFLKELYELGCRKMMVAGLPPIGCLPIQMTAKFQIPTNRKCLEDQNSDAESYNKKLAKLLPELQAKLPGSKLAYTDVYEPLFDMINYPQQYGFVEIKRGCCGTGYIEALFLCNPMTPVCRNPSEFLFWDSIHPSQQTYIYLANYIIQEVLPLFDK
GhGELP10A	MAVAISLLLVASLLGSSCGCHFPAIYNLGDSNSDTGSVSATFGRVPWPCGESFFGKPAGRYSDGRLIIDFIANELKLPFLSAYLDAIDSNFRHGANFAASGSTIQPANNKLFGTGFNPLSLVIQLLQFQQLKERTNELYDQAKNPDITDRLPRPEEFSKSLYILDCGQNDLHYGIITSTEDQVKAFIPTIINQFAAAVEKLFQQGARVFWIHNTGPIGCLPTVIINFPPKPGNVDQAGCIKSYNELAQEFNKQLKDTVSQLKAKLPGARLIYVDIYSAKFSLISEANKYGFVDPFVNCCGDHHVECGKTAVVNGTEIFGASCSDPSKHISWDGIHYTEAANYWVVNRILDGSLSDPPLPITKACYNLTYPVLYQRINLIYVIITK
GhGELP11A	MEGQRPSFSNGIIGRWKTAWASRNSVKTFTIAAFFAVAFSLFILSGRQRNLGGSGSCDFPVVFNFGDSNSDTGGKSAAFHRIPLPNGNTFFQKPSGRYCNGELIIDFIAEKLGLPHLSAYLDSIDTNFRHGANFATGGSTIQRLDARMFKIGYSPISLDIQLSQFEQFKERINELYKEGVSSNIKSKLPRPEDFSQALYTVDIGQNDLDCALKSMTEKQAIESVPGIINQFAQAVKRLHNQGARTFWIHNTGPIGCLPFEVLDYPQQHENVDQNGCLRSLNEIAHEFNRQLKDSVIQLRMQFPDAALTYVDIYLAKYSLISDAKHHGFVNPLGYCCGHHRDNLCWRKKTSNGTEISATPCSNPSAYISWDGIHYSHAANLWVANKVLDGLVSDPPTPIT…
GhGELP12A	MAFGLSSIFVITIFAISLTNLAPVSLVLARKPCRFHAIFNFGDSNSDTGGLSAAFGQAPPPNGFSYFGGPAGRYTDGRLLIDFIAESLGLPYLSAFLDSVGTNFSHGANFATAGSTIRPQNTTLQQSGFSPISLNVQFYEFNDFHARTQVVRKRGGVFEILMPKKEHFSNALYTFDIGQNDLTAGYFSNMSTDEVKAYVPDVLNQFQTIIQYIYNQGGRYFWIHNTGPVGCLPYVMERIPVLAGQIDDYGCASPFNEVAQFFNRGLKKIVEQLRKNLPHAAITYVDVYSVKYSLISQGSKHGFKHPLRTCCGHGGKYNYNKNLGCGAKVNKHGKEVLVGAPCKDPWTYVNWDGVHFTEAANKYIFERIVNGSLSDPPTALNMACYRN
GhGELP13A	MEPHSFKKVIIGLIFSMTLLPSSSSSSAPCNFPAIFNFGDSNSDTGGLSAAFGQAPAPNGETYFHAPAGRYCDGRLLIDFVAESFGLPYLSAYLDSVGLNFSHGANFATAGSTIRRQNTTIFQSGASPISLDVQLVQFSEFHTRSKIISKQGVFHKLLPKEDYFSKALYTFDIGQNDLTAGYKLNLTTEQIKAYVPDVLLQLSEAVKRLYDQGGRTFWIHNTGPVGCLPYVLDRFLTSATQLDKYGCGSPFNEVAQYFNQRLKDVVIQLRKQLPLAAITYVDVYSVKYTLISQAKKLGFELPLIACCGHGGKYNFNNSLRCGGKITVKGKEILIAKSCGNPSVRVNWDGIHFTEAANRWIFQQIASGSFSDPPLPLKMACHLSKDGAMNKFR
GhGELP14A	MVKMDGNNFIFFLTICVLSWRMELLKAQMVPAVYVFGDSLVDVGNNNFLPVSFAKANFPHNGVDFPTRKPTGRFCNGKNAADFLAEKLGLPSSPPYLSLSTNNITSHLTGVSFASGGAGIFNSTDRVFGQAIPLSDQVDDFMSVNKILMKLGSSAAQNQTSKSLFAFVIGSNDLFDYFGSSNLRKQKTPQQYVDLMVTTLKQQLMRLYAVGARRFFSAGVGAIGCIPLERVINKNHGCNAENNFWAVKYNDGLKVMLNELKSELQGFNYSYSDTYAIMQTITQNASTYGFNEIEAACCGLGELRARVPCLPLATQCSNRTDHMFWDLYHPTEATTRIVVDTLFDGPPPYSVPINVRQLVSG
GhGELP15A	MGFSSSCSLFKHHLIISFIINLAIITISHVNGCFTSIFSFGDSLTDTGNLLQLSLSESKKLSHFDFPPYGRTFFDYPTGRCSDGRLVIDFIAEEFGLPFLPPYFGGENGKPRNLENGVNFAVVGATALDDVFFKERGIHNPSTNVSLGVELGFFKDVLPSLCSSSSDCKEFLKKSLIVMGEIGGNDYNYAFLQGKSTEEILHFVPLVVDTIASAIMELIGLGAVTILVPGNLPIGCSPAYLTYFHGSDMADYDPLTGCITWLNQFSEFHNEQLQKKLDQIRKLHRNVNIIYADYYNIAMRFYHSRNQFGFTETLRACCGGGGRYNYSSSMACGDPPLTTSCKDPSSHVSWDGLHYTEATYRWISKGVLEELYAIPYTNSLCFPSTVGKQIY
GhGELP16A	MATCFSSSSSWLKLQFIIVVFLFAVISSISSPVNGCFTSIFSFGDSVSDTGNLIEISNLEIGKIPHSAFPPNGRTFFHRPTGRFCDGRLVIDFLAEALGLPFLPPYYRYKNATSEKFENGVNFAVGGAGALNSSFPGIYNPITVISLVDEVNSFKQFLNLRTDFKQLLRNSLIVMGEIGGNDYSHAFKQGKSIEDVRNFVPPVVDSITSSINELIELSAVTFLVPGNFPIGCSASYLTLFQGSDKDQYDPLTGCLTWLNQFSQHHNQLLRKELEKIRNLHPDINIVYGDYYSTTMRIYNSPNKFGFKETLKACCGTGGVYNYNLSRACGYLPATQCCNDPSSYMSWDGIHYTEAVNRLIANVVFEELMNSIHSLNNLCPALTINKLRMIYPKSEM
GhGELP17A	MATCSSCWVLKQCLIVGFLFVIIVSIIQPVNGCFTSIFSFGDSLTDTGNLLEISLLESNKLPPSAFPPNGRTFFHHPSGRRCDGRLVIDFLVGRLQKFQKGKNFAVAGATALNSSFLQENGIYNRSTNISLGDELNSFKHLLPSLCSSSADCKKLLRNSLIVMGVIGGNDYSAMTFLVPGNFPIGCSPELLTNYQGSNKDKYDPLTGCLTWLNQFSQHHNELLRTELEKLRNRHPDINIVYADYYNIAMRFYHSPKQFGFKETLKACCGIGGLYNYNSSRSCGYPPLKSSCNDPSSYISWDGIHYTEAANKWLANVVFEDLMKSITCVSH
GhGELP18A	MATSSSCSSLKQHFLVFLIVIIRSIINSPVNGCFTSIFSFGDSLTDTGNLLEISISEPTKTPHSAFLPYGRTFFHHPTGRFCDGRLVIDFLAETLGFSFLPPFYGSKSGKWEKFQKGANFAVASATALNSSFLAEQGIHSVSTNISLGVEVNSFKHLLPSLCSSSSNCKELLRKSLIVMGEIGGNDYNHAFKQGKDIDNIQRLVPLVVDIISSSINELIELGAVTFLVPGNFPIGCSPSLLTKFHGSEKDQYDPLTGCLTWLNQFSQHHNELLRKELENIRNLHPQINIIYVDYYKAAMPFYQSPKKFGFKETLKACCGIGGLYNYDPLIYCGYPPLKQCCNDPSSYISWDGIHYTEVVNKWLAHTVFKELMNTIPRLRSLCPSSTVNKLRILYPMFGV
GhGELP19A	MDTPTPLFSLLCFFLFSLFLGEEQHVVEGSRVWTFGFRPKMLFVFGDSYADTGNNRKALASSWKLPYGITFPGKPAGRFSDGRVLTDFIAGYLAIKTPVPYRYRKELGGRLKYGLNFAYGGTGVFDTPAPEPNMTTQIDFLQQLLNDSVYPKRALKTSVALVSLAGNDYSNYIATNGSTAGFPVFIGRVVNQMKVNLKRIHNLGVRKIAASALQPLGCLPRSTAQFSFEQCNESENALVGLHNQLLAQAVNDLNKETNSSSFFVLDIYNAFWNVFNQKQAHQVSPTFVNPFEPCCVGVSAAFSCGSVDENGVKQYTLCSNPKSKFFWDTVHPTEQGWRAVYSTPALQSSLKQFW
GhGELP20A	MANLASKLQPWWLLLVIPFLFVSNTYHCVNAEPQVPCYFIFGDSLSDNGNNNNLATEAKVNYWPYGIDFPKGPTGRFTNGRTMQDIIVQLLGFQEFIPPFATSRGQEILKGVNYASGSAGILNDSGQHLGVRISMNMQLSNHQSVISTIVEMLGNCAASKLLGKCMYAVQIGSNDYINNYFKPEMYNSSHLFTPEQYAAYLIEQYSRQIKTLYNNGARMFALFGLGAIGCTPNAIAVHGTNGSACVEKMNTAAQLFNERLVPLVDELNSNFTDAKFTYLNPTGASAANSLGFTVANASCCEIGSGGDLCIPGSEPCGDRSQYVFWDAVHTSDAWNEVIAVEAYDSESKAIAYPFNVQKMAQLPNNNDADGDICEMGENSGVTV
GhGELP21A	MANLSASYISFLLCFTCINLISSHYLPENHVALFIFGDSLFDPGNNNYIITTADFRANFYPYGETFFKYPTGRFSDGRLIPDFIAQFAGIPIIPPYLQPGKRKFTDGVNFASGGAGALVESHQGFVVDLETQIKYFNKVEKSLRQELGDAGAKKLLSKAVYLISIGGNDYLTKNSSVSDEEFVSTVLGNLTVALKEIYKKGGRKFGFPNLLPLGCLPYMKAQSGGYCIDELTDIAKLHNAELLKTLVKLQNQLEGFKYAYYNLYQPFTERLNNPSKYGFKDATTACCGSGPYRGVYSCGGKRGIEVYELCDKPGDYFFFDSYHPSEKAYRQFAELMWAGNTDIVWPYNLKMLFQDNAFYCTDQFSISMP
GhGELP22A	MDGYYSRRVIMFVVFAFAAINRGYGQESTTLVPAIITFGDSVVDVGNNDYLPTIFKANYPPYGRDFANKKPTGRFCNGKLAIDITAETLGFTTYPPAYLSPEASGKNLLIGANFASAGSGYDDKASMVNHAIILTQQLEYFKEYQAKLAKVAGSTKSASIIKDALYVLSAGSSDFLQNYYVNPLLNHAYTPDQYGSFLIDTFTNFVKNLYGLGARKIGVTSLPPLGCVPLARTLFGYHEKGCISRFNTDAQQFNKKLNAAAANLQKQHPGLKIVVFDIFKALYDIVNSPSNYGFVEATKGCCGTRTVETTAFLCNPKAPGTCSNASQYVFWDSVHPSQAANLVLADALIVQGIALI
GhGELP23A	MARLVLLWCFFIFTATSVNLVCSRSPQKYHTALFVFGDSLYDPGNNNYIDTLIKANYYPYGETFFKYPTGRFSDGRIIADFIAQFANLPLIPPYLQPGNHEFTYGVNFASAGAGALSETYQGFVIDLKTQLGYFKKVVKLMRKELGDAEATVIFSKAVYLINIGGNDYISFLTSNSTVFQSSSKQEYVAMVMGNLTESIEEIYKKGGRKFGFLNMGSLGCVPSMKALAPGNTTGSCFEQVNEIAKLHDAALPKALEELETKLVQVKYSMHYLNISYSERRNNPEKYGFKEANIACCGSGPYRGMFSCGGRRGVTKYELCSDPNDYLFFDSDHLTEKANKQIAQLMWSGTPNITGRYNLKALFEV
GhGELP24A	MASLRLFLCFFLFTASSVNIVCSRSLQKDHIALFIFGDSVYDPGNNNYIDTTARANYYPYGETFFKYPTGRFSDGRLTSDFIAEYANLPLIPPYLQPGNHEFTAGVNFASAGAGALSETNQGFVIDLKTQLSYFKKVAKQLRQELGDAEAMAFLSKAVYLINVGSNDYVLPFTTNSTVFQYFSKQQYVGMVIGNLTETIKEIHKEGGRKFGFRNFGSMGCIPLLKALVPGNTTGSCFEQANELAKLHNAAFTKALEEMEIKLVQFKYSMHHLNIYLSELTKNPRRFGFKEVNKACCGSGPYRGISSCGGRRGVTEYELCSDPTQYFYFDSSHVSEKANRQIAQLMWSGPPNITGPYNLKAFFQP
GhGELP25A	MARLSSFFIFSFFLQVALFATCCRGELKEQQHQLPKKHVPFFIFGDSILDAGNNNYINTSTLDQANFWPYGLTFFNYPTGRFSDGRLIPDFIAKYAKLPLIPPFLQPGFRQYYLGVNFASAGAGALVETFQGFVIDLKTQLRYYYKVDSWLRHKLGNDEAKATMSRAVHLFSIGTNDYASPFLTNSTILNNYNKSTYVGMVIGNLTTVINGIYKRGGRKFAFINLPDLGCVPGMRIIKSGNNGSCFEEVTRLASLHNKALSKLLYGLEKRLKGFKYSLFDLNSNLRQRMEHPSKYGFKEGETACCGTGEYRGVLSCGGKRPVKEFQLCKHPQKYVFWDSLHLTERTYKQLADQMWGGTTSDSHDVGPYNIKQLFRIH
GhGELP26A	MGTILNMSTIISAILYQILVIQLLLNMCSAKEVPAIFAFGDSLYEVGNNFYLDTLAKPTLPNGIDFTKGKRRASGRYTNARTILDIIGKSCNLFIYIFELGFTNYTPPYLSPQTTGDVILKGVNYASSGSGIFNSTGSKFGDHICMDEPINNFEKSRQDIVSKIGAAAARKLLRDALYFIAIGANDIMLLSSNVSSSHVENIKYLDNMIFKFKSQLMRVYNLDARKIAVTSAAPLGCIPFERDKFSIDDCVPHVNELAKLYNVRLKILLSELTKHLAGSIFIYMNSYTTLEDVLQNYKSYGFMNADSACCRVYGKHGGKLPCIFYARVCPNRTQYVFWDAYHPTEKANFILAKHALDGSRQYISPINIRQLANS
GhGELP27A	MGKWCGVFGVAALLLVLSVFLGVRGAPQVPCYFIFGDSLVDNGNNNQLSSLARANYLPYGIDFPNGPTGRFSNGKTTVDVIAELLGFDNYIPPYSTASGRQILGGVNYASAAAGIREETGQQLGARISFSGQVRNYQRTISQVVNLLGDETTAANYLSKCIYSIGLGSNDYLNNYFMPLYYSTSRQYTPEQFADVLIQQYTEQLQALYNYGARKFALIGVGQIGCSPNELAQYSGDGKTCVERINAANRIFNDKLKGLVDQFNNDNSDAKFIYINAYGIFQDITSNPATYGFKVTNAGCCGVGRNNGQITCLPAQTPCPNRNEYLFWDAFHPTEAANVIIGRRSYSAQSSSDAYPIDIRRLAQL
GhGELP28A	MASVYSLCLSKQQLIGILLIIIFFSSSTAKGCYKSIISFGDSLADTGNWVILLQQNKPTPAFPPFGGTYFNRPTGRCCDGRLIVDFFAQKLGLPMVPPYFRDANCSNCRKFRKGVNFAVVGATALDNAYLARKGIINELTNVSLGVQLGLLKTLLPSLCSSSSGKYLQMLLFLPNNQKSCNEFLKNSLILMGEIGGNEFNLAFIQGISTEVIGGLVPEVIKAISAAIGELIELGAMTFVVPGTIPLGCLPVLLTHFQTPNKQAYDRYGCLIWLNDFAHYYNEYLKKELESMRRLHPRINIIYADYYQASMPLYLSPRSYGFKSTLTACCGGEGPYNVNVTLSCGDPGTKSCDDPSSYVNWDGAHFTDEAHRVISNGLLDGSCTIPRFEFPSCAS
GhGELP29A	MAQNMARRRVVLVQILALALAAVMPLLSGGVDIQQVRVLAAKFNVTCVVVFGDSSVDPGNNNYIATPFKGNFLPYGKDFFRGHPTGRFSNGRLATDFIAEALGYTNEIRPFLNKRLRPVDILHGVSFASAASGYDELTANLSHVLPVSKQLEYFREYKMRLRQLVGARKAENIIKNAVAVMSMGTNDFLQNYYLEPIRPKQYTLEEYQNYLASCMSDDVKTMHSLGITRLVVVGVPPLGCMPLVKTLMNQETCVEKYNNFSSSFNSKLQFKLEVARTTLGMKIGYVDAYGIFEDAVNNSKKYGFIEASKGCCGTGTIEYGDTCRGMSTCADASKYVFWDAVHPTERMYEIIAGQAIDSLRKQLMA
GhGELP30A	MESCHKFSFPLLTLLSLYMSFFVAHAEGLLTPRPFNNKITAAFVFGDSTVDPGNNNYVKTLFRGNFPPYGKDFRDHVPTGRFTNGKLSTDLIVSYVGIKEYLPPYLDPNLSIEELMTGVSFASAGSGFDPLTPQISSVISLPKQLEYFKEYKKRLQSAIGNRRTEAIIKEAVFLISCGTNDFVVNYFTLPIRRKSYTVSAYQQFVLQSFKQVLQDLWDEGARRIAVTGLPPMGCLPAVITLYSKNAILERGCIENLSQVGMEYNQMLQNELNSMQGRLAHLDAKITYVDIFTPLIDMIQGLGKHDFDEVSHGCCGSGYLEAGFLCNPGSFVCNDASKYVFFDSIHPTEKTYINLFMASRPVIDSFIQD
GhGELP31A	MADQLNLFKEYIAKLKQLVGEEKKNFIIANSLYLVVAGSDDIANTYFVLGARKMQYDVPAYTDLMLNSATEFLKELYGLGARRIAVFSAPPIGCVPSQRTLAGGTETHCANEYNVAARLFNKKLSAELNTLRTSIPGGKFVYVDIYKPLLDLIDNPQKHGFKFADVGCCGTGNLEVAVLCNKWIPSTCTDASKYIFWDSYHPTEKASRALIIPLLPKYVNKFL
GhGELP32A	MATSLCTHVPALFLLLLLLVSAPCNAGILRTCKFDAIYQLGDSISDTGNLIREHPFSPFARLPYGGTFFKHATGRCSNGLLIIDFLALSAGIPFLQPYLNSNALFTRGRGVNFAVAGSTALPVETLADKGVVAPVTNSSLSRQLDWMFTHFNGICHDEDDCLEKLKTALFIVGEIGGNDYNYALFQGKSFDQVRSMMPLVIQAIKDAVTRVVGYGATRVIVPGNFPIGCFPVHLTVFRSNDSDAYDGFNCLKDLNNLSSHHNGLLKQAIKELRKELPHATILYGDYYNGYMRLLNKAKFLGLDPNSTQKACCGIGGDYNMELNKMCGAAEVGVCKNPDEYISWDGVHLTQKAYQLISGWLIHGVYWKLRCGV
GhGELP33A	MESMRLFSMSGLFVLPLVALMIPATIGSGWQRCRFPAIYNFGDSNSDTGACNAAVAEIPSPYGQTFFKQPSGRASDGRLIIDFLAENLGLPYLSAYLDSIGTNFRHGANFATGGSCIQPACGYSPFNLATQVSQFIHFKACTTALYNQLCLNRKIPAHCIDLPRPDDFSKAIYTLDIGHNDLAYGYLQHRAEGRIRASIPNMLTLFSQAVHVLYSEGARIFWMHNMDPMGCLPFSVTMYQPKAHNVDRNGCVMPQNEMAKEFNRQLKDKVSQLRTQLPSAAFTYVDVYSAKYALISNAKQQGFVDPRTFCCGSYGHHGHHVDCGKKVNGTVYGSSCRYPSRHISWDGIHFTEAANLWVANRTLNGFFSDPPVSIDKACHRPQL
GhGELP34A	MAMAMAKLWMYCLLVCLGMALNNVASAQGENPFEPDGGKRREMVPAMFIFGDSLIDNGNNNDLPSFAKANYFPYGIDFNGGPTGRFSNGYTMVDEIAELLGLPLIPAYSEASGDQVLHGVNYASAAAGILDITGRNFVGRIPFDQQIQNFQTTLDQLADNLGAIEAAEALGKCIFFVGMGSNDYLNNYLMPNFPTRNQYDGQQYADLLVQKYNQQLRTLYNLGARKFVLAGLGRMGCIPSILAQSTAGSCSEEVNQLVLPFNANVKTMMNSLNANLPGARFIYVDIAHLFEDIVANARTYGFSVVNRGCCGIGRNRGQITCLPFQTPCENRDEYVFWDAFHPTEKVNIIMARKAFNGDPSIVYPINIQQLANL
GhGELP35A	MAKKAGRGFILVCLQLLLCFSQLNCIRAKGEDGSDDEIKGMFVFGSSLVDNGNNNYLENSTAKADFLPYGIDFPKGPSGRFTNGKNVIDLLGEMLKLPCLIPPFSDPSTKGSKVVHGVNFASGASGILDDTGFLAGQVISLNQQIRNFETVTLPEVKKQLGVNRRENRKAMKKYMFIMGTGGNDYLFNYFVRKGEYNVSLETFTVNLTTSLSHQLKKLYRLGARKFVLMSVYPLGCSPMLNALRKDGCIEVMNQAAILFNDGLKSIIDAAKSDMPTSNLVLVNSYNIVTDIIQNPSSKGFKDANNPCCEVVPLTQLAGNGVSCKKGGRICMDRSAHVFFDGLHPTEKVNVEIAAKAFTSDLKTEVYPINVNQLVQL
GhGELP36A	MSSSKSNLFMVALLLVSMTIINTCGANASTNPKFPAIVIFGDLTVDPGNNNYIDTIFKGNIAPYGINFPGHVPTGRFSDGKLVTDFVASSLGINDVVQPFLDPNLSNDDLCTGVSFASADSGYDDLTTLLSNVITVSRQVEMFKSYIEKLKGIVGDEEANNIIAKALVVVSAGTNDLIFNFFDLPTRRLEFDISGYQSFLLQRLEDFVKQIYDLGCRNIVVAGLPPVGCLPVQMTFRLENPMNRQCLENQNSDARSYNKKLVKLFPKIQVELPRSKLVYTDIYQPLMDMITHPQQYGIVETTVGCCGTGVLGLSLFCNSVISACGNPSQYVFWDSVHPTQKVYQQLAKYIVKEVVPKLLPN
GhGELP37A	MMGFSWKLFYLFGILFWGFSQRWRTVESNGGSFSCGYPAIYNFGDSNSDTGGISAVMFEILSPNGETFFEHPAGRACDGRLIIDFIAENLKLPYLSAYLDSVGTNFRHGANFATGGSSIRPPGYSPFNLWVQISQFIQFKARTTSLYNQLTLNRRNPLTISNLPRPAEFSQALYTIDIGQNDLAHGFQYTTVKQVLASIPDIIGQLPQVIHTLYNEGARFFWVHNTGPIGCLPVSVLYEMSKPWNLDKNGCVRLQNEVAMEFNRQLKDMISQLRAQLPFARFTYVDVYSAKYTLVSDAKNLGFVEAVNFCCGNCTKKGMANGTVYGNPCNHPSKHISWDGIHYSQAANMWVAERILNGSFSDPPLSIQSACHNQTTIL
GhGELP38A	MPVPATALCLILVLFSTRNAGGVCLAPNKITFPALFAFGDSIVDTGNNNKRFTIAKANIPPYGRDFPGGAATGRFGNGKVFSDLLAEGLRIKPLLPAYLHPVLQGEDLETGVSFASGGSGFDEFTVKLQNALSIKDQLNLFKECVRKLERGIGQEKAKATISKSLFLVSQGNNDIAITYFLFHFLYDIDAYTTQLVNSASSFIKDMYELGARKFACLSLIPLGYLPISRTFGGGFQRNSVDWLTQAAVKFNSKLEHELNHLNSNLPGTRILYIDIYNPLVDLIQNHKKYGFEDSSHGCCGTGLIELNYGCNELLSSFTCCNSSSHVFWDAGHPSERAYRMIISQLVHNISHQLLDI
GhGELP39A	METIVFPFSSKFLWAKYLLVFALFISAKALIKLPINGTIPAVIVFGDSIVDAGNNNDLNTVIRCDFLPYGQDFAGGVPTGRFCNGKVPSDLIAEELGIKDIVPAYLDPTLKTQDLLTGVTFASGGTGYDPLTPKLASVISLGEQLNYFKEYIRKLKAIAGEEKTNFILAKSMFLVVAGSDDIANTYFVLRARKLQYDVPAYTDLMVNSAAEFVKELYGLGARKIGVFSTPPIGCVPSQRTLGGGIERECAEDYNVAAILFNKKLSSVLNSFKTSMPDGRFVYIDVYNPLLGLIQNPQKNGFEVVDNGCCGTGNIEVAILCNKLSPSTCTDVSKYIFWDSYHPTEKAYRALVTLILQNIIGDFF
GhGELP40A	MKNNFFILVILFQTVGLALSTPQKYESIFNFGDSLSDTGNLLLSGALVFPVIGQLPYGETFFQHATGRCSDGRLIIDFIAEAFSLPYLEPYLAVKQGQSSPHGVNFAFSGATALDAEFFFQRNMGSILWTNNSLNVQLGWFRKLKSDLCSDNESCDDFFKKSLFLVGEIGGNDYNYAFFLGGSIKQLQSMVPSVVGAIANATSALIEEGAVELMVPGNFPIGCSAVYLTLFESPKKDDYDRHGCLKAFNGFAKYHNNQLKQALDTLRQKYPHVRIFYADYYGAAMRYVHAPLHHGFYGGTLKACCGGGGPYNFNISARCGHPGSEACKDPSVYSNWDGIHLTEAAYRHIALALINGSSSHPPLISSPLSD
GhGELP41A	MGTIRNKLIIICSILSHILAKHIGLAYNISAFFVFGDSLVDGGNNYYIDTLAKPEYPDGIDFPKGIPSGRYTNSRTIADIVEEEIGFIDYAPPFLAPNTTGDMILKGVNYASSGAGILQATGAFFGERINMDKQVDYFAKTREDIISRIGATAAQALLRNSLYFLGIGANDILFGELRSVLGTNDYVDEIISNFKSQLTRLYNLDARKIAVLNAPKVGLIPFERDVHLCGQACVSLLNRMAMLYNSKLKNLLEDLTENLPGSTFAYIDYYALTEDIINNYRSYGFENDDHACCEVIGAHGGLIPCISSSRVCPDRSKYIFWDPFHPPDSAVVIGAKYALDGGLEYVSPINIRQLANS
GhGELP42A	MGTIWNKLMTICLVIEIIGNHLRVPTICFAHNITAFFVFGDSLVEVGNNNYINTLAKPVFPNGIDFPKGTPSGRFTNSRTIADIIEEELGFKDYAPPCLAPNTNGDMILKGVNYASSGSGILQSSGLIFGGRICMDKQVDYFTKTRQDIISRIGAPAAQALLRNSLYFVMIGSNDIIFGECSLALDFNHYVDGVVSKFKSQLTTLYNLDARKIVVLSSLKVGFMPFEIDIHFCAQDCVSSLNKLAKLYSSKLKSLLEDLTKNLSGSTFVYADYYAVTEDLINNYRSYGFEKANHACCELIGRHGGLFPCLPVCRICPDRTKYVFWDPFHLTESANLILAKQLLDGGLEYVSPVNIRQLANS
GhGELP43A	MVKLCVLFGVAVLLSLSFGFINGAPQVPCYFIFGDSLVDNGNNNRLSSLAKANYMPYGIDFPNGPTGRFSNGKTTVDVIAELLGFENYIPPYSAARGRQILGGVNYASAAAGIREETGQQLGARISFSGQVRNYRQTVSQVVNLLGSEANAANYLSKCIYSIGLGSNDYLNNYFMPLFYSTSRRYNPEQYANVLIQQYTQQLQALYNYGARKFVLIGLGQIGCSPNELAQNSRDGRTCVERINAANRIFNNKLKGLVDQFNNANSDAKFIYIDVYGIFQDITSNPSAYGFRVTNAGCCGVGRNNGQITCLPLQRPCRNRNEYLFWDAFHPTEAANVIIGRRSYNAQKPSDAYPIDIRRLAQL
GhGELP44A	MKFSSNFIVVFVLFAFVLTMANGQPLVPAMFIFGDSVVDVGNNNNLYTIIKADFPPYGRDFLNHKPTGRFCNGKLASDFTAENIGFTDYPPAYLSKKAKGNNLLIGANFASASSGYYETTAKLYHTLSLSKQLENYKQYQNKLVAIVGKSNASSIISDGIYLISSGSSDFLQNYYINPLLYKSYTPDQFSDVLIESYANFIQNLYKLGARKIGVTTLPPLGCLPAAITVFGSDSNECVAKLNTEAVSFNNKLNATSQRLQTKLPNLKLVVFDIYQSLYNLVTKPADNGFAEARKACCGTGLLETSILCNPKSIGTCANASEYVFWDGFHPSEAANKILADDLLSSGISLIS
GhGELP45A	MASSIIIPWIFYIQILTISSKAIDAVPAIIVFGDSSIDTGNNNYLPTFAKCNFEPYGRDFPGGTPTGRFCNGRLPPDFVSEGLGLKPIVPAYLDPTFNISDFATGVCFGSSGTGYDNSTAAILKVFTLWKEVEFFKDYQTKLRAYLGDEKANEVISEALYIISVGTNDFLINYYNFPQRRTQFTIPKYEDFLIGNAEDFIRKIYSLGARKLSLTGLPPMGCLPLQRTLNRKNPHSCSEERNKVAFEFNEKLKASVVKLMIELPGLKVLYVDVYELLSRLITRPSRYGFEVAEAACCGTGLFETGVLCNRLTPHTCLDADKYVFWDAFHPSERANKIMSDELLPSLKLAFL
GhGELP46A	MAMSSTPNILLWLFSIHFLLSLVKINEAKVPAIIVFGDSSVDAGNNNYIPTIARSNFEPYGRDFNGGHPTGRFSNGKIATDFISQAFGLKGAIPAYLDPSYSISDFATGVTFASAGTGYDNATSNVLSVIPLWKELEYYKDYQTKLRANLGDGKANDIIKDALYMISVGTNDFLENYYAVPGRSSQYTIKEYENFLVGIAGNFTKALYDLGARKISLGGLPPMGCMPLERTGNLMGGSECVNSYNNLAAEFNSKLNDLVIKQNKELNGMDMVFSDPYGIMLDIIQKPAFYGFEVTGVACCATGMFEMGYACSRTNPFTCSDADKYVFWDSFHPTEKTNAIVANHVVQTSLAKFF
GhGELP47A	MAFGSTPVLLWLFFLSLSPLTKAKVPAIIVFGDSSVDSGNNNLISTVLKSNFQPYGRDFYGGQPTGRFCNGRIPPDFISEAFGLKPAIPAYLDPAYNISDFATGVCFASAGTGYDNATSKVLNVIPLWKELEYYKEYQRKLRSYVGENKANEILREALYLMSLGTNDFLENYYVFPTRKSQFSVRQYQDFLLGLGENFVRELHALGVRKISITGLPPMGCLPLERATNILGQNDCVPEYNNVASGFNRKLEGLVAKLNKELPGMRMVSAPAYDIFYQIITRPSLFGFEVTGMACCSTGTFEMSYLCNQYNPFTCSDASKYVFWDAFHPTEKTNKIISDHLIPLLLAMFSH
GhGELP48A	MSSPWFFVTLLTLIAIVSPTPLAEARAFFVFGDSLVDNGNNNYLATTARADSPPYGIDYPTHRPTGRFSNGLNLPDIISEQIGSEPTLPYLSPDLRGRKLLIGANFASAGVGILNDTGVQFVNIIRMFRQFEYFQEYQRRVTKIVGQQQAQRLVNQALVLITLGGNDFVNNYFLVPFSARSRQFSLPDFCRYLISEYRKILLRLHELGGRRVLVTTTGPLGCVPAELAMRSRNGECVPEVQRAAAIFNPLLVQLIQQLNSQLGSTVFISANAFSMNMDFITNPQRFGFVTSKVACCGQGPYNGLGLCTRLSNLCPNRDVYAFWDNFHPSERANRLIVQQFMIGSTQYMNPMNLSTIIAMDSRT
GhGELP49A	MIMEEHWKLVYVIGILALGFAVKSNADGSISCGFPAIYNFGDSNSDTGGISATLNEILPPNGETFFGHPAGRASDGRLIIDFIAEGIKLPYLSAYMDSIGTNFRHGANFATGGSSVRPPGFSPFNLGIQISQFIQFKARTTTLYNRLSLNRRIPLSISNLPRPAEFAQALYTFDIGQNDLGHGFQTMSEKQVRDSIPDIIGELSKAIHILYKEGARFFWIHNTGPLGCLPYNVIYGKKPGNVDKNGCVKAQNEAAMEFNKQLKNKITWLRTQLPFAKFTYVDVYSAKYDLISNAKKLGFVDPFNFCCGSFYGYHINCGKKATVNGTVYGNPCDHPSNHISWDGIHYSETANMLVSNRILNGSLSDPPVSIQDACHHETDI
GhGELP50A	MEFWGVLISGVLVSWWVLSVNGANLPPCQFPAIYNFGDSNSDTGGISAAFEPIRAPYGVPYFHKPSGRDSDGRLIIDFIAERLKLPYLHAYLNSLGANFRHGANFANGGSTIRRPNETIYEYGISPFGLDMQIIQFEQFKARATEIYNQAKDPSEKDKLPRPEDFTKALYTFDIGQNDLSVGFRKLSFDQLRAAIPDIINQLASAVHHLYEQGGRSFWIHNTGPIGCLPVNFFYILNPEPGYVDQYGCVKKQNEMAMDFNRQLKDRVIKLRTELPEASVTLVDVYTAKIAMIGNAKNLGMADPLKPCCGYHVNYDHVWCGNKAIINKTEVFGVSCKNPSMFVSWDGVHYTQAANQYVADRTLNGSLSDPAIPVTLACHKQ
GhGELP51A	MDPTSTIFSFLSVLLFGSTTNFNRVFPSESCRFPAIFNFGASNSDTSGYAAAFIQLKSPNGDTLFGMPAGRFCDGRLIVDFTTESLDLPFLSSYQNSLAINFSHGSNFATASSTIRLLTANVVPYGHASPFYLPLQYLQFAQFKNRSQIIKRHGGIYASLLSREDTFSKALYTFDIGQNDLTQSLFFNMTIVQILPAIPNIVNHFSNIIKNLYNFGARSFWVYNTRPLGYFPKILTSFPLAEKDFIICAKPYNLLAQHFNAELKNALARLRIEFPLATIVYVDLYSTLYSLYTHPTKNGFEHPLVACCGYGGKYNYSEEAICGGNISVNGKSITVGSCKDPSVRVSWDGVHFTEAANKFAFDLVSTRDFSDPPIPLKLACHPR
GhGELP52A	MDPTRTIFIFLSVLLYGSTTGFSRVFSSESCRFPAIFNFGASNSDTGGFAAAFIQPKPPNGDTFFGMPSGRVCDGRLIVDFTAESLGLPFLSSYLNSLATNFSHGANFATVSSTIRLPTADVIPQGQASPFYLSLQYSQFAQFKNRSQIIRRQGEIYASLMPREETFAKALYTFDIGQNDLTQSLFLNMSIVQVIAAIPDIVNHFSDNIKNLYSLGARSFWVYNTRPIGCFPQILTSFPSAKKDSVGCAKPYNQLAQRFNAELKNALARLRIEFPLATIVYADLYSAIYSLYTHPTKNGFERPLVACCGYGGKYNYGRDATCGGTISVNGKNIMVGSCKDPSVRVSWDGVHFTEAANKFAFDLVSSGDFSNPPIPLKLACRPR
GhGELP53A	MAYKLLKSLEVVAISVLFVILQNSANAKPQVPCYFIFGDSLSDNGNNNNLNTLAKVNYSPYGIDFPKGPTGRFSNGKNMQDYIAEYLGFTRSMPPFAESKGENILNGVNYASGAAGIRDETGKDLGDRIPLDKQIQNHKIIILRLSRLMRNIIETRLLLNQCIYSIQIGSNDYINNYFKPEFYDTSRRFTQMQYATLLVHQLSNQLKTLYNNGARKFAVYGLSLIGCAPFAISEYGTNGSFCVDKLNNAAALFNEMLMPLIHQLNNDLPYAKFTYLTPSPNSTTFVTNGTCCTIGGGGGELCLKNSKPCSNRGRFLFWDGFHPTEAWNEKVAERAYSSESSLEANPFNIHKLAKL
GhGELP54A	MAKQCLVFAMVLVLGTLVSVTTAASLASFVFGDSLAEVGNNNHLQYSLARSDYPWYGIDFTGRKATGRFTNGRTIGDILSEKLGTSSPPPYLSLSQNDDAILQGVNYASGGAGILNETGQYFIQRLTFDDQINCFKKSKERIGAKIGAQAANKLCNEATYFIGIGSNDYVNNFLQPFLPDGQQYTHDEFVELLTSNLEQQFLRLYQLGARKILFHGLGPLGCIPSQRVKSKTGQCLKRVNEWVMEFNSEVQKLINSLNKRLPNAQMMFADTYPAVLDLIENPTAYGFKVSNTSCCNVDTSIGGLCLPNSKLCSERKDYVFWDAFHPSDAANEVLAQKLFSSLSSSASAPSPSLPPKPE
GhGELP55A	MALLYILHSLLKLAFLCSFWPTVSPLSLNYPAVFNFGDSNSDTGGLVAGKAFPMTQFNGETYFHEPSGRFCDGRLIIDFLMEAMEFPYMNPYLESVGSPNFQTGCNFATGGSTILPANAASTNPFSFNLQLSQFFRFKNRALTLLSKDKQLQSYLPAEDDFNKALYMFDIGQNDLDGVFYFSASDEQVVAFISKLITELNYGMKRLYDAGARNFWVHNTGPLGCLPRIIATFGRKPSNLDEYGCVASHNRAATVFNKKLHDMCLQFLAQSPEANITYVDIYSIKLNLISNYSLYGFQQPLAVCCGYGGPPLNFDTRIACGVTKDLNGGIVTANPCNNTAEYINWDGTHYTEAANRFVADEILTGNYSDSPHLRNSPLLT
GhGELP56A	MDNGGFSKDLILLLCIWVFLAMIDVSKCSVGRPLIVNFGDSNSDTGGVLAGTGLPIGLPHGITFFHRGTGRLGDGRLIIDFFCEHLNLSYLSPYLDSLAPNFTSGVNFAVSGAMTLPQFVPFVLDVQVCQFIRFKNRSIELQKTGSGSFIDEKGFRSAVYMIDIGQNDLLMALYASNLTYEPVAKQIPSFLAEIKLAIQNIYSYGGRKFWIHNTGPLGCAPKELALHPHNKTDLDRIGCFRVHNDLAKAFNRGLRNISKEMRTILKDATIVYVDVYSIKYKLFAKYKKYGFEDPLMTCCGYGGPPNNYSQKATCGQPGSTICNNVSRSIVWDGVHYTEASNRVVATTILSGRYSTPQMKLESFGEH
GhGELP57A	MENSFTLVTIFGLLFTLGNVGPQAEAARAFFVFGDSLVDNGNNNYLATTARADAYPYGIDYPTHRATGRFSNGLNIPDLISEQIGSEPTLPYLSPELNGQRLLIGANFASAGIGILNDTGVQFVNIIRIGEQLQYFRQYQQRVSALIGSEQTQRLVNEALVLMTLGGNDFVNNYYLVPFSARSRQFALPDYVVYIISEYRKILLRLYELGARRVLVTGTGPLGCVPAELAQHSRAGECAIELQRASALFNPQLAEMLSGLNNELGADIFVAVNTNEMHMDWINNPQQFGFVTSKIACCGQGPYNGIGLCTIASNLCPNRDIYAFWDPFHPSERANRLIVQQIITGSTKYMHPMNLSTIMELDSRV
GhGELP58A	MASSLALVSWLVLVLTLAMAVSKTQVEAARAFFVFGDSLVDNGNNNYLATTARADSPPYGIDTPGRRPTGRFSNGKNIPDFISEALGSEPLLPYLSPELNGDRLLVGANFASAGIGILNDTGIQFINIIRMFRQFEYFQEYQGRLANLVGTTKAQRIVSEALVLITVGGNDFVNNYFLVPFSARSRQFSLPDYVRYLISEYRKLLMRLYELGARKVLVTGTGPLGCVPAELAMRSPNGQCAAELQRAAGLFNPQLVQMINGLNSDLGANVFIAANTQQQTNDFISNPGAFGFTTSKIACCGQGPYNGLGLCTIASNLCPNRDLYAFWDPFHPSEKANRIIVNMILRGSTNYMSPMNLSSLLALDTIPRT
GhGELP59A	MKFVALLIPFAILLSMVKGQLVPAMFIFGDSIVDVGNNNDLVTLVKANFPPYGRDFAHHEPTGRFCNGKLAIDIIAEGLGFTDHQPAYMSDKANGEMLLIGVNFASAASGYYNATAILYNTFSLSQQLENYKDYKNKLTAITGKSNTSSIISNGIHLISSGSSDFLQNYYINPLLFTSYTPNMFSDILIESYDNFIQNLYELGARRIGVTTLPPLGCLPAAITAFGHGSNQCVARLNNNAISFNNKLNHRSQRLKRRFSKLKLVVLDIYSALYTIITKPDENGFAEVRRACCGTGLLETSILCNQHSIGTCSNASQYVFWDSFHPTEAANKILATNLSNSGSSLIQP
GhGELP60A	MKFLAPFIFLTFLLFEVKGQFVPALFIFGDSIFDVGNNNDLVTLIKANFPPYGRDFVDHEPTGRFCNGKLALDIIAEQIGFTDYQLAYMSDKANGEMLLIGANFASAASGYYNATAILYNTISLSQQLENYREYKNKLVDITGKSNASSRISRGIHLISAGSSDFLQNYYINPLLFTTYTPDTFSDILLNSYDHFIQNLYELGARRIGVTTLPPLGCLPAAITAFGHGNNQCVARLNNNAISFNNKLKHRSQRLTRRLSKLKLVVLDIYNPLYTLITEPAENGFAEVRRACCGTGLLETSILCNQHSIGTCSNASQYVFWDSFHPTEAANQILAHELIRSGSSLIQP
GhGELP61A	MDSKMHLQPWWLLPISLLLQLSNLKNWANAAPQVPCYFIFGDSLSDSGNNNNLKTLAKVNYRPYGIDFPKGPTGRFSNGRNVQDAIVELLGFEEYMPPFAKSEKKNILQGVNYATGASGILDETGSLMGVRVPMSIQIRNHKTIIARIRKILRNDSSTEKLLRQCIYSIQIGSNDFVNNYFKPNFYNSSHGYSLSEFATMLVRQFAHQIKDLYKTGARIFALIGLGQLGCTPNAIATHGTNDSLCVTKLNDAAFLFNQRLIPLVMALNSKLTDAKFSYLNYSPMKVAQLSFESPCCKTGAGGNRELCIHHSKPCSNRKQYAFWDGVHPTDASNVLIAKNLYGTRSFSDARPFNIQSLARKSSDDLI
GhGELP62A	MVKLHFWDFIILIYLLEFGYGDVIEVPPFNINQKDLIKHLSLVDIKIALPAIYVFGDSFVDNGNNKAILGNKDAIGGGYLPFGIDFDGKPTGRVTNGRIGVDFIATVAGLPYPPPIMGMSKIDRKTIRTGVNYASGASGLLPQNGHFLHKNVINFSQQVDLFENSTMEDLKSTFDSPEGFTQYLSKSLFFIHHASNDLGLTFEVEMEKKYSIDKYAKLLIKEFSKQLKRLYTLGARKFFVSNASPLGCSPFNINTKNHSGPCVEEINNRVSVYNGLLPGLLEKLQSMLPGSKFVLGDIYKVFQDVFEMPRSYGFKDVNTSCCIDNNGTRIQVCAPNIAPCKDKKNRVFFNPFHPSETMHFLWARRFLKDSSICSPINLIQLMQA
GhGELP63A	MVKLDISINFCVFMLLVYLLEFVYGDVIEVPPLNINQQDLLKHLSLGDIKIDFPALYVFGDSFVDNGNNKVILGNEDAIGGGYLPFGIDFDGKPTGRVTNGRIGVDFIATAGGLPYPPPIMGMSKIDRKTIRTGVNYASGSSGLLPQNGHVLHKNVINFFQQVDLFENSTMKDLKSTFDSPKRLKKYLSKSLFFIHHASNDLGVTFEVELKKKYSIDKYAKLLIKELSKQLQRLYTLGARKFFVSNVSPLGCSPYIINTIIHSGPCVEEINKRISLYNDLLPSMLEKLQSSLSDSKFVHGDIYKVFQDVFESPESYGFKDVNTSCCIDKNGTRIQVCAPNIDPCEDRKTRVFFDPFHPSEAMHFLWARRFLKDSSICSPINLIQLMQA
GhGELP64A	MLTTHLLAIFLISAIVSHSKALRFPQELYNLSSNQIFIVDNLSRPPSSSASPTPLLSPAVSSPLVPALFIIGDSTVDCGNNNYLGTFARADRPPYGRDFDTHLPTGRFCNGRIPVDYLALHLGLPFVPSYLGQTGELEDMLHGVNYASAAAGIIFSSGSELGQHISLTHQIQQFSDTYQQFVLSLGEDVAIDLISSSVLYISIGINDYIHYYLRNVSNVQNLYLPWGFNQFLASTMRQEIKNLYNTNVRRFVVMGLPPIGCAPYYLQRYKSNNGECVEEINDMIMEFNFFTRYMTDELLHELPDAGIIFCDVFQGSMDIIRNHKNYGFESTANACCGLGKYNGWMMCMSPQMACHNASDHIWWDQFHPTDAVNAILADNVWSSRHTEMCYPMNLEKMVF…
GhGELP65A	MVEHVFGIPRVMFRISASLIFFLFNSMSAEKIPTIFIFGDSIVDVGNNNYINTLAKAMFPNGIDFCKNCLSGRFTNGRTVIDILGKPPYLAPNTAGDAVLRGVNYASSGSGILNDTGLIWGGRISLDEQISNFEETKARIVSIIGRPRKIIVTNIPRFGCTPFERDKNPNAKGCIASFNEDISSYNKRLKRLLTDLTANLTASTFVYADIHAMLKDILQNYGSYGFENADDACCHKVGVHGGLLPCFSLSKICSNRTKYVFWDAFHLTEISNVIVASHMMDGGLKFMSPMNIRQLVYSSTVHPDD
GhGELP66A	MKLNVRWSCLLCLVLIGIAIEGVQCKVVQFIFGDSLSDVGNNMYLSKSLAQANLPFYGIDFGNGLPNGRFTNGRTVADIIGDSTGLPRPPAFLDPSLTEDVILESGVNYASGGGGILNETGGYFIQRFSLWKQIELFRGTTELITNKLGKQATDKFIGEANFVVALGSNDFINNYLMPVYSDSWKYNDQTFVRYLMETLQNQLLVLHNLGARKLMVFGLGPMGCIPLQRVLSTTGQCQERANKLAMSFNKAASQLLANLDSRLPNASFKFGDAYDVVDNVIRNPNNYGFDNADSPCCSFGRIRPALTCLPASTLCSDRSKYVFWDEYHPSDSANQLIANELIKKFGFLAGGNSSAPVPAPESAIAPSPDEE
GhGELP67A	MEKWYGVLGLVLVLSLFCGVKGEPQVPCYFIFGDSLVDNGNNNELRSLARADYLPYGIDFANGPTGRFSNGRTTVDVIAELLGFDDYIPPYSTASGRQILGGVNYASAAAGIREETGQQLGARISFSGQVKNYQQTVQQVVNLLGDEDSAANYLRQCIYSIGLGSNDYLNNYFMPLYYSTSRQYSPEEYANSLIQEYTEQLQALYNYGARKFVLIGLGQIGCSPNELAQNSGDGRTCVERINAANRIFNNKLRGLVDQFNNANSDAKFVYINAYGIFQDITSNPAAYGFKVTNAGCCGVGRNNGQITCLPFQTPCQNRDEYLFWDAFHPSEAANVIIGRRSYSAQSPTDAYPIDIRRLAQL
GhGELP68A	MYHLTLMMSASYRRSIQKYIVYAQQSTPLVPAMLTFGDSVVDVGNNDYLPTIFRANYPPYGRDFANQKPSGRFCNGKLAIDITAKTLGFTTYPPAYLSPEASRSNLLIGANFASAGSGYDNRAASLNHAITLSQQVEYFKEYQAKLAKVAGSSKSASIIKDALYVLSAGSGDFLQNYYVNPLVNHAYTPDQYGSFLIDAFTRFIQNVYGLGVRKIGVTSLPPLGCIPLARTLFGYHEKGCVSRFNTDAQQFNKKLNAAATNLQKQHFDLKIVVFDIYKVLLDVVNTPSNYGFLDATSGCCGTGTVETTIFMCNPYTLGTCPNASKYVFWDSVHPSQAANQVLADALITEGIELIG
GhGELP69A	MEVYSRRLMVLVFAFALVSIGYAQESNSTTLVPAILTFGDSVVDVGNNDYLPTIFRANYPPYGRDFANQKPTGRFCNGKLATDITAETLGFTTYPPAYLSPEASGSNLLIGANFASAGSGYDDRAASLNHAITLSQQVEYFKEYQAKLAKVAGSSKSAAIIKDALYVLSAGSGDFLQNYYVNPLVNHAYTPDQYGSFLIDAFTRFVQNVYGLGARKIGVTSLPPLGCIPLARTLFGYHEKGCVSRFNTDAQQFNKKLNAAATNLQKQHPDLKIVVFDIYKALLDVVNTPSNYGFVEATRGCCGTGTVETTEFLCNPHTLGTCPNASQYVFWDSVHPSQAANQVLADTLIVQGIPLL
GhGELP70A	MEPVAMVMEKAWSFGLVLLWFSTLSCYLVNAADDKNGGFGASFIFGDSLVDAGNNNYLPTLSRANIPPNGIDFKASGGNPTGRYTNGRTIGDIVGEELGVPNYAVPYLAPNSTGKAILYGVNYASGGGGIMNATGRIFVNRLGLDIQIDFFNNTRKQFDKLLGPSKAKDYISKRSIFSVTIGANDFLNNYLLPVLSIGARISETPDSFIEDMINHLSNQLTRLYKLDARKFVIGNVGPIGCIPYQKTINQLNENECVDLANKLAMQYNGRLKELLTELNGKLKGAIFVHANVYDLVMELITNYAKYGFTTASEACCGNGGQYAGIIPCGPTSSMCKDRDKHVFWDPYHPSEAANLIIARQLLHGSTKYISPVNLKQLRNL
GhGELP71A	MEFARLIFAGILISLLSNRVAAMAADLPPCKFKAIYNFGDSNSDTGAISAAIFPRQWPNGETFFRKPAGRVCDGRLIIDFIAERLGLPLLSSYLDSIGSNFRHGANFAAGGSTIVPQNKTIAESGLSPFALNVQIFQFDQFKARTSDLYKEKKKHSCRIQVLPRSKEFGDALYVVDIGQNDIAYGLRTVGDAQLLASIPDIINQLVLAVQHLYTQGARTFWIHNTGPVGCLPSTLLTITNPPPGFLDNHGCVKSQNDIAQEFNRQLKSRVMKLRTDLPHAAITYVDIYAAKYGLISSSKQHGFVEARKICCGYHKNGIDVGCGGILALPNGTQISGPSCEDPSTYISWDGVHYTEAANHWIAGRLINGSFSDPPIPITRACYTTS
GhGELP72A	MENVKVFSIIIALFSVLSVESVGLKDLKTCNFGAVYNFGDSNSDTGGGSAAFWPAGKPCGETFFGRPVGRGCDGRLIIEFIAEHLGLPHLSPYLDSIGTSFRYGANFAIGGSTIRPQNESMSLNGVSPFSLDIQIVQFDQFKDRSGYFYNRSYPRDRHNLPRPEDFSKALYIFDIGQNDIAAGLRKKNDSAFHASVPDIVDQLAKAVQNLYEHGARTFWVHNTGPIGCLPVSLHYHDIKPEELDEQGCLKAQNAYSMEFNRQLKARVIKLREKLPRAALTYVDIYAAKYELIGNAKKQGFVEAANICCGFHEDEIQVYCGHKQNINGTEIYAGSCENPSDFISWDGVHYTEAANRWVAHRITNGSFSDPPLPIKHA
GhGELP73A	MSELSNRQMIVRTVFQIVTVKVLLKICFATDVIPANFVFGDSLVDAGNNNYIASLSKANFVPNGIDFGGPTGRFTNGRTIVDIIGQELGLPGFTPPYLAPTARGPVVLQGINYASGGGGILNHTGNIFGGRINFDAQLDNFENTRQDIISTIGVSATLELLQSSLFSVTMGSNDFINNYFTPIVSAEEQKLVPPQVFVASMIARFKLQLTRLYTSSARKIIVVNVGPIGCIPYERDLNPTAGTSCASRPNQLAQLFNTELRSLTKELTTSFKGSIFVYADVYRIVDDMIQNYRAYGFDSGSFACCYIAGSFGGLIPCGPSSKVCPDRSKYVFWDPFHPSDAANVIIAKRLLDGDSNDVFPINIRQLANV
GhGELP74A	MKLEIALSLLLVVLVGITIIQGCNGKAVQFIFGDSLSDNGNNNRLSMTLAKANLPYYGIDFGNGLPNGRFTNGRTVADIIGDSTGLPRPPAFLDPSVNEDVILENGVNYASGGGGVLNETGTYFIQRLSLWKQIELFHGTTELITKKLGKQASDKFFQEARYVVALGSNDFINNYLMPVYRDSWTYNDQTFVEYLMETLEKQLLVLHKLGARQLMVFGLGPMGCIPLQRVLSTTGKCQERANKLALSFNKAANNLLISLEPKLTNASFKFGDAYDVVDDVIRNPYKYGFTNADSPCCSLGRIRPALTCTPASTLCGDRTKYVFWDEYHPSDSANELIAKELIKKFGFPEVGSPSPAPESDIAPSPSND
GhGELP75A	MERMSWALVWLSLAFKLVVAISVCDGQFPAMFVMGDSLVDNGNNNGLSSLAKSNYPPYGIDFQGGPTGRFTNGKSIIDLLGDLLGLPLLPAFTVTFTGQQDIRVGVNYASAAAGILDESGLNLGDRFSLRQQVENFKTTLNQLRNQMEQDTLNQYLAKSLVAINIGSNDYINNYLMPSIYSSSSTYTPEAFAEHLINDYDAQIMALYNLGLRKFLLAAIGPLGCIPNQLAKGFAPPGKCVSAVNDMVEIFNRRLKNLVDQLNHGNYTEAIFVYGNTYGAFNDILGNPATYGFKVVDKGCCGVGRNKGQITCLPFSIPCTNRDEYVFWDAYHPTQAFNKIIAQKAYSGPQSACYPINVKQMAQL
GhGELP76A	MPLSLPKIIVHFRHVLVVLSVGMAMLSTCLTQDSKCEFKAIFNFGDSNSDTGGFWAAFPAQSGPFGMTFFHKPSGRATDGRLILDFLAQALGMPFISPYLQSIVSDYRHGVNFATLASTVLLPNTSLFVTGISPFSLAIQLNQMKEFKAKVVEYHSGNTKGSTQLPSPDIFGKSIYTFYIGQNDFTSNLKAIGIEGVKQYLPQVVSQIAATVKELFGLGGRTFFVLNLAPVGCYPALLVQLPHETSDLDKFGCLISYNKAVVDYNNMLKEALSQTRRELSNVSLIYVDTHAVLLQLFQDPTSHGLRYGTKACCGYGGGNYNFHPEVYCGNTKVMNGTKVTASACKDPNNYVSWDGIHATEAANKLTTLAILNGSYFDPPFPLHKLCYLHPVG
GhGELP77A	MIEVKENASKLDMGVVKEGRYPLVPFFTLYMILFLYLPLLPHSVHCQCTKTPIIFNFGDSNSDTGGYADGVGLNFAPPNGRTYFHQPARRLSDGRLMIDFLCESLNTDYLTPYLNSLGPNFTNGVNFAIIGSATLPRYVPFSLFVQVSQFLRFRSRSPALMLNGYKDLVGNEDFENALYTIDIGQNDLAASFDNLTYSQVIERIPSFITEIKNAIWNIYEKGGKKFWVHNTGPLGCLPQKLALLARNATELDEHGCLQPLNNAAKTFNAQLRVLCEQLRRELINVTIVYVDIYSIKYDLIANASNYGFESPLMACCGNGGPPYNYNANINCGRTGYTVCHEGSKFISWDGVHYTEAANAIFTSKILSTHYSTPQLSFNFFCNNM
GhGELP78A	MELKQMAPSIHILWLLSIQFLVLVNGGKIPAIIVFGDSSVDSGNNNYIPTVARSNFQPYGRDFNGRRPTGRFSNGKITTDFISEAFGLKPAIPAYLDPSYSISDFATGVTFASAATGYDNATSNVLSVIPLWKQLEYYKNYQKKLRAYLGDRKANGVISGALYLISVGTNDFLENYYAIPGRSSEYTIEEYESFLVGIAASFTEKLYELGARKISLGGLPPMGCMPLERTGNLMGGSECVDSFNNLAADFNGKLNALVIKQNKKFHGMQMVFSDPYGILMKIIQKPAVYGFEVTAVACCATGMFEMGYACSRRNPFTCSNADEFVFWDSFHPTQKTCSIIASYIVQNALAKFLSL
GhGELP79A	MSNNFITSNIFLFSLHQFLLLVHTKPLVPALYVFGDSLFDSGNNNVLPTMARANFPPYGHNFVQHFTGRFTNGRTLPDFIAEFLELPYPPPYLGIHDSVPLTGLNYASSACGILPQTGTIFGKCLSLGEQIDLFKWTIESKLPTHFNSLEELSKHLADSIFIFTTGSNDYIQNYLEPTLFSTNHDYDPQSFAQLLIDDLSNHFQSVYKLGARKIIMHEIAPLGCIPHYTRKYQVVVGKCHEQTNQIVSYFNTKLHELLKSLTSSLQGSILVLARINSLGYDVITNPSKYGYSDASNPCCTTWGNGSAACIPLLEPCPNPNQHFFWDGYHNTETGNSVAASLCFNTSEFCTPFSIKDLIQI
GhGELP80A	MAKRNISCFLVVLVSLLAVALAEATTEPPAVYIFGDSTLDVGTNNYIPECLAKADFYFNGIDFPYSEPTGRFSNGLNTADEIVRLLGLRRSPPPFLQLVNDPSTFRKNILKGANFASGGSGILNSTGQYQYRKVISMGDQIQQFSTVRSNITNMTASDAATDAILSKAFFLISVGSNDIFEYLLNITRPPMTIPEFNATLVSTYEYHLKTLYELGARKLGILTVPPIGCTPFARARANGNCSEPARRFAQAFYTEAVALLEKLSSQVPDLRYSLANTYLMTTGMMENMFAFGLRDITSACCGNGTYACNQTASFCSNRDEYLFWDQFHPTQRVSELAALTLFGGSESFVAPMNFSQLLGVNI
GhGELP81A	MLMASSSTFTHFLMVLLFLLAFGSIASLADARAFFIFGDSLVDSGNNNYLTTTARADAPPYGIDYPTRRPTGRFSNGLNIPDLIGQKIGLSESPLPCLSPEFNGKKLLIGANFASAGVGILNDTGVQFVNILRMYRQLELFQEYKRRLSGQVGSRQAHKLVNQALVLITVGGNDFVNNYYLVPYSARSRQYKLPDYVKFLISEYRRLLMRLYKLGARRVLVTGTGPMGCVPAELAMRGTNGGCSEELQRAASLYNPQLVEMLNGLNKKIGKDVFISANTQRMHNDFVSDPRAFGFVTSQIACCGQGPYNGLGLCTQLSNLCPNRALYAFWDPFHPSEKANRLIVEQIMTGSNEYMHPMNLSTIMAMDSRI
GhGELP82A	MAPSIVLVSWMVLGLVMATSTIQVEAARAFFVFGDSLVDNGNNNFLATTARADSPPYGIDTPSRRASGRFSNGKNIPDFISDALGSEPTLPYLSPELKGDRLLVGANFASAGIGILNDTGVQFINIIRMYKQLKYFQQYQTRLADLVGFEEAQRIVNDALVLITVGGNDFVNNYYLVPFSPRSRQFSLPDYVRYLISEYRKLLMRLYDLGARKVLVTGTGPMGCVPAELAMRSPSGQCATELQRAAALYNPQLVQMINELNSQYGANIFIAANTEQKTNDFINNPTAYGFTTSKVACCGQGPYNGLGLCTVLSNLCPNRDEYAFWDPFHPSERANGIIVDMILGGSSNYMSPMNLSSLLALDYNTRT
GhGELP83A	MANTNTFLLQITTLFCLLFPVANSVVFNYPAIFNFGDSNSDTGELVAALGDILDLPNGQTYFKTPSGRFCDGRLTIDFLMDAMDLPFLNAYLDSIGLPSFHKGCNFAAAGSTIQPATAQSVSPFSFGVQVAQFVRFKARVLELLAKGKRLDKYLPAQDYFQKALYMFDIGQNDLAGAFYSKTLDQVLASIPTILIEFETGIKALYDQGARNFWIHNTGPLGCLAQNVAKFGTDASSLEEQGCVRKHNQAAKIFNLQLHALTKKLQGLYTDSNFTYVDIYTIKSNLIANYSKLGFEQPIMACCGFGGPPLNYDSRISCGKTKVINGATVTAKACNDSSEYVNWDGIHYSEAANQYVSSQILTGKYSDPPFSDKMPFLLSLKF
GhGELP84A	MEKRFVFVVFSLVIGVVQSVNAEVPAIFVLGDSTSDVGINNYLPQSTIKANFPHHGIDFPFAIPTGRFSNGFNTADFLAKLFGFKKSPPPFFSQNVKFSIKIRKFRGINFSSAGCGLLGSTGQTTPLQKNVITMEEQLFQFSTVHNDLLTFKGPLETEKFLSKSLFFISIGSNDIMNNYYSSNPIPKEYFIPKLGLVYEKHLRNLISLGARKFGIVSVPALGCCPSQRIYQANGECLEELNNQARAFFSTMELLLGNLRLEFKDIKYSLGNMVDMTLNVIDNALAFNFKFVKTACCGSGTLNAQGSCSPISDLCSNRNEYLFWDSFHPTQTASKLAAFTLYGGEPRFVSPINFSQLPDA
GhGELP85A	MASVKPWSLVLVVFCIMSLSYFVNGAGSNEGLGASFIFGDSLVDAGNNNYLQTLSRANIPPNGIDFKASGGQPTGRYTNGRTIGDIVGEELGVPSYAVPYLAPNSTGKAILYGVNYASGGGGIMNATGRIFVNRLGLDIQIDYFNNTRKQFDKLLGPSKAKDYISKRSIFSITIGANDFLNNYLLPVLSFGARISESPDAFIDDMINHIRNQLTRLYQLGARKFVIGNVGPIGCIPYQKTINQLNENECVDLANKLAMQYNRRLKELLSELNGKLQGAIFVHANVYDLVMELITNYTKYGFTTASKACCGNGGQFAGIIPCGPTSSLCKDREKHVFWDPYHPSEAANVIIARQLLNGNTKYISPVNLKQLRNL
GhGELP86A	MEKKNLYTHLLILLVLINLSSSLNVPAIFIFGDSVFDAGNNHFIKNCSVQADFPPYGSTFFHHPTGRFTDGRTVADFISQFIGIGLQQPYLEAQIAMMNGSRKEYPSNGLNFASAGSGVLQGTNKDWGVLPIQEQLRQFKTLIEEKAINRSVVERSLFFLESGSNDIFNYFLPLDTPKLDPDAYVEAMIKEVTNLTDQIYKVGARRIVVFSLGPVGCVPARDLLPAAPINRCYGKMNAMVKKYNKALESLVNDISTRHPGAIGVYGAVYDTVHHIRAAPTRYGFSNVNSACCGDGPLGGQVQCGKEGYKICQNPQGFLFWDYFHPTQHTYELISEALWEGKKSRIRPINLKTLTNLTLALV
GhGELP87A	MATLFSTHSSSQNILITFTIIFLTSSLLPSSSGITETDQRRPFKKIYAFGDSFTDTGNTGSLTGPNGFVHVSNPPYGTTFFHHPTNRYSDGRLVIDFVAQSLSLPFLPPYRNRKANRTYGVNFAVAGSTVINHAFFVKNNLSLDITPESIQTQMMWFDKYLESEGCKDPESDQCKEAFDDALFWVGEIGVNDYAYTLGSTVSGDTIRKLAINSFTEFLQGLLKKGAKYVVVEALPTTGCLPLAMTLAPSDDRDDIGCVKSVNNQSNAHNLVLQSKVSDLRQQFPQAIIVYADYWNAYRTVMQSPEKYGFKESFKACCGTGEPYNFEVFNTCGNPSVTACSNPAQYINWDGVHLTEAMYKVVANMFIDGNLCNPPFKTLLERKLRQP
GhGELP88A	MESFEVILKPICLVILIVLCLHAMPSSCNFTSFVFGDSLVDAGNNDYIFTLSKADSPPYGIDFTPSGGQPTGRFTNGRTIADIVGQSLGAKSFPPPYLAPNTEALAILRGINYASGASGIMDKTGFFFIGRIPLGEQVSNFEQNRIYMVNAMGENYTRKFLKKAIFSLTIGSNDVLNYIQPSIPFLRHDKVSPTTFLDFMISNLTLQLERLHEMGARKFIVVGVGPLGCIPFVRALKLLRSGQCSSAVNALIQAYNQRLKELLSRLNQEMGPETIFVFANSYDVFMDIIANYHQYGLENANDPCCGGYFPPFVCFKSSDANTSALCDDRSKYVFWDAYHPTEAANLIIAKQLVDGDESVSFPINIRKLCNYNNS
GhGELP89A	MASSKSSPPGFVFSILIIISFFNFITCNNQHILSSCNFDAIYQLGDSIADTGNDVQDNPSSKFARLPYGETFKKATGRCSDGLLMIDYIALSAGIPFLDPYLNKDGLFDYGLNFAFAGATAMSAEDLAKWNVSFVPTGISLSRQLDWMFSYFNTTCHGNKDCFKKNGKALFMVGEIGGNDYNYAFLQRKTIKEVKTMVPEVVETIKQATKRVIGYGATRLVVPGNFPIGCFPVYLTKYQTNDATAYDELHCLKELNNFSIYHNDLLQKAIGELKEEHPDVIVVYGDYYNAFLWLLSKGDVLGFDPTSLQKACCGIGGDYNYGLSIWCGDPKVPVCKNPNERLSWDGVHLTQRAYELMATWLVRDMYPKLQCEYIVSYSSAV
GhGELP90A	MASSASLMVLALLMASIAAIAEARAFFIFGDSLVDSGNNNYLETTARADSPPYGIDYPTGRPTGRFSNGLNIPDLIGKQIGLSESPLPYLSPDFNGKKLLLGANFASAGVGILNDTGVQFVNILRMYRQLELFEEYKRRLSGLVGTRQANRVVSQALVLITVGGNDFVNNYYLVPFSARSRQYSLPDYVRFLISEYRKLLMKLYKAGARRVLVTGTGPLGCVPAELAMRGNNGGCSQELQRAASLYNPQLVQMINGLNAKIGRDVFISANTQKMHNDFVSDPQAFGFTTSEIACCGQGPYNGLGLCTQLSNLCPNRDLYTFWDPFHPSEKANRLIVEQIMRGSNEYMNPTNLSTIIAFDSKM
GhGELP91A	MANSMVLVSLMALGLLMVFSTTTQVEAAARAFFVFGDSLVDNGNNNYLATTARADSPPYGIDTPTRRPTGRFSNGKNIPDFISDALGSEPTLPYLSPELRGEKLLVGANFASAGVGILNDTGIQFINIIRMFRQLQYFQDYQTRLAELVGNDEAQQIVSDSLVLITVGGNDFVNNYFLIPFSARSRQFLLPDYVTYLISEYRKILMRLHDLGARRVLVTGTGPLGCVPAERAMRSPNGECAPELQQAASLFNPQLVQMINGLNSEYGANIFIAANTQLQTSDFITNPGAYGFTTSKIACCGQGPYNGIGLCTVFSNLCSNRDEYVFWDPFHPSERANGIIVNNIVSGSTNYVSPMNLSTLLALNSDTRN
GhGELP92A	MAPKPYIFLVIALLFIFLPLTTSIHFKLPAIFNFGDSNSDTGELVAAGFYSLEPPYGRSYFTKPSGRYCDGRLIIDFLLEAMDLPFLNAYLDSIGRTSFRKGCNFAAAGSTIEPPTARAVSPFSFRVQVAQFIRFKHQVLRLMAKGKKLHKYLPDEDYFQNGLYMFDIGQNDLAGAFYSKTFDQILALIPLILTEFETGIKTLYDQGAKNFWVHNTGPLGCLAQNVAKFGTDPSSLDELGCVSKHNQAAKVFNLQLHTLCKKLQGRYADSNFTYVDIYTIKWNLIANYSKFGFDQPIMVCCGYGGPPLNYDSRIGCGKTEVLNGTTMTAKACSDSSEYVNWDGIHYSEAANQYVSSQILSGKYSDPPFSDKMPFLLGLKF
GhGELP93A	MKTVGELSLLVCLIIVFFNGRGWSQRLPRPRRQQSQVPCFFIFGDSLVDNGNNNGMLTLARANYRPYGIDFPQGTTGRFTNGRTFVDALAQLMGFTRYIPPYSRARGPELLRGVNYASGAAGIRDETGDNLGAHSSMNGQVANFANTVIQMRRLFRGDTNALSSYLNTCIYYCGLGSNDYLNNYFMPNFYTTSSYFTTKAYADALIQDYTRQLTQLHSLGARKVIVTAVGPIGCIPYQLARYHGNSSRCNENINKAILLFNSELRKLVDRFNGGQLQGAKFVYLDSYKSSNDLYQNGTAYGFEVIDKGCCGVGRNNGQITCLPLQQPCADRRKYLFWDAFHPTELANVIFAQSAYQSQSYTYPVNIQQLATL
GhGELP94A	MACKLVTLFFFVNLLMQIPKVRATVPAIIVFGDSTVDPGNNNQVSTVLKSNFEPYGRDYYGGQPTGRFSNGRIATDFISEALRIKPAIPAYLDPKYDIEDFATGVSFASAGTGYDNATSDVLSVIPFWKELEYYKEYQNKLRKHLGKDEANQRFSESLHLISIGTNDFLENYYILPTRSSEYSVDEYQSFLIGIASNFIRELYKLGARKVVIGGLPPMGCLPLERTTNMFFGSDCINEYNDVAKDFNKKLQGAVTELKQELGGIHLVMSSPYDKLMEMIRNPSHFGFEDAETACCGTGFFEMSYLCDNMNPFTCSDANKYVFWDAFHPTEKTNAILADYVVKTTLAEFR
GhGELP95A	MKSMDSRRVLVGRNIMFFFLICVLGWSSKLSEAQMVPALFVFGDSQVDVGNNNHLFFSIAKANFPHNGVDFPTKKATGRYSNGKNAADFLAEKLGLSSSPAYLSLSSNTHASYMNGVSFASGGSGILNTSSQVLGQSIPLSDQVNNFLSVHKVMLQKMGTDGLEKHFSKSLFAIVIGSNDILNYFESEDEKDTPEHLVNLMVNNLKAEIKKLYGFGAHKILVSGVGAIGCVPAQRAKHSTHECNEEVNMWVVKYNEGLKEVLKGLKSELPGLNYAFLDLYGIMQKVIRDPSAHGFKEVRAACCGLGELRAKIPCLPFSSYCPNRADHVFWDLYHPTEAMSRIVADTVFDGPSEYCVPMNVRQLIAA
GhGELP96A	MESSVVVPWLILGVLMAISSTQVEAAARAFFVFGDSLVDNGNNNYLATTARADSPPYGIDTPSRHPTGRFSNGKNIPDFITDALGSEPTLPYLSPELKGDKLLVGANFASAGIGILDDTGIQFMNIIRMFRQFQYFEEYQKKLADLVGKDEAQRIVSEALVLITVGGNDFVNNYFLVPFSARSRQFNLPDYVRYLISEYRKLLVRLYDLGARKVLVTGTGPLGCVPAELAMRSPSGQCATELQQAAALYNPQLVEMVNGLNSQLGANIFIAANTQQQTSDFISNPGAYGFTTSKIACCGQGPYNGLGLCTQLSNLCSNRNEYVFWDAFHPSERANGIIVDMILNGSTSYMNPMNLNAFLALDTKTKT
D subgenome
GhGELP1D	MMAKSISCQCICFFLSVVFIFVNLISCHNNKIELRHENHVALFIFGDSLLDNGNNNYISTILDFRANFWPYGETFFNYPTGRFSDGRLIPDFIAQFAGLPLIPPYLKPGNPEFRNGVNFASAGAGALLETHQGLVVDLGTQIKYFKKVETSLRQELGVAKAKNLLSKAVYLIGIGGNDYLTKNSTMVSNEEFVSMVIGNLTLAVKEIYKKGGRKFGFMEMMPLGCLPYIKAQNGGCCINGITQLAELHNSGFPKALNELKEKLNGLKYAHYNFFESVSERLNNPSKYGFKDATACCGYGEGRGVYSCGGKRGITEFILCENPDDYLFFDAYHFSEKAYRQFAKLMWSGTIDIVWPYNFKTLFQANDQMF
GhGELP2D	MKLSHLHLPTLNQSFFFNKGMDDGRGFRVKNLMLFLLFFCLLSLRMEFSRAQMVPAVFVFGDSLVDVGNNNYLPVSIAKADFPHNGIDFPTKKPTGRFSNGKNAADLLAEKLGLPSSPPYLSLLKKTDESSYINGVSFASGGAGIFNGTDQTYGQSIPLLKQVDNYIVVYKSLVQQMGPSGAEKHLSKALFTIVIGSNDMLDYFGSSDLRKKSAPQQFVDLMANTLKGQLKRLYETGARKFVLTGIGVIGCIPAERVKNKTHKCNEECNFWSVKYNEELKAMLKGLKSERQGINYSYFDTYSIMQNVIQKPSSYGFNEIESACCGLGDLKAKVPCVPISKYCSNRKDHVFWDLYHPTEATARIFVDTLFDGPSQYCIPMNVRQLVSA
GhGELP3D	MAIKVFSFFFFVYLLVEMHEISAMVPAVIVFGDSTVDPGNNNQISTVLKSNFAPYGRDYFGGQPTGRFSNGRIATDFISEAYGIKPAIPAYLDPKFDIRDFATGVSFASAGTGYDKATSDVLSVIPFWKEMVYYKEFQDKLRGYLGNDIANHHLSESLHLISIGTNDFLENYYPFPTRSSVYPVDKYEIFLIGIANNFIRELYNLGARKIAISGLPPMGCLPLERTTNIMHGSACIEEYNDVAKDFNQKLQDSVTELNRELGGIQLVMSNPYYKLLEMIQNPILFGFENVATACCGTGYFEMSYMCDRMNPFTCSDANKYIFWDSFHPTEKANFILADHAFKTTLTVFR
GhGELP4D	MAFDGSSIIVVAIFGVFLVNLTSSLVLAKGPCQFPAIFNFGDSNSDTGGLSAAFGQAPPPNGMSYFGHPAGRYCDGRLVIDFLAESLGLPYLSAFLDSLGTNFTHGANFATAGSTIRPQNTTLHQSGFSPISLNVQFYEFHDFHVRSQIVRKRGGVYETMLPKEEDFSSALYTFDIGQNDLTSGYFLNMSVDEVKAYVPDVLNQFLTIIKDIYDVGGRYFWIHNTGPVGCLPYVMERIPVLAGQIDRYGCASPFNEVAQFFNHGLKKTVQQLRKDLPHAAITYVDVYSVKYSLISQGRNHGFNQPLRTCCGHGGKYNYNKNLGCGGKVHKQGKDVLVAAPCQDPSAHVNWDGVHFTEAANRYIFERIVDGSFSDPPHPLNMACYRN
GhGELP5D	MAKGLAFVALSLIIGVLQSANAEVPAIFILGDSTVDVGTNNYLPDSNIMANFPHNGVDFPFQRATGRFSNGLNTADFLAKFFGFKRSPVSFLSLNGTLAIKKRRFRGVNFASAGSGLLDITGQTSTQKANVVPMGEQVYQFSMVYNDLVASKGTSEAQNFLSKSLIFISVGSNDIVGNHYSKNPIPKEQFIPNLAVVYEKHLRNLINVGARKFGIISVPPVGCCPSQRVSANGECLKELNDQAEAFFSTMDTLMRNLSYENKDIKYSLGNTFNITKPVIDNPQNSSFTDVKNACCGNGTLHCTPLASLCSNRHKYLFWDLFHPTQAASRLAASILFVGDSRFATPVNFSQLAEA
GhGELP6D	MRASSEFLATLVLVLVSVSSVAHGDPLVPALIIFGDSVVDVGNNNNLNTLIKSNFPPYGRDFVNHRPTGRFCNGKLATDFTAEYLGFTSYPPAYLSRDAIGNALLTGANFASAASGLYDSTANLYRAITLTQQLNYYREYQTKLVNMAGNNGANNIISGAIHLLSAGSSDYIQNYYINPLVSRIYTPDQFSDILIRSYTTFIQNLYGLGARRIGVTTLPPTGCLPAAITLFGAGSNQCVARLNQDAIAFNNKLNSTSLSLQDRLPGLKLVVFDIYQPLLDMVTKPSDNGFFESRRACCGTGTLETSLLCNSRALGTCSNATSYVFWDGFHPSEAANQVLAGDLLAQGVSLIS
GhGELP7D	MSLFLFMLLVSILNPVVSHKSCDFPAVFNLGDSNSDTGGYASAFTTPTSPYGDTYFHMPARRFSDGRLIIDFIAEAFGLPFINAYLDSVGTNFSHGINFATAASTIRLPISVIPNGVFSPFYLGFQYSQFEQFKVRSQMIRKQGGLLAGLMPKEEYFSKALYTFDIGQNDLAEGFFPNLTIQEVNASIPDIINKFSENIKNIYNLGARFFWVHNTGPIGCLPYVLVAFASAEKDPAGCLKPYNEVAQYFNLKLQESIAQLRNEFPSAAFTYVDIYSVKYSLFAEPPKHGFELPLVTCCGYGGEYNYSASVLCGGTITVNGTEIFVGSCDNPPVRVVWDGIHFTEAANKFIFDQISTGSFSDPAVPLKQACQS
GhGELP8D	MSLFLFMLLVSILNPVVSHKSCDFPAVVNLGDSNSDTGGYASAFTPPASPYGETYFHMPARRFSDGRLTIDFIAEAFGLPFINAYLDSVGTNFSHGINFATAASTIRLPISVIPNGGFSPFYLGLQYSQFEQFKVRSQMIRKQGGLLASLMPKEEYFSKALYTFDIGQNDLGEGFFSNLTIQEVNASIPDIINKFSANIKNIYNLGARFFWVHNTGPIGCLPYVLVAFASAEKDPAGCLKPYNEVAQYFNLKLQESIAQLRNEFPSAAFTYVDIYSVKYSLFAEPPKHGFELPLVTCCGYGGEYNYSAAVLCGGTITVNGTEIFVGSCDNPSVRVVWDGIHFTEAANKFIFDQISTGSFSDPAVPLKQACQS
GhGELP9D	MDILIKPTLKLFISFAILMVQYGNAERVPALFVFGDSLVDVGNNNFLNSIAKSNYFPYGIDFNMQPTGRFCNGKTFVDIIGEMLGVPYPSPFADPYTAGVKLLGGVNYASAAAGILDESGQHYGERYSLRQQVLNFETTLDQLRTMMGRDNLTSFLAKSIAILVFGSNDYINNYLMPSIYASSFNYNPTQFSNLLLNRYAPQLLTLYNLGIRKMFIAGIGPLGCIPNQRATGQAAPGRCVDYVNDILGTFNQGLKSLVDQLNKRPGAIVTYGNTYGAVGDILNNPSTYGFNVVDKGCCGIGRNQGQITCLPFAYPCTNRDQYVFWDAFHPTQAANVILARRAFYGPPLDTYPLNIQQMTLIH
GhGELP10D	MNGVIDFRGSLGSISSKKTVMAVAISLLLVASLLGSSCGCHFPAIYNWGDSNSDTGSVSAAFGRVPWPCGESFFGKPAGRYSDGRLIIDFIANELKLPFLSAYLDAIDSNFRHGANFAASGSTIQPADDKLFDTGFNPLSLDIQLLQFQQLKERTNELYDQAKNPDITDRLPRPEEFSKSLYILDCGQNDLHYGIITSIEDQFKAFIPNIIKQFAAAVEKLFQQGARVFWIHNTGPIGCLPTVIINFPPKPGNVDQAGCIKSYNELAQEFNKQLKDTVSQLKAKLPGARLIYVDIYSAKFSLISEANKYGFVDPFVNCCGDHHVECGKTAVVNGTEIFGASCSDPSKHISWDGIHYTEAANYWVVNRILDGSLSDPPLPITKACL
GhGELP11D	MEGQRPSVGNGIIGRWKTAWASRNSVKTFTIAAFFAVAFSLFILSGRQRNLGGSGTCDFPAVFNFGDSNSDTGGKSAAFHRIPLPNGNTFFQKPSGRYWNGELIIDFIAEKLGLPHLSAYLDSIGTNFRHGANFATGGSTIQRLDARMFKIGYSPISLDIQLSQFEQFKERINELYKEGVNSNIKSKLPRPEDFSQALYTFDIGQNDLDCAFKSMTEKQAIESVPGIINQFAQAVKRLHNQGARTFWIHNTGPIGCLPFEVLDYPQQHENVDQNGCLRSLNEIAHEFNRQLKDSVIQLRLQFPDAALTYVDIYSAKYSLISHAKHHGFANPLGYCCGHHRDNLCWRKKTSNGTEISATPCSNPSAYISWDGIHYSHAANLWVANKVLDGLVSDPPTPIT…
GhGELP12D	MAFGLSSIFVITIFAISFTNLASVSLVLARKPCRFPAIFNFGDSNSDTGGLSAAFGQAPPPNGFSYFGAPAGRYTDGRLLIDFIAESLGLPYLSAFLDSVGTNFSHGANFATAGSTIRPQNTTLQQSGFSPISLNVQFYEFNDFHARTQVVRKRGGVFEILMPKKEHFSNALYTFDIGQNDLTAGYFSNMSTDDVKTYVPDVLNQFQTIIQYIYNQGGRYFWIHNTGPVGCLPYVMERIPVLAGQIDDYGCASPFNEVAQFFNRGLKKIVEQLRKNLPHAAITYVDVYSVKYSLISQGRKHGFKHPLRTCCGHGGKYNYNKNLGCGAKVNKHGKEVLVGAPCKDPWTYVNWDGVHFTEAANKYIFERIVDGSLSDPPTPLNMACYRN
GhGELP13D	MEPHSFKKVVIGLIFSMTLLPSSSSSSAPCNLPAIFNFGDSNSDTGGLSAAFGQTPAPNGETYFHAPAGRYCDGRLLIDFIAESFGLPYLSAYLDSVGSNFSHGANFATAGSTIRRQNTTIFQSGASPISLDVQLVQFSEFHTRSKIISKQGVFHKLLPKEDYFSKALYTFDIGQNDLTAGYKLNLTTEQVKAYVPDVLLQLSEAVKRVYDQGGRTFWIHNTGPVGCLPYVLDRFFTSATQLDKYGCGSPFNEVAQYFNQRLKDVVIQLRKQLPLAAITYVDVYSVKYTLVSQAKKLGFELPLIACCGHGGKYNFNNSLRCGGKITTKGKEILIAKSCGNPSVRVNWDGIHFTEAANKWIFQQITSGSFSDPPLPLKMACHLSKDGAMNKFR
GhGELP14D	MAKTCFHGVFVSIAVTSLLLLQAEAPSPPPPAVYIFGDSTLDVGTNNFIPECAARADFYFNGIDFPYSKPTGRFSNGLNTADQIVRLLGLKKSPPPFLYLVNVPSNFQKNILQGANFASGGSGILRDTGKAKRVIPLEEQIQQFSTIRSNITNMTGSEEATDKILSKAFILISIGSNDMFEYLLDLSKPMSLAEFNATLISTYEYHIKTLYELGARTFGILTVPPIGCTPFARAVFTGNNSCSEPAQAMAVQFYFDVASSLEQFSSTVQDMKYSVGNTFLMTSVLTGDKLAFGLKNIAAACCGNGTYGCNQTASFCSNRDEYLFWDQFHPTQRASELVALTLFGAAEPIMVPMNFSQLLGVNI
GhGELP15D	MGFLSQFETCFWTIILFLFMVLNCHVNEAALVLPKNVTVTAVFVFGDSIVDPGNNNNLPTIAKGNFLPYGRDFKDGPTGRFSNGKVPSDLIAEEFGVKGLVPAYLDPKTQLQDLLTGVSFASGAAGYDPLTAKTANVIAMSGQLELFKECIKKIKGAVGEERAATIISKAIYIVCTGSNDISNTYFSTPFRRPHYDINGYAEFNARYANQFLQDLYGLGARRIGLLGLPPIGCVPSQRTIGGGKNRDCYEAENQLAIAYNAKLSGVIDSLKAVDTLPDTKFIFLDIYYPLLSLIQNPAKYGFEVATKGCCGTGLIEASVFCNPTSIPLSCPDASKYVFWDGYHPSEKAYKILVPIIINTHINEFF
GhGELP16D	MSMVLARKPCQFPAIFNFGDSNSDTGGLSAAFGQSPPPNGLSYFGGPAGRYCDGRLVIDFIAQSLGLPYLSAFLDSVGSNFGHGANFATAASTIRPQSTTLNQGGFSPISLNVQYYEFHDFVVRSQVVRKRGGVFKTLMPKEEDFSSALYTFDIGQNDLTAGYFLNMSKDEVKAYVPDVLNQFQTIIQASITYNNQILDIYNEGGRYFWIHNTGPIGCLPYVIGIPVLAGQIDEYGCASPFNEVAQFFNQDLVDVAITYVDVYSVKYSLISQGRKHGFKQPLRTCCGHGGKYNYNKKLGCGAKIYKHGKEALVGDPCQDPSTYVNCDGVHFTQAANNYIFERIVNGSFSRPSAIKHGLLWELGVLYCFSDELLHVKMFFPEKK
GhGELP17D	MATSKLFIMLAVLICMAPINTCSSAAASTASMATRPPSPKFPAIFVFGDSTVDTGNNNYVKTLFKANLPPYGESFPDHIPTGRFSDGKLVPDFLASFLGIKDDVPPFLKPNLSENELRTGVTFASAGSGYDYLTTRLSNAIPVSKQVEMFKSYINKLKGIVGKDKGNNIIGEAVVIISAGTNDFVFNFYDIPTRRLEFDIVGYQHFLLQKLEDFLKELYELGCRKMIVAGLPPIGCLPIQMTAKFQIPTNRKCLEDQNSDAESYNKKLAKLLPELQAKLPGSKLAYADVYEPLFDMINYPQQYGFVEIKRGCCGTGIIEALFLCNAMTPICRNPSEFLFWDCIHPSQQAYIYLANYIIEEVVPLFDK
GhGELP18D	MMGFSWKLFYVFGILFWGFSQRWRTVESNGGSFSCEFRAIYNFGDSNSDTGGISAAMSEILSPNGETFFGHPAGRACDGRLIIDFIAENLKLPYLSAYLDSVGTNFRHGANFATGGSSIRPPGYSPFNLWVQISQFIQFKARTTSLYNQLTLNRRNPLTISNLPRPAEFSQALYTIDIGQNDLAHGFQYTTVKQVLASIPDIIGQLPQAIHTLYNEGARFFWVHNTGPIGCLPVSVLYEISKPWNLDKNGCVRLQNEVAVEFNRQLKDMISQLRAQLPFARFTYVDVYSAKYTLVSDAKNLGFVEAVNFCCGNCMKKGMANGTVYGNPCNHPSKHISWDGIHYSQAANIWVAERILNGSFSDPPLSIQSACHHQTTIL
GhGELP19D	MSTSKSNLFMVALLLVSMTIINTSGASAGTNPKFPAIIIFGDSTVDPGNNNYIDTIFKGNVAPYGINFPGHVPTGRFSDGKLVTDFVASSLGIKDAVPPFLDPNLSDDNLRTGVSFASSGSGYDDLTTLLSNVITVSRQVEMFRSYIEKLKGIVGDEEANNIIAQALVVVSAGTNDLIFNFFDIPTRRLEFDISGYQSFLLQRLEDFVKQIYDLGCRNIVVAGLPPVGCLPVQMTVRLENPMNRQCLEDQNSDARSYNEKLVKLLPEIQAELPRSKLVYADIYHPLMDMIIHPQQYGNVETTVGCCGTGVLGLSLFCKSVTSACGNPSQYVFWDSVHPTQQVYRQLAKYIVKEVVPKLLPN
GhGELP20D	MDTPTPLFSLLCFFLFSLFLGEEQHVVEGSRVWTFGFRPKMLFVFGDSYADTGNNRKALASSWKLPYGITFPGKPAGRFSDGRVLTDFIAGYLGIKTPVPYRYRKELGGRLKYGLNFAYGGTGVFDTPAPEPNMTTQIDFLQQLLNDSVYSKRALKTSVALVSLAGNDYSNYIATNGSTAGFPAFIGRVVNQLKVNLKRIHNLGVRKIAASALQPLGCLPQSTAQFSFEQCNESENALVGLHNQLLAQAVNDLNKETNSSSFFVLDMYNAFWNVFNQKQAHQVSPTFVNPFEPCCVGVSAAFSCGSVDENGVKQYTLCSNPKSKFFWDTVHPTEQGWRAVYSTPALQSSLKQFW
GhGELP21D	MANLASKLQPWWLLLVIPFLFVSNTYHCVNAEPQVPCYFIFGDSLSDNGNNNNLATEAKVNYWPYGIDFPKGPTGRFTNGRTMQDIIVQLLGFQEFIPPFATSRGQEILKGVNYASGSAGILNESGQHLGVRISMDMQLSNHQSVISTIVEMLGKCAASKLLGKCMYAVQIGSNDYINNYFKPEMYNSSHLFTPEQYATYLIEQYSRKIKTLYNNGARMFALFGIGAIGCTPNAMAVHGTNGSACVEKMNTAAQLFNERLIPLVDELNSNSTDAKFTYLNPTGASAANSLGFTVANASCCDIGSGGDLCIPGSEPCGDRSQYVFWDAVHTSDAWNEVIAVEAYDSESNAIAYPFNVKKMAQLPNNNDADGDICEMGENSGVTV
GhGELP22D	MANLSASYISFLLCFTTCINLISSHYLPENHVALFIFGDSLFDPGNNNYINTTADFRANFYPYGETFFKCPTGRFSDGRLIPDFIAQFAGLPIIPTYLQPGKRKFTDGVNFASGGAGALVESHQGFVVDLETQIKYFNKVEKSLRQELGDAGAKKLMSKAVYLISIGGNDYFTKNSSVSDEEFVSMVLGNLTVALKEIYKKGGRKFGFPNLLPLGCLPYMKAQSGGSCIDELTAIAKLHSAELLKTLVKLQSQLEGFKYAYYNLYQSFTERLNNPSKYGFKDATTACCGSGPYGGVYSCGGKRGIEVYELCDKPGDHFFFDSYHPSEKAYRQFAELMWAGNTDIVWPYNLKMLFQDNAFYP
GhGELP23D	MDGYCSRRVIMFLVFAFAAISRGYGQESTTLVPAIITFGDSVVDVGNNDYLPTIFKANYPPYGRDFANKKPTGRFCNGKLATDITAETLGFTTYPPAYLSPEASGKNLLLGANFASAGSGYDDKAAMVNHAITLTQQLEYFKEYQAKLAKVAGSTKSASITKDALYVLSAGSGDFLQNYYVNPLLNHAYTPDQYGSFLIDTFTNFVKNLYGLGARKIGVTSLPPLGCVPLARTLFGYHEKGCISRFNTDAQQFNKKLNAAAANLQKQHPGLKIVVFDIFKALYDIVKSPSNYGFVEATKGCCGTGTVETTAFLCNPKAPGTCSNASQYVFWDSVHPSQAANQVLADALIVQGIALI
GhGELP24D	MARLVLLWCFFIFTATSVNLVCSRSPQKDHTALFVFGDSLYDPGNNNYIDTIIKANYYPYGETFFKYPTGRFSDGRIIADFIAEFANLPLIPPYLQPGNHEFTYGVNFASAGAGALSETYQGFVIDLKTQLSYFKKVAKLMRKELGDAEATVIFSKAVYLINIGGNDYISFLTSNSTVFQSSSKQEYVAMVMGNLTETIEEIYKKGGRKFGFLNMGSLGCVPSMKALAPGNTTGSCFEQVNEIAKLHDAALPKALEELETKLVEVKYSMHYLNISYAERRNNPEKYGFKEANIACCGSGPYRGMFSCGGRRGVTKYELCSDPNDYLFFDSDHLTEKACKQIAQLMWSGTPNITGPYNLKALFEV
GhGELP25D	MASLRLFLCFFLFTASSVNIVCSRSLQKDHIALFVFGDSVYDPGNNNYIDTIARANYYPYGETFFKYPTGRFSDGRLIPDFIAEYANLPLIPPYLQPGNHEVTTGVNFASAGAGALSETNQGFVIDLKTQLSYFKKVAKQLRQELGDAEAMAFLSKAVYLINIGSNDYVLPFTSNSTVFQYFSKQQYVGMVIGNLTETIKEIHMEGGRKFGFRNFGSMGCIPLLKALVPGNTGSCFEQVNELAKLHNAALTEALEEMEIKLVQFKYSMHHLNIYLSELTKNPGRFGFKEVNKACCGSGPYRGISSCGGRRGVTEYELCSDPTQYFYFDSSHVSEKANKQIAQLMWSGPPNITGPYNLKAFFQL
GhGELP26D	MARLSSFFIFSFFLQVALFATCCRGESKEQQHQLPKKHVPFFIFGDSILDAGNNNYINTSTLDQANFWPYGLTFFNYPTGRFSDGRLIPDFIAKYAKLPLIPPFLQPGFRQYYLGVNFASAGAGALVETFQGFVIDLKTQLRYYYKVDSWFRHKLGNGEAKATMSRAVHLFSIGTNDYASPFLTNSTILNNYNKSTYVGMVIGNITTVINGIYKRGGRKFAFINLPDLGCVPGMRVIKSGNNGSCFEEATRLASLHNKALSKLLYDLEKQLKGFKYSLFDLNSNLRQRTEHPSKYGFKEGETACCGTGEYRGVLSCGGKRPVKEFQLCKHPQKYVFWDSLHLTERTYKQLADQLWGGATSDSHDVGPYNIKQLFSNSLNHRYN
GhGELP27D	METMLNMSTIISAIFYQILVIQLLLNMCSAKEVPAIFAFGDSLFEVGNNFYLDTLAKPTFPNGIDFTKGKRRASGRYTNARTILDIIEEELGFTNYTPPYLSPQTTGDVILKGVNYASSGSGIFNSTGSKFGDHICMDEQINNFAKSRQDIVSKIGAAAARKLLRDALYFIAVGANDIILLSSNVSLSHVENIKYLDNMISKFKSQLLSVYNLDARKIAVTSAAPLGCIPFERDKFSIDDCVPHVNELVKLYNVRLKILLSELTKHLAGSIFIYMNSYTTLEDVLQNYKSYGFTNADSACCRVYGKHGGKLPCIFFARVCPNRTQYVFWDAYHPTEKTNFILAKHALDGSRQYISPINIRQLANS
GhGELP28D	MGKCSGVFGVAALLLVLSVCLGVRGAPQVPCYFIFGDSLVDNGNNNQLSSLARANYLPYGIDFPNGPTGRFSNGKTTVDVIAELLGFDNYIPPYSTASGRQILGGVNYASAAAGIREETGQQLGARISFSGQVRNYQRTISQVVNLLGDETSAANYLSKCIYSIGLGSNDYLNNYFMPLYYSTSRQYTPEQFADVLIQQYTEQLQALYNYGARKFALIGVGQIGCSPNELAQYSGDGKTCVERINAANRIFNDKLKGLVDQFNNANSDAKFIYINAYGIFQDITSNPATYGFKVTNAGCCGVGRNNGQITCLPAQTPCPNRKEYLFWDAFHPTEAANVIIGRRSYSAQSSADAYPIDIRRLAQL
GhGELP29D	MASLYSLCLSKQQLFGILLILTFFSSSRAKRCYKSIISFGDSLADTGNWVILLQRNKPTPAFPPFGGTYFNRPTGRCCDGRLIVDFFAQKLGLPLVPPYFRDANCSNCRKFQKGVNFAVVGATALDNAYLARKGIINELTNVSLGVQLGLLKTLLPSLCSSSSGKYLQMLLFLPNNQKSCNEFLNNSLILMGEIGGNEFNLAFIQGISSEVIGGLVPEVIKAISAAIEELIELGAMTFVVPGTIPLGCLPVLLTRFRTSNKQAYDRYGCLIWLNDFAHYYNEYLKKELESMRRLHPRINIIYADYYQASMPLYLSPRSFGFKSTLTACCGGEGPYNVNVTLSCGDPGTKSCDDPSSYVNWDGAHFTDEAHRVISNGLLDGSCTIPRFEFPSCAS
GhGELP30D	MESCHKFSFPLLTLLSLYMFFVAHAEGSLTPRPFNNKITAAFVFGDSTVDPGNNNYVKTLFRGNFPPYGKDFRDHVPTGRFTNGKLSTDLIVSYVGIKEYLPPYLDPNLSIEELMTGVSFASAGSGFDPLTPQISSVISLPKQLEYFKEYKNRLQSAIGNRRTEAIIKEAVFLISCGTNDFVVNYFTLPIRRKSYTVSAYQQFVLQSFKQVLQDLWDEGARRIAVTGLPPMGCLPAVITLYSENAILERGCIEKLSQVGMEYNQMLQNELNSMQGRLAHLDSKITYVDIFTPLVDIIQGLGKHDFDEVSHGCCGSGYLEAGFLCNPGSFVCNDASKYVFFDSIHPTEKTYINLFMASRPVIDSLIQD
GhGELP31D	MDTRLWSVSSTSLLSPLLVILALLMCETKALVKLPPNETVPAVIAFGDSIVDTGNNNNLMTLIKCNFRPYGQDFNGGIPTGRFSDGKTPSDLLAQELGIKDRLPAYLDPDLKPQDLPTGVSFASGGSGYDPMTPELASVISMADQLNHFKEYIAKLKQLVGEEKKKFIIANSLYLVVAGSDDIANTYFVLRARKMQYDVPAYTDLMLNSATEFLKELYGLGARRIAVFGAPPIGCVPSQRTLAGGTERHCANEYNVAARLFNKKLSAALNTLRTSMPGGKFVYVDIYKPLLDLIDNPQKHGFKFADVGCCGTGNIEVAVLCNKWVPSTCTDASKYIFWDSYHPTEKAYRALIIPLLPKYVNKFL
GhGELP32D	MATSLCTHVPALFLLLLLLLLLLVSAPCNAGILRTCKFDAIYQLGDSISDTGNLIREHPFSPFARLPYGETFFKHATGRCSNGLLIIDFLALSAGIPFLQPYLNSNALFTRGRGVNFAVAGSTALPVETLADNGVVAPVTNSSLSRQLDWMLTHFNGICHDEDDCLEKLKTALFIVGEIGGNDYNYALFQGKSFDQVRSMMPLVIQAIKDAVTRVVGYGATRVIVPGNFPIGCFPVHLTVFRSNDSDAYNGFNCLKDLNNLSSHHNGLLKQAIKELRKELPHATILYGDYYNGYMRLLNKAKFLGLDPNSTQKACCGIGGDYNMELNKMCGAAEVGVCKNPDEYISWDGVHLTQKAYQLISGWLIHGVYWKLRCGV
GhGELP33D	MESMRLFSLSGLFVLTLVALMIPASIGRGWQRCRFPAIYNFGDSNSDTGACNAAVAEIPSPYGQTFFKQPSGRASDGRLIIDFLAENLGLPYLSAYLDSIGTNFRHGANFATGGSCIQPACGYGPFNLATQVSQFIHFKARTTALYNQLCLNRKIAAHCIDLPRPDDFSKAIYTLDIGHNDLAYGYLQHRAKGRIRASIPNMLTLFSQAVHVLYSEGARIFWIHNMDPIGCLPFSVMMYQPKAHNVDRNGCVMPQNEMAKEFNRQLRDKVSQLRAQLPSAAFTYVDVYSAKYALISDAKQQGFVDPRTFCCGSYGHHGHHVDCGKKVNGTVYGSSCRYPSRHISWDGIHFTEATNLWVANSTLNGFFSDPPVSIDKACHRPQP
GhGELP34D	MAMAMAKPWMYCLLVCLGMALNNVASGQGENPFEPDGGRRREMVPAMFIFGDSLIDNGNNNDLPSFAKANYFPYGIDFNGGPTGRFSNGYTMVDEIAELLGLPLIPAYSEASGGQVLHGVNYASAAAGILDITGRNFVGRIPFDQQIQNFQTTLDQLADNLGAIEAAEALGKCIFFVGMGSNDYLNNYLMPNFPTRNQYDGQQYADLLVQKYNQQLRALYNLGARKFVLAGLGRMGCIPSILAQSTGGSCSEEVNQLVLPFNANVKTMMNSLNANLPGARFIYVDIAHLFEDIVANARTYGFSVVNRGCCGIGRNRGQITCLPFQTPCENRDEYVFWDAFHPTEKVNIIMARKAFNGDPSIVYPINIQQLANL
GhGELP35D	MAKKAGKGFILVCLQLLLCFSQINWIRAKGEDGSDDEIKGMFVFGSSLVDNGNNNYLENSTAKADFLPYGIDFPKGPSGRFTNGKNVIDLLGEMLKLPCLIPPFSDPSTKGSKVVHGVNFASGASGILDDTGFLAGQVISLNQQIRNFETVTLPEVKNQLGVNRRENRKATKKYMFIMGTGGNDYLFNYFARKGEYNVSLETFTANLTTSLSLQLKKLYRLGARKFVLMSIYPLGCSPMLNAMRKDGCIEVMNQAAILFNDGLKSIIDAAKSDMPTSNLVLVNSYNIVTDIIQNPSSKGFKDANNPCCEVVPLTQLAGNGVSCKKGGRICMDRSAHVFFDGLHPTEKVNVEIATKAFSSDLKTEVYPINVNQLAQL
GhGELP36D	MATSSSCSSLKQHFLMFLVVTISSIINSQVNGCFTSIFSFGDSLTDTGNLLEISLSDSTNPPHSAFLPYGRTFFHHPTGRFCDGRLVIDFIAEALGFSFLPPFYGSKSGKWEKFQKGANFAVASATALNSSFLAEQGIHSVSTNISLGVEVNSFKHLLPSLCSSSSNCKELLRNSLIVMGEIGGNDYNHAFMQGKNIENIRQLVPLVVDIISSSINELIELGAMTFLVPGNFPIGCSPSLLTKFHGSERDQYDPLTGCLTWLNQFSQHHNELLRKELENIRNLHPQISIIYVDYYKAAMRFYHSPKQFGFKETLKACCGIGGLYNYDPLIFCGYPQLKQCCNDPSSYISWDGIHYTEAVNKWLAHTVFEELMSTIPSLGSLCPSSTVNKLRILYPMFGV
GhGELP37D	MATSSSCSSLKQHFLVFLIVIISSIINSPVNGCFTSIFSFGDSLTDTGNLLELSISESTKPPHSAFLPYGCTFFHRPTGRFCDGRLVIDFLAEALGFSFLPPFYGSKSGKWEKFRQGANFAVAGATALNSSFLAEQGIHSVSTNISLGVEVNSFKHLLPSLCSSSSNCKELLRKSLIVMGEVGGNDYNHAFKQGKNIENIRRLVPLVVDIISLSIKELIELGAVTFLVPGNFPIGCSPSLLTSFHGSEKDQYDPLTGCLTWLNQFSQHHNELLRKELENIRNLHPQINIIYVDYYKASTPFYQSPKNYGFKETLKACCGIGGLYNYDPLIYCGYPPLKQCCNDPSSYISWDGIHFTEVVNKWLAHTVFEELMNTIPRLGSLCPLSTVNKLRILYPMFGV
GhGELP38D	MLSMATCSSCWVLKQYLIVGFLFVIIISSIQPVNGCFTSIFSFGDSLTDTGNLLEISLLESNKLPPSAFPPNGRTFFHHPSGRRCDGRLVIDFLAEALGIPFLRPSYTTKVGRLQKFQKGMNFAVAGATALNSSFLQENGIHNRSTNISLGDELNSFKHLLPSLCSSSADCKKLLRNSLIVMGVIGGNDYNHAFREKNNEAARKFVPLVVHTIASAIHVRNTNFNGKIFPRILTEAFPMQELIELGAVTFLVPGNFPIGCSPDLLTNYQGSNKDKYDPLTGCLTWLNQFSQHHNELLRTELEKLRNRHPDINIVYADYYNIAMRFYHSPKQFGFKETLKACCGIGGLYNYNSSRSCGYPPLKSSCNDPSSYISWDGIHYTEAANKWLANVVFEDLMKST…
GhGELP39D	MGEIGGNNYGHAFKQGKSIEDVRNFVPPVVDSITSSINELIELGAVTFLVPGKFPIGCSPTYLTLFQGSDKDQYDPLTGCLTWLNQFSQYHNQLLRKELEKIRNLHPDTNIVYADYYSTTLRIYHSPNKFGFKETLKACCGTGGLYNYNLSRACGYPPLRQCCNDPSSYMSWDGIHYTEAVNRLIANVVFEELMNSIHSLNNLCPTSTINKLRMIYPKSEM
GhGELP40D	MGFSSSCSLFKHHLIISFVINIAIITISHVNGCFTSIFSFGDSLTDTGNLHQLSLSESKKLSHFDFPPYGRTFFGYPTGRCSDGSLVIDFIAEDFGFPFLAPYFGGENGKPSNIENGVNFAIAGATALDVVFFKERGIHNPLTNGSLGVQLGYFKDVLPSFCSSSSDCKDFLKKSLIVMGEIGGNDYNYAFLQGKNTVEILHFVPLVVDTIASAIAELIGLGAVTILVPGNLPIGCSPAYLTYFQGSDMADYDPLTGCITWLNQFSEFHNEQLQEKLDQVRKLHRNVNIIYADYYNTAMRFYHSLNQFGFTETLRACCGGGGRYNYSSSMACGDLPLTASCNDPSSHVSWDGLHYTEATYRWISKGVLEELYAIPYTNSLCFSSTVNKQIY
GhGELP41D	MVKMDGNNFIFFLTICVLSWRMELLKAQMVPAVYVFGDSLVDVGNNNFLPVSFAKANFPHNGVDFPTRKPTGRFCNGKNAADLLAEKLGLPSSPPYLSLSVNNITSHLTGASFASGGAGIFNSTDHVFGQAIPLSNQVDDFMSLNKILLMKLGSSAAQNHTSKSLFAFVIGSNDLFDYFGSPNLRKQNTPQQYVDLMVTTLKQQLMRLYAVGARRFFLGGVGAIGCIPVERVKNKSHGCNAEHNFWAVEYNDGLKAMLNELKSKLRGFNYSFFDTYGIMQTITQNASTYGFNEVEAACCGLGELRAIVPCLPFVTQCSNRTDHMFWDLYHPTEATTGIVVDTLFDGPSRYCVPINVRQLVSG
GhGELP42D	MKNKFFILVILFQTVDLALSTPKKYESIFNFGDSLSDTGNLLLSGALVFPVIGQLPYGETFFQHATGRCSDGRLIIDFIAEAFSLPYLQPYLAVKQGQSSQHGVNFAFSGATALDAEFFFHRNMGSILWTNNSLNVQLGWFRKLKSDLCSDNESCDDFFKKSLFLVGEIGGNDYNYAFFLGGSIKQLQSMVPSVVGAIANATSALIEEGAVELMVPGNFPIGCSAVYLTLFESPKKEDYDRHGCLKAFNGFAKYHNNQLKQALDTLRQKYPHARIFYADYYGAAMRYVHAPLHHGFYGGTLKACCGGGGPYNFNISARCGHPGSEACKDPSVYSNWDGIHLTEAAYRHIALALINGSSSLPPLISSPLSD
GhGELP43D	MGTIRNKLIIICSILSHILAKHIGFAQNISAFFVFGDSLVDVGNNYYINTLAKPEYPNGIDFRKGNPSGRYTNSRTIADVIGEEIGFEDYAPPFLAPNTTGDMILKGVNYASSGAGILQATGAFFGERISMDKQVDYFAKTRQDIISGIGAIAAQALLRNSLYFLGIGANDILFGESRSVFDTNDYVDEIISNFKSQLTRLYNLDARKIAVLNAPKVGLIPFERDIHLCGRACLSLLNRMAMLYNSKLKNLLEDLTENLPGSTFVYFDYYAVTEDIINNYSSYGFENDDHACCEVIGAHGGLIPCISSSQVCLDRTKYIFWDPFHPTDSAVVIGAKYALDGGLEYVSPINMRQLANS
GhGELP44D	MGTIWNKLMTICLVIEIIANHLRVPTICFAHNITAFFVFGDSLVEVGNNNYINTLAKPGFPNGIDFPKGTPSGRFTNSRTIADIIEEELGFKDYAPPFLAPNTNGDLILKGVNYASSGSGILQSSGLIFGGRICMDKQVDYFAKTRQDIISRIGAPAAQALLRNSLYFVMIGSNDIIFGEYSLAFDFNHYVDGVVSKFKSQLTTLYNLDARKIVVLSSLKVGFMPFEIDIHFCGQDCVSPLNKLAKLYNSKLKSLLEDLTKNLSGSTFVYADYYAVVEDLINNYRSYDFEKANHACCELIGRHGGLFPCLPVCRICPDRTKYVFWDPFHLTESANLIVAKQLLDGGLEYVSPINIRQLANS
GhGELP45D	MVKLCVLFGVAVLLSLSFGFINGAPQVPCYFIFGDSLVDNGNNNRLSSLAKANYMPYGIDFPNGPTGRFSNGKTTVDVIAELLGFENYIPPYSAARGRQILGGVNYASAAAGIREETGQQLGARISFSGQVRNYRQTVSQVVNLLGSEANAANYLSKCIYSIGLGSNDYLNNYFMPLFYSTSRRYNPEQYANVLIQQYTQQLQALYNYGARKFVLIGVGQIGCSPNALAQNSRDGRTCVERINAANRIFNSKLKGLVDQFNNANSDAKFIYIDVYGIFQDVTRNPSAYGFRVTNAGCCGVGRNNGQITCLPLQRPCRNRNEYLFWDAFHPTEAANVIIGRRSYNAQSPSDAYPIDIRRLAQL
GhGELP46D	MKFSSNFIVVFVLFAFVLTVANGQPLVPAMFIFGDSVVDVGNNNNLYTIIKADFPPYGRDFLNHKPTGRFCNGKLASDFTAENIGFTDYPPAYLSKKAKGNNLLIGANFASASSGYYETTAKLYHTLSLSKQLENYKQYQNKLVAIAGKSNASSIISDGIYLISSGSSDFLQNYYINPLLYKSYTPDQFSDVLIESYANFIQNLYKLGARKIGVTTLPPLGCLPAAITVFGSDSNECVAKLNKVAVSFNNKLNATSQRLQTKLPNLKLVVFDIYQSLYSLVTKPADSGFAEARKACCGTGLLETSILCNPKSIGTCANASEYVFWDGFHPSEAANKILADDLLSSGISLIS
GhGELP47D	MASSIIIPWIFYIQILAISSKAIAAVPAIIVFGDSSIDSGNNNYLPTLAKCNFEPYGRDFPGGTPTGRFCNGRLPPDFVSEGFGLKPIIPAYLDPTFSISDFATGVCFGSSGSGYDNSTAAILKVFPLWKQVEFFKDYQTKLRAYLGDEKANEVISEALYIISVGTNDFLINYYNFPQRRAQFTIPKYEDFLIGNAEDFIRKIYSLGARKLSLTGLPPMGCLPLQRTLNLKNPHSCSEERNKVALKFNEKLKVSVVKLMIELPGLEVLYTDVYELLSQLITQPSQYGFEVAEAACCGTGLFETGILCNRLTPYTCLDADKYVFWDAFHPSERANKIMSDEMLPSLKLAFL
GhGELP48D	MAMSSTPNILLSLFSIHFLLSLVKINEAKVPAIIVFGDSSVDAGNNNYIPTIARSNFEPYGRDFNGGHPTGRFSNGKIATDFISQAFGLKGAIPAYLDPSYSISDFATGVTFASAGTGYDNSTSNVLSVIPLWKELEYYKDYQTKLKANLGDGKANDIIKDALYMISVGTNDFLENYYAVPGRSSQYTIKEYENFLVGIAGNFTKALYDLGARKISLGGLPPMGCMPLERTGNLMGGSECVNSYNNLAAEFNSKLNDLVIKQNKELNGMDMVFSDPYGIMLDIIQKPAFYGFEVTGVACCATGMFEMGYACSRTNPFTCSDADKYVFWDSFHPTEKTNAIVANHVVQTSLAKFF
GhGELP49D	MFFGSTPVLLWLFFLSLSPLTKAKVPAIIVFGDSSVDSGNNNLISTVLKSNFQPYGRDFYGGQPTGRFCNGRIPPDFISEAFGLKPAIPAYLDPAYNISDFATGVCFASAGTGYDNATSKVLNVIPLWKELEYYKEYQGKLRSYVGENKANEILREALYLMSLGTNDFLENYYVFPTRKSQFSVRQYQDFLLGLGENFVRELHALGVRKISITGLPPMGCLPLERATNILGQNDCVPEYNNVASGFNRKLEGLVAKLNKELPGMRMVSAPAYDIFYQIITRPSLFGFEVTGVACCSTGTFEMSYLCNQYNPFTCSDANKYVFWDAFHPTEKTNKIISDHLIPLLLAMFSH
GhGELP50D	MSSPWFFVTLLTLIAIVSPTPLAEARAFFVFGDSLVDNGNNNYLATTARADSPPYGIDYPTHRPTGRFSNGLNLPDIISEQIGSEPTLPYLSPDLRGRKLLIGANFASAGVGILNDTGVQFVNIIRIFRQFEYFQEYQRRVTKIVGQQQAQRLVNQALVLITLGGNDFVNNYFLVPFSARSRQFSLPDFCRYLISEYRKILLRLHELGGRRVLVTTTGPLGCVPAELAMRSRNGECVPEVQRAAAIFNPLLVQLIQQLNSQLGSTVFISANAFSMNMDFITNPQRFGFVTSKVACCGQGPYNGLGLCTRLSNLCPNRDVYAFWDNFHPSERANRLIVQQFMIGSTQYMNPMNLSTIIAMDSRS
GhGELP51D	MIMEEHWKLVYVIGILALGFAVKSNADGSISCGFPAIYNFGDSNSDTGGISATLNEILPPNGETFFGHPAGRASDGRLIIDFIAEGIKLPYLSAYMDSIGTNFRHGANFATGGSSVRPPGFSPFNLGIQISQFIQFKARTTTLYNQLSLNRRIPLSISNLPRPAEFSQALYTFDIGQNDLGHGFQTMSEKQVRDSIPDIVGELSKAIHILYNEGARFFWIHNTGPLGCLPYNVIYGKKPGNVDKNGCVKAQNEAAMEFNKQLKNKITWLRTQLPFAKFTYVDVYSAKYDLISNAKKLGFVDPFNFCCGSFYGYHINCGKKAIVNGTVYGNPCDHPSNHISWDGIHYSETASMLVSNRILNGSLSDPPVSIQDACHHQTDI
GhGELP52D	MEFWGVLISGVLVSWWVLSVNGANLPPCQFPAIYNFGDSNSDTGGISAAFEPIRAPYGVPYFHKPSGRDSDGRLIIDFIAERLKLPYLHAYLNSLGANFRHGANFATGGSTIRRPNETIYEYGISPFGLDMQIIQFEQFKARATEMYNQAKDPSEKDKLPRPEDFSKALYTFDIGQNDLSVGFRKLSFDQLRASIPDIINQLASAVHHLYEQRGRSFWIHNTGPIGCLPVNFFYILNPEPGYVDQYGCVKKQNEMAMEFNRQLKDRVIKLRTELPEASITLVDVYTAKIAMIGNAKNLGMADPLKPCCGYHVNYDHVWCGNKAIINKTEVFGASCKNPSMFVSWDGVHYTQAANQYVADRTLNGSLSDPAILITQACHKQ
GhGELP53D	MDPTRTIFIFLSLLLYGSTTGFSRVFSSESCRFPAIFNFGASNSDTGGFAAAFFQPKPPYGDTFFGMPSGRACDGRLIVDFTVENLDLPFLSSYLNSLAINFSHGANFATVSSTIRLPTADVIPQGQASPFYLSLQCSQFAQFKNRSQIIRRQGGIYASLMPREETFAKALYTFDIGQNDLTQSLFLNMTIVQVIAAIPDIVNHFSDNIKNLYSLGARLFWVYNMRPIGCFPQILTSFPSAKKDSVGCAKPYNRLAQRFNAELKNALARLRIEFPLATIVYVDLYSALYSLYTHPTKNGFERPLVACCGYGGKYNYGRDAACGETINVNGKNIMVGSCKDPSVRVSWDGVHFTEAANKFAFDLVSSGNFSNPPIPLKLACHHR
GhGELP54D	MAYKLLKSLEVVAISVLFVILQNWANAKPQVPCYFIFGDSLSDNGNNNNLSTLAKVNYSPYGIDFPVGPTGRFSNGRTAVDFIAENLGFTSSMPPFAESQGENILNGVNYASGAAGIRDETGKHLIQNHKIIILRLLRLMRNNTETRLLLNQCIYSIQIGSNDYINNYFKPEFYGTSRLFTQMQYARLLVHQLSNQLKTLYNTGARKFAVYGLSLIGCAPFAILEYGTNGSLCVDKLNNAAAHFNERLMPLVHQLNDDLPNAQFTYLGPAPDSTTFGK
GhGELP55D	MAKQWLVFAMVLVLGTLVSVTTAASLATFIFGDSLAEVGNNNHLQYSLARSDYPWYGIDFTGRKATGRFTNGRTIGDILSEKLGTSSPPPYLSLSQNDDAILQGVNYASGGAGILKETGQYFIQRLTFDDQINYFKKTKERIGAKIGAQAANKLCNEATYFIGIGSNDYVNNFLQPFLPDGQQYTHDEFVELLTSTLEQQFSRLYQFGARKILFHGLGPLGCIPSQRVKSKTGQCLKRVNEWMMEFNSKVQQLINSLNKRLPNAQMMFADTYPAVLDLIENPTAYGFKVSNTSCCNVDTSIGGLCLPNSKLCSERKDYVFWDAFHPSDAANEVLAQKLLSSLSSSASAPSPSPSPSPSLPPKPE
GhGELP56D	MALLYILHSLLKLAFLCSFWPTVIPLSLNYPAVFNFGDSNSDTGGLVAGKAFPMTQFNGETYFHEPSGRFCDGRLIIDFLMEAMELPYMNPYLESVGSPSFQTGCNFATGGSTILPANAASTSPFSFNLQLSQFFRFKNRALTLLSKDKELQNYLPAEDDFNKALYIFDIGQNDLDGVFYFPASDEQVVAFISKLMSELNYGMKRLYDAGARNFWVHNTGPLGCLPRIIATFGKKPSNLDEHGCVASHNRAATVFNKKLHDMCLQFLAHSPEANITYVDIFSIKLNLISNYSLYGFQQPLAACCGYGGPPLNFDTRIACGVTKDLNGSIVTANPCNNTAEYINWDGTHYTEAANGFVADEILTGNYSDSPHLRNSPFLT
GhGELP57D	MDSKMHLQPWWLLPISLLLQLSNLKNWANAAPQVPCYFIFGDSLSDSGNNNNLKTLAKVNYRPYGIDFPKGPTGRFSNGRNVQDAIVELLGFEEYMPPFAKSERKNILQGVNYASGASGILDETGSLMGARVPMSIQIRNHETIIARIRKILRNDSSTEKLLRQCIYSIQIGSNDFVNNYFKPNFYNSSHGYSVSEFATMLVRQFAHQIKDLYKTGARIFALFGLGQLGCTPNAIATHGTNGSLCVTKLNDAAFLFNQRLIPLVMALNSKLTDAKFTYLNYSPMKVAQLSLESPCCKTGAGGNRELCIHYSKPCSNRKQYAFWDGVHPTDASNVLIAKNLYGTRSFSDARPFNIRSLARKSSDDQQRQIWVEVLVN
GhGELP58D	MDNGGFSKDLILLLWIWVFLAMIDVSKCSLGRPLIINFGDSNSDTGGLAGTGLPIGLPHGITFFHRGTGRLGDGRLIIDFFCEHLNLSYLSPYLDSLAPNFPSGVNFAVSGAMTLPQFVPFVLDVQVRQFIRFKNRSIELQKTGTGSFIDEKGFRSAVYMIDIGQNDLLMALYASNLTYEPVAKQIPSFLAEIKLAIQNIYSYGGRKFWIHNTGPLGCAPKELALHPHNKTDLDRIGCFRVHNDLAKAFNRGLRNICKEMRTILKDATIVYVDVYSIKYKLFAKYKKYGFEDPFMACCGYGGPPNNYSQKATCGQPGSTICNNVSRSIVWDGVHYTEASNRVVATTILSGRYSTPQMKLESFGEP
GhGELP59D	MENSFTLVTIFGLLFTLGNVGPQAEAARAFFVFGDSLVDNGNNNYLATTARADAYPYGIDYPTHRATGRFSNGLNIPDLISEQIGSEPTLPYLSPELNGQRLLIGANFASAGIGILNDTGVQFVNIIRIGEQLQYFRQYQQRVSALIGPEQTQRLVNEALVLMTLGGNDFVNNYYLVPFSARSRQFALPDYVVYIISEYRKILLRLYELGARRVLVTGTGPLGCVPAELAQHSRAGECAIELQRASALFNPQLAEMLSGLNAELGSDIFVAVNTNEMHMDWINNPQQFGFVTSKVACCGQGPYNGIGLCTIASNLCPNRDIYAFWDPFHPSERANKLIVQQIITGSTKYMHPMNLSTIMELDSRV
GhGELP60D	MASSPALVSWLVLVLTLAMAVSTTQVEAARAFFVFGDSLVDNGNNNYLATTARADSPPYGIDTPSRRPTGRFSNGKNIPDFISEALGSEPLLPYLSPALNGDRLLVGANFASAGIGILNDTGIQFINIIRMFRQFEYFQEYQGRLANLIGTTEAQRIVSEALILITVGGNDFVNNYFLVPFSARSRQFSLPDYVRYLISEYRKLLMRLYELGARKVLVTGTGPLGCVPAELAMRSPNGQCAAELQRAAGLFNPQLVQMINGLNSDLGANVFIAANTQQQTNDFISNPGAFGFTTSKIACCGQGPYNGLGLCTIASNLCPNRDLYAFWDPFHPSEKANKIIVNMILRGSTNYMSPMNLSTLLALDTIPRT
GhGELP61D	MKFLAPFISLTFLLFEAKGQIVPALFIFGDSIVDVGNNNDLVTLIKANFPPYGRDFVDHEPTGRFSNGKLALDIIAEKLGFTNHQPAYMSDKANGEMLLIGANFASAASGYYNATAILYNTISLSQQLENYREYKNKLVDITGKSNASSRISRGIHLISAGSSDFLQNYYINPLLFATNTPDTFSDILLNSYDHFIQNLYELGARRIGVATLPPLGCLPAAITAFGHGNNHCVARLNNNAISFNNKLRHRSQRLTRRLSKLKLVVLDIYNPLYTLITEPAENGFAEVRRACCGTGLLETSILCNQHSIGTCSNASQYVFWDSFHPTEAANQILADKLFKSGSSLIQP
GhGELP62D	MSDKANGEMLLIGANFASAASGYYNATAILYNTISLSQQLENYREYKNKLVDITGKSNASSRISRGIHLISAGSSDFLQNYYINPLLFTTYTPDTFSDILLNSYDHFIQNLYELGARRIGVATLPPIGCLPAAITAFGHGNNHCVARLNNNAISFNNKLKHRSQRLTRRLSKLKLVVLDIYNPLYTLITEPAENGFAEVRRACCGTGLLETSILCNQHSIGTCSNASQYVFWDGFHPTEAANQILADKLFKSGSSLIQP
GhGELP63D	MVKLHLWVFIVLIYLLEFGLSDVIEVPPLNINQKDLMKHLSLIDIKIALPAIYVFGDSFVDNGKNKAILGNKDAIGGGYLPFGIDFDGKPTGRVTNGRIGVDFIATVAGLPYPPPIMGMSKIDRKRIQTGVNYASGSSGLLPQNGHFLHKNVINFFQQVDLFENTTMEDLKGKFDSYKGFTQYLSKSLFFIHHTGNDLSLTFEAEIAKKYSIDKYAKLLIKEFSKQLKRLYTLGTRKFFVSNVSPLGCSPFSINTKNHSGPCVEEINNRVSIYNELLPSLLKNLQSTLSGSKFVLGDIYKVFQDVFEMPESYGFKDVNTSCCIDNNGTKIQVYAPNIALCKDRKTRVFFDPFHPSETMHFLWARRFLKDSSVCSPINLIQLMQA
GhGELP64D	MVKLDISINFCVFMLFIYLLEFCYGDVIEVPPLNINQQDLLKHLSLRDIKIDFPALYVFGDSFVDNGNNKVILGNEDAIGGGYLPFGIDFDGKSTGQVTNGRIGVDFIATVGGLPYPPPIMGMSKIDRKTISTGVNYASGSSGLLPQNGHVLHKNVINFFQQVDLFENSTMKDLKGTFDSPKKLKKYLSKSLFFIHHASNDLGVTFEVEMKKKYSIDTYAKLLIKELSKQLQRLYTLGARKFFVSNVSPLGCSPYSINTIIHSGPCVEETNKRVSLYNDLLPDLLEKLQSSLSGSKFVHGDIYKVFQDVFESPESYGFKDVNSLCCIDKNGTRIQVCAPNIDPCEDRKTRVFFDPFHPSEAMHFLWARRFLKDSSICSPINLIQLMQA
GhGELP65D	MLTTHLLAIFLISAIVSHSKALRFPQELYNLSSNQIFIVDNLSRPPSSSASPTPLLSPAVSSPLVPALFIIGDSTVDCGNNNYLGTFARADRPPYGRDFDTHLPTGRFCNGRIPVDYLALHLGLPFVPSYLGQTGELEDMLHGVNYASAAAGIIFSSGSELGQHISLTHQIQQFSDTYQQFVLSLGEDVTIDLISSSVLYVSIGINDYIHYYLRNVSNVQNLYLPWGFNQFLASTMRQEIKNLYNTNVRRFVVMGLPPIGCAPYYLQRYKSNNGECVEEINDMIMEFNFFMRYMTDELLHELPDAGIIFCDVFQGSMDIIRNHKSYGFESTANACCGLGKYNGWMMCMSPQMACRNASDHIWWDQFHPTDAVNAILADNVWSSRHTEMCYPMNLEKMVF…
GhGELP66D	MFLVPRVMFRISASLIFFLFNIMSAEKIPTIFIFGDSIVDVGNNNYINTLAKAMFPNGIDFCKNCLSGRFTNGRTVIDILGKIFFVSTLFVAEQRLGAKDFRPPYLAPNTTGDVVLRGVNYASSGSGILNDTGLIWGGRISLDEQISNFKETKARIVSIIGRRETKRLLKHQSLFIVVTGSNDFFLGKEMISDGSFLSSKFESQLRKLYYLEARKIIVTNIPRFGCTPFERDKNPNAKGCIASFNEDISSYNKRLKRLLMDLTANLTASTFVYADIHAMLKDILQNYRSYGFENSDDACCHKVGVHGGLLPCFSLSKICSNRTKYVFWDAFHLTETSNVIVASHMMDGGPKFMSPMNIRQLMYSSTVHPDD
GhGELP67D	MKLNVRWSCLLCLVLTGIAIEGVQCKVVQFIFGDSLSDVGNMYLSKSLAQANLPFYGIDFGNGLPNGRFTNGRTVADIIGDSTGLPRPPAFLDPSLTEDVILESGVNYASGGGGILNETGGYFIQKFSLWKQIELFRGTKELITNKLGKQATDKFIGEANFVVALGSNDFINNYLMPVYGDSWKYNDQTFVRYLMETLQNQLLVLHNLGARKLMVFGLGPMGCIPLQRVLSTTGQCQERANKLAISFNKAASQLLAGLDSRLPNASFKFGDAYDVVDNVIRNPKNYGFDNSDSPCCSFGRIRPALTCLPASTLCSDRSKYVFWDEYHPSDGANQLIANELIKKFGFLGGGNSSAPVPAPESAIAPSPDEE
GhGELP68D	MEKWYGVSGLVLVLSLFFGVKGEPQVPCYFIFGDSLVDNGNNNELRSLARADYLPYGIDFANGPTGRFSNGRTTVDVIAELLGFDDYIPPYSTASGRQILGGVNYASAAAGIREETGQQLGARISFSGQVKNYQQTVQQVVNVLGDEDSAANYLRQCIYSIGLGSNDYLNNYFMPLYYSTSRQYSPEEYANSLIQEYTEQLQALYNYGARKFVLIGLGQIGCSPNELAQNSGDGRTCVERINAANRIFNNKLRGLVDQFNNANSDAKFIYINAYGIFQDITSNPAAYGFKVTNAGCCGVGRNNGQITCLPFQTPCQNRDEYLFWDAFHPSEAANVIIGRRSYSAQSPTDAYPIDIRRLAQL
GhGELP69D	MVSYRHSFFIFQRHHFFSKNNFIGYAQESAPLVPAILTFGDSVVDVGNNDYLPSIFRANYPPYGRDFANQKPTGRFCNGKLATDITGKFTTYPPAYLSPEASGNNLFIGANFASVGSGYDDRAASLNHAITLSQQVEYFKEYQAKLAKVAGSSKSASIIKDALYVLSAGSGDFLQNYYVNPLVNHAYTPEQYGSFLIDAFTRFVQVHTVASRKIGVTSLPALGCILLARTLFGYHEKGCVSRFNTDAQQFNEKLNAAIVVFDIYKALLDVVNTPSNYGFLDATSGCCGTGTVETTVFMCNPYTLGTCPNASKYVFWDSVHPSQAANQVLADALITEGIELIG
GhGELP70D	MEVYSRRLMFLVFAFALVSIGYAQESNSTTLVPAILTFGDSVVDVGNNDYLPTIFRANYPPYGRDFTNQKPTGRFCNGKLATDITAETLGFTTYPPAYLSPEASGNNLLIGANFASAGSGYDDRAASLNHAITLSQQVEYFKEYQAKLAKVAGSSKSISIIKDALYVLSAGSGDFLQNYYVNPLVNHAYTPDQYGSFLIDAFTRFVQNVYGLGARKIGVTSLPPLGCIPLARTLFGYHEKGCVSRFNSDAQQFNKKLNAAATNLQKQHPDLKIVVFDIYKALLDVVNTPSNYGFVEATRGCCGTGTVETTEFLCNPHTLGTCPNASQYVFWDSVHPSQAANQVLADTLIVQGIPLL
GhGELP71D	MENVKVFSIIIAVFSVLSVESVGLKDLKTCNFGAVYNFGDSNSDTGGGSAAFWPAGKPCGETFFGRPVGRGCDGRLIIDFIAEHLGLPHLSPYLDSIGTSFRYGANFAIGGSTIRPQNESMSLNGVSPFSLDIQIVQFDQFKDRTGHFYNRSYPRHHRNLPRPEDFSKALYIFDIGQNDIAAGLRKKNDSAFHASVPDIVDQLAKAVQNLYEHGARTFWVHNTGPIGCLPVSLHYHDIKPEELDEQGCLKAQNAYSMEFNRQLKARVIKLREELPHAALTYVDIYAAKYELIGNAKKQGFVEAANICCGFHEDEIQVYCGHKQNINGTEIYAGSCENPSDFISWDGVHYTEAANRWVAHRIINGSFSDPPLPIKHACHIP
GhGELP72D	MEFARLIFAGILISLLSNRVAAMAADLPPCKFKAIYNFGDSNSDTGAISAAIFPRQWPNGETFFRKPAGRVCDGRLIIDFIAERLGLPLLSSYLDSIGSNFRHGANFAAGGSTIVPQNKTIAESGLSPFALNVQIFQFDQFKARTSDLYKEKKKHSCRNQVLPRSKEFGDALYAVDIGQNDIAYGLRTVGDAQLLASIPDIITQLVLAVQHLYTQGARTFWIHNTGPIGCLPSTLLTITNPPPGFLDNHGCVKSQNDIAQEFNRQLKSRVMKLRTDLPHAAITYVDIYAAKYGLISSSKQHGLVEARKICCGYHKNGIDVGCGGILALPNGTQISGPSCEDPSTYISWDGVHYTEAANHWIASRLINGSFSDPPVPITHACYTTS
GhGELP73D	MEPVAMVMEKAWSFGLVLLWFSTLSCYLVNAADDKNGGFGASFIFGDSLVDAGNNNYLPTLSRANIPPNGIDFKASGGNPTGRYTNGRTIGDIVGEELGVPNYAVPYLAPNSTGKAILYGVNYASGGGGIMNATGRIFVNRLGLDIQIDFFNNTRKQFDKLLGSSKAKDYISKRSIFSITIGANDFLNNYLLPVLSIGARISETPDGFIDDMINLLSNQLTRLYKLDARKFVIGNVGPIGCIPYQKTINQLNENECVDLANKLAMQYNGRLKELLTELNGKLKGAIFVHANVYDLVMELITNYAKYGFTTASEACCGNGGQYAGIIPCGPTSSMCKDRDKHVFWDPYHPSEAANLIIARQLLHGSTKYISPVNLEQLRNL
GhGELP74D	MSELSNRQMIVRTVFQIMTVKVLLKICFAKDVIPANFVFGDSLVDAGNNNYIASLSKANFVPNGIDFGGPTGRFTNGRTIVDIIGQELGLPGFTPPYLAPTARGPAVLQGINYASGGGGILNDTGNIFGGRINFDAQLDNFENTRQDIISTIGVSATLELLQSSLFSVTMGSNDFINNYFTPIVSAEEQKLVPPQVFVASMIARFKLQLTRLYSLGARKIIVVNVGPIGCIPYERDLNPTAGTSCASRPNQLAQLFNTELRNLIKELTTSLKGSIFVYADVYRIVDDMIQNYRAYGFDSGSFACCYIAGSFGGLIPCGPSSKVCLDRSKYIFWDPFHPSDAANVIIAKRLLDGDSNDVFPINIRQLANV
GhGELP75D	MKFEIALSLLLVVLVGITIIQGCNGKAVQFIFGDSLSDNGNNNRLSMTLAKANLPYYGIDFGNGLPNGRFTNGRTVADIIGDSTGLPRPPAFLDPSINEDVILENGVNYASGGGGILNETGTYFIQRLSLWKQIELFHGTTESITKKLGKQASDEFFQEARYVVALGSNDFINNYLMPVYRDSWTYNDETFVEYLMETLEKQLLVLHKLGARKLMVFGLGPMGCIPLQRVLSTTGKCRDRANKLALSFNKAANNLLISLEPKLTNASFKFGDAYDVVDDVIRNPYKYGFTNADSPCCSLGRIRPALTCTPASTLCGDRTKYVFWDEYHPSDSANELIAKELIKKFGFTGVGSPSPAPESDIAPSPSN
GhGELP76D	MERMSWALVWLSLAFNLVVAISVCDGQFPAMFVMGDSLVDNGNNNGLSSLAKSNYPPYGTDFQGGPTGRFTNGKTIIDLLGDLLGLPLLPAFTVTFTGQQDIWVGVNYASAAAGILDESGLNLGDRFSLRQQVENFKSTLNQLRNQMEQDRLNQYLAKSLVVINIGSNDYINNYLMPSIYSSSSTYTPEAFAEHLINDYDAQIMALYNLGLRKFLLAAIGPLGCIPNQLAKGFAPPGKCVSAVNDMVEIFNRRLKNLVDQLNHGNYTEAIFVYGNTYGAFNDILGNPATYGFKVVDKGCCGVGRNKGQITCLPFSIPCTNRDEYVFWDAYHPTQAFNKIIAQKAYSGPQSACYPINVKQMAQL
GhGELP77D	MPLSLPKIIVHFRHVLVVLSVGMAMLSTCLTQDSKCEFKAIFNFGDSNSDTGGFWAAFPAQSGPFGMTFFHKPSGRATDGRLILDFLAQALGMPFISPYLQSIGSDYRHGVNFATLASTVLLPNTSLFVTGISPFSLAIQLNQMKEFKAKVVEYHSGNTKGSTQLPSPDIFGKSIYTFYIGQNDFTSNLKAIGIEGVKQYLLQVVSQIAATVKELFGLGGRTFFVLNLAPVGCYPALLVQLPHETSDLDKFGCLISYNKAVVDYNNMLKEALSQTRRELPNASLIYVDTHAVLLQLFQDPTSHGLRYGTKACCGYGGGNYNFHPEVYCGNTKVMNGTKVTASACKDPNNYVSWDGIHATEAANKLTTLAILNGSYFDPPFPLHKLCYLHPVG
GhGELP78D	MIVVKENASKLDMGVVKGGRYLLVPFFTLYMILFLYLPLLPHSVHCQCTKTPIIFNFGDSNSDTGGYADGVGLNFAPPNGRTYFHQPARRLSDGRLMIDFLCESLNTDYLTPYLNSLEPNFTNGVNFAIIGSATLPRYVPFSLFVQVSQFLRFRYRSPALMLNGYKDLVGDEDFENALYTIDIGQNDLAASFDNLTYSQVIERIPSFITEIKNAIWNIYEKGGKKFWVHNTGPLGCLPQKLALLARNATELDEHGCLQPLNNAAKTFNAQLRVLCEQLRRELINVTIVYVDIYSIKYDLIANAPNYGFESPLMACCGNGGPPYNYNANINCGRTGYTVCHEGSKFISWDGVHYTEAANAIFASKILSTHYSTPQLSFNFFCNNM
GhGELP79D	MAPSIHILWLLSIQFLVLVNGGKIPAIIVFGDSSVDSGNNNYIPTVARSNFQPYGRDFNGGRPTGRFSNGKITTDFISDAFSLKPAIPAYLDPSYSISDFATGVTFASAATGYDNATSNVLEYYKNYQKKLRAYLGDRKANGVISGALYLISVGTNDFLESYYAIPGRSSEYTIEEYENFLVGIAASFTEKLYELGARKISLGGLPPMGCMPLERTGNLMGGSECVDSFNNLAADFNGKLNALVIKQNKKFHGMQMVFSDPYGILLKMIQKPAVYGFEVTAVACCATGMFEMGYACSRRNPFTCSNADKFVFWDSFHPTQKTCSIIATYIVQNALAKFLSH
GhGELP80D	MSNNNFITSNIFLFSLHQFLLLVHTKPLVPALYVFGDSLFDSGNNNLLPTMARANFPPYGHNFVQHFTGRFTNGRTLPDFIAEFLELPYPPPYLGIHDSVPLTGLNYASSACGILPQTGTIFGKCLSLGEQIDLFKWTIESKLPTHFNSLEELSKHLADSIFIITTGSNDYIQNYLEPTLFSTNHDYDPQSFAQLLIDDLSNHFQSVYKLGARKIIMHEIAPLGCIPHYTRKYQVVVGKCHEQTNQIVSYFNTKLHELLKSLTSTLQGSILVLARINSLGYDVITNPSKYGYSDASNPCCTTWGNGSAVCIPWLEPCPNPNQHFFWDGYHNTETGNSVAASLCFNTSEFCTPFSIKDLIQI
GhGELP81D	MAKRSISCFLVVLVSLLAVALAEATTEPPAVYIFGDSILDVGTNNYIPECLAKADFYFNGIDFPYSEPTGRFSNGLNTADEIVRLLGLRRSPPPFLQLVNDPLTFRKNILKGANFASGGSGILNSTGQYQYIRVISMGDQIQQFSTVRSNITNMTASDAATDAILSKAFFLISVGSNDIFEYLLNITRPPMTIPEFNATLVSTYEYHLKTLYELGARRLGILTVPPIGCTPIARARANGNCSEPAQRFAQAFYTEAVALLEKLSSQVPDLRYSLANTYLMTTGMMENMFAFGLRDITSACCGNGTYACNQTASFCSNRDEYLFWDQFHPTQRVSELAALTLFGGSESFVAPMNFSQLLGVNI
GhGELP82D	MLMASSSTFTHFLMVLLFLLAFGSIASLADGRAFFIFGDSLVDSGNNNYLTTTARADAPPYGIDYPTRRPTGRFSNGLNIPDLIGQKIGLSESPLPCLSPEFNGKKLLIGANFASAGVGILNDTGVQFVNILRMYRQLELFQEYKRRLSAQVGSRRAHKLVNQALVLITVGGNDFVNNYYLVPYSARSRQYKLPDYVKFLISEYRRLLMRLYKLGAHRVLVTGTGPMGCVPAELAMRGTNGGCSEELQRAASLYNPQLVEMLNGLNKKIGKDVFISANTQRMHNDFVSDPRAFGFVTSQIACCGQGPYNGLGLCTQLSNLCPNRALYAFWDPFHPSEKANRLIVEQIMTGSNEYMHPMNLSTIMAMDSGI
GhGELP83D	MAPSIVLVSWMVLGLVMATSTTQVEAARAFFVFGDSLVDNGNNNFLATTARADSPPYGIDTPSRRATGRFSNGKNIPDFISDALGSEPTLPYLSPELKGDRLLVGANFASAGIGILNDTGVQFINIIRMYKQLKYFQQYQTRLADLVGYEEAQRIVNDALVLITVGGNDFVNNYYLVPFSPRSRQFSLPDYVRYLISEYRKLLMRLYDLGARKVLVTGTGPMGCVPAELAMRSPSGQCVTELQRAAALYNPQLVQMINELNSQYGANIFIAANTEQKTNDFITNPTAYGFTTSKVACCGQGPYNGLGLCTMLSNLCPNRDEYAFWDPFHPSERANGIIVDMILSGSSNYMSPMNLSSLLALDSNTRT
GhGELP84D	MANTNTFLLQITTLFCLLFPVANSVVFNYPAVFNFGDSNSDTGELVAALGDILDLPNGQTYFKTPSGRFCDGRLTIDFLMDAMDLPFLNAYLDSIGLPSFHKGCNFAAAGSTIQPATAQSVSPFSFGVQVAQFVRFKARVLELLAKGKRLGKYLPAQDYFQKALYMFDIGQNDLAGAFYSKTLDQVLASIPTILIEFETGIKALYDQGARNFWIHNTGPLGCLAQNVAKFGTDASSLDEQGCVRKHNQAAKIFNLQLHALTKKLQGLYTDSNFTYVDIYTIKSNLIANYSKLGFEQPIMACCGFGGPPLNYDSRISCGKTKVINGATVTAKACNDSSEYVNWDGIHYSEAANQYVSSQILTGKYSDPPFSDKMPFLLSLKF
GhGELP85D	MEKRFVFVVFSLAIGVVQSVNAEVPAIFVLGDSTSDVGTNNYLPQSTIKANFPHHGVDFPFAIPTGRFSNGFNTADYLAKLFGFKKSPPPFFSQNVKFSIKIRKFRGINFSSAGSGLLGSTGQTTPLQKNVVTMGEQLLQFSTVHNDLLAFKGPLETEKFLSKSLFFISIGSNDIMNNYYSSNPIPKEYFIPKLGLVYEKHLRNLISLGARKFGIVSVPALGCCPSQRIYQANGECLEELNNQARAFFSTMKLLLGNLRLEYKDIKYSLGNTVDMTLNVIDNALAFNFKYVKTACCGSGTLNAQGSCTPISDLCSNRNEYLFWDSFHPTQTASKLAAFTLYGGEPRFVSPINFSQLPDA
GhGELP86D	MASVKPWSLVLVVFCIMSLSYFVNGAGSNEGLGASFIFGDSLVDAGNNNYLQTLSRANIPPNGIDFKASGGQPTGRYTNGRTIGDIVGEELGVPSYAVPYLAPNSTGKAILYGVNYASGGGGIMNATGRIFVNRLGLDIQIDYFNNTRKQFDKLLGLSKAKDYISKRSIFSITIGANDFLNNYLLPVLSVGARISESPDAFIDDMINHLRNQLTRLYQLDARKFVIGNVGPIGCIPYQKTLNQLNENECVDLANKLAMQYNRRLKELLSELNGKLQGAIFVHANVYDLVMELITNYTKYGFTTASKACCGNGGQFAGIIPCGPTSSLCKDREKHVFWDPYHPSEAANVIIARQLLSGSTKYISPVNLKQLRNL
GhGELP87D	MEKKNLYTTHLLILLVLINLSPSLNVPAIFIFGDSVFDAGNNHFIKNCSVQADFPPYGSTFFHHPTGRFTDGRTVADFISQFIGIGLQQPYLEAQIAVMNGSSKEYPSNGLNFASAGSGVLQGTNKDWGVLPIQEQLRQFKTLIEQKAINRSVVERSLFFLESGSNDIFNYFLPLDTPKLDPDAYVEAMVKEVTNLTDQIYKVGARRIVVFSLGPVGCVPARALLPAAPIKRCYGKMNAMVKKYNKRLESLVNDIPTRHPGAIGVYGAVYDTVQHLRAAPTRYGFSNVSSACCGDGPLGGEVQCGKEGYKICQNPQGFLFWDYFHPTQHTYELISKALWEGKKSRIRPINVKTLTNLTLALA
GhGELP88D	MATLSSTHSSSQNILITFTIIFLASSLLPSYSAITETDQRRPFKKIYAFGDSFTDTGNTESLTGPNGFVRVSNPPYGTTFFHHPTNRYSDGRLVIDFVAQSLSLPFLPPYRNRKANRTYGVNFAVAGSTAINHAFFVKNNLSLDITPESIQTQMMWFDKYLESEGCKDPESDQCKEAFDDALFWVGEIGVNDYAYTIGSTVSGDTIRKLAINTFTEFLQGLLKKGAKYVVVEALPTTGCLPLAMTLAPSDDRDDIGCVKSVNNQSNAHNLVLQSKVSDLRQQFPQAIIVYADYWNAYRTVMQSPEKYGFKESLKACCGTGEPYNFEVFNTCGNPSVTACSNPAQYINWDGVHLTEAMYKVVADMFIDGNLCNPPFKTLLERKLRQP
GhGELP89D	MESFEVILKPICLVILIVLCLHAMPSSCNFTSFVFGDSLVDAGNNDYIFTLSKADSPPYGIDFTPSGGQPTGRFTNGRTIADIVGQSLGAKSFPPPYLAPNTEAQAILRGINYASGASGIMDKTGFFFIGRIPLGEQVSNFEQNRIYMVNEMGENYTRKFLRKAIFSLTIGSNDVLNYIQPSIPFLRHDKVSPSTFLDFMISNLTLQLERLHEMGARKFIVVGVGPLGCIPFVRALKLLGSGQCSSAVNTLIQAYNHRLKELLSRLNQEMGPETIFVFANSYDVFMDIIANSHQYGLENANDPCCGGYFPPFVCFKSSDANTSALCDDRSKYVFWDAYHPTEAANLIIAKQLVDGDENVSFPINIRKLYNYNNS
GhGELP90D	MASSKSSPPGFVFSILIIISFFNFVTCNNQHILSSCNFDAIYQLGDSIADTGNDVQDNPSSKFARLPYGETFKKATGRCSDGLLMIDYIALSAGIPFLDPYLNKDGLFDYGLNFAFAGATAMSAEDLAKWNVSFVPTSISLSRQLDWMFSYFNTTCRGNKDCFKKNGKALFMVGEIGGNDYNYAFWQGKTIEEVKTMVPEVVETIKQATKRVIGYGATRLVVPGNFPIGCFPVYLTKYQTDDSTAYDELHCLKELNNFSIYHNYLLQQAIAELKEEHPDETVVYGDYYNAFLWLLSKADCLVSFDPISLQKACCGIGGDYNYGLSSWCGDPKVPVCENPNERLSWDGVHLTQRAYELMATWLVRDIYPKLQCEYIVSYSSAV
GhGELP91D	MASSASLMVLALLMASIAAIAEARAFFIFGDSLVDSGNNNYLETTARADSPPYGIDYPTGRPTGRFSNGLNIPDLIGKQIGLSESPLPYLSPDFNGKKLLLGANFASAGVGILNDTGVQFVNILRMYRQLELFEEYKRRLSGLVGTRQANRVVNQALVLITVGGNDFVNNYYLVPFSARSRQYSLPDYVRFLISEYRKLLMKLYKAGARRVLVTGTGPLGCVPAELAMRGNNGGCSQELQRAASLYNPQLVQMINGLNDKIGRDVFISANTEKMHNDFVSDPQAFGFTTSEIACCGQGPYNGLGLCTQLSNLCPNRDLYAFWDPFHPSEKANKLIVEQIMTGSNEYMNPTNLSTIIAFDSKI
GhGELP92D	MANSMVLVSLMALGLLMAFSTTTQVEAAARAFFVFGDSLVDNGNNNYLATTARADSPPYGIDTPTRRPTGRFSNGKNIPDFISDALGSEPTLPYLSPELRGEKLLVGANFASAGVGILNDTGIQFINIIRMFRQLQYFQEYQTRLAELVGNDEAQRIVSDGLVLITVGGNDFVNNYFLIPFSARSRQFLLPDYVTYLISEYKKILMRLHDLGARRVLVTGTGPLGCVPAERAMRSPNGECAPELQQAASLFNPQLVQMINELNSEYGANIFIAANTQLQTSDFITNPGAYGFTTSKIACCGQGPYNGIGLCTAFSNLCSNRDEYVFWDPFHPSERANGIIVNNIVSGSTNYVSPMNLSTLLALNSDTRT
GhGELP93D	MAPKPYIFLIIALLFIFLPLTASIHFKLPAIFNFGDSNSDTGELVAAGVYSLEPPYGRSYFTKPSGRYCDGRLIIDFLLEAMDLPFLNAYLDSIGRTSFRKGCNFAAAGSTIEPPTARAVSPFSFRVQVAQFIRFKLQVLRLIAKGKKLHKYLPDEDYFQNGLYMFDIGQNDLAGAFYSKTFDQILALIPLILTEFETGIKTLYDQGARNFWVHNTGPLGCLAQNVAKFGTDPLSLDELGCVSKHNQAAKVFNLQLHTLCKKLQGQYAGSNFTYVDIYTIKWNLIANYSKFGFEQPIMVCCGYGGPPLNYDSRISCGKTEVLNGTTMTAKACSDSSEYVNWDGIHYSEAANQYVSSQILTGKYSDPPFSDKMPFLLGLKF
GhGELP94D	MKTVGELSLLVCLIIVCFNGRGWSQRLPRPQPQQSQVPCFFIFGDSLVDNGNNNGMLTLARANYRPYGIDFPQGTTGRFTNGRTFVDALAQLMGFTRYIPPYSRARGPELLRGVNYASGAAGIRDETGDNLGAHSSMNGQVANFANTVMQMRRLFRGDTNALSSYLNTCIYYCGLGSNDYLNNYFMPNFYTTSSDFTTKAYADALIQDYTRQLTQLHSLGARKVIVTAVGPIGCIPYQLARYHGNSSRCNENINKAILLFNSELRKLVDRFNGGQLQGAKFVYLDSYKSSNDLYQNGTAYGFEVIDKGCCGVGRNNGQITCLPLQQPCADRRKYLFWDAFHPTELANVIFAQSAYQSQSYTYPVNIQQLATL
GhGELP95D	MACKLVILFFFVNLLMQIPKVRATVPAIIVFGDSTVDPGNNNQVSTVLKSNFEPYGRDYYGGQPTGRFSNGRIATDFISEALRIKPAIPAYLDPKYDIEDFATGVSFASAGTGYDNATSDVLSVIPFWKELEYYKEYQNKLRKHLGKDEANQRFSESLHLISIGTNDFLENYYIFPTRSSEYSVDEYQSFLIGIASNFIRELYKLGARKVVIGGLPPMGCLPLERTTNMFFGSDCIDEYNDVAKDFNKKLQGTVTELKQELGGIHLVMSSPYDKLMEMIRNPSHFGFEDAETACCGTGFFEMSYLCDNMNPFTCSDANKYVFWDAFHPTEKTNAILADYVVKTTLAEFQ
GhGELP96D	MKSMDSRRVLVGRNIMFFFLICVFGWSLKLSEAQMVPALFVFGDSQVDVGNNNHLFFSIAKANFPHNGVDFPTKKATGRYSNGKNAADFLAEKLGLSSSPAYLSLSSNTHASYMNGVSFASGGSGILNTSSQVLGQSIPLSDQVNNFLSVHKVMLQKMGTDGLEKHFSKSLFAIVIGSNDILNYFESEDEKDTPEHLVNSMVNNLKAEIKKLYGFGVRKILVSGVGAIGCVPAQRAKHSTHECNEEVNMWVVKYNEGLKEVLKGLKSELPGLNYAFLDLYGIMQKVIRDPSAHGFKEVRAACCGLGELRAKIPCLPFSSYCPNRADHVFWDLYHPTEAMSRIVADTVFDGPSEYCVPMNVRQLIAS
GhGELP97D	MESSVVVPWLVLGVLMAISSTQVEAAARAFFVFGDSLVDNGNNNYLATTARADSPPYGIDTPSRHPTGRFSNGKNIPDFISDALGSEPTLPYLSPELKGDKLLVGANFASAGIGILDDTGIQFMNIIRMFKQFQYFEEYQNKLADLVGKDEAQRIVSEALVLITVGGNDFVNNYFLVPFSARSCQFNLPDYVRYLISEYRKLLMRLYDLGARKVLVTGTGPLGCVPAELAMRSPSGQCATELQQPAALYNPQLVEMVNGLNSQLGANIFIAANTQQQTSDFISNPGAYGFTTSKIACCGQGPYNGLGLCNQLSNLCSNRNEYVFWDSFHPSERANGIIVDMILNGSTNYMNPMNLNAFLALDTKTNT
The coding region sequence of GELP genes of Gossypium arboreum.
GaGELP1A	ATGGATGATGGTAGACGTTTTAGGGTGAAGAACTTCTTGTTGTTTTTGTTATTCTTTTGTTTATTGAGTTTGAGAATGGAGTTTTCGAGAGCTCAAATGGTGCCGGCGGTGTTTGTTTTCGGGGATTCGTTGGTTGATGTAGGGAACAACAATTACCTTCCGGTTTCCATTGCAAAAGCAGATTTTCCTCACAATGGAATCGATTTTCCAACCAGGAAACCAACCGGGAGGTTTAGTAATGGCAAGAATGCAGCTGATTTGCTTGCTGAAAAATTAGGGTTACCAAGTTCACCACCCTATCTTTCTTTGTTAAAGAAGACAGATGAATCATCATATATAAACGGCGTTAGCTTCGCCTCAGGTGGTGCCGGAATCTTCAATGGCACTGATCAAACTTAC…
GaGELP2A	ATGGCAATTAAGGTCTTCTCATTCTTCTTCTTTGTTTATCTACTTGTGGAAATGCGTGAAATAAGTGCAATGGTGCCTGCTGTTATAGTCTTCGGAGATTCTACGGTGGATCCAGGGAACAACAACCAGATATCCACTGTTTTGAAGAGCAATTTCGCGCCTTATGGTCGGGATTACTTCGGTGGTCAGCCAACCGGACGTTTCTCCAATGGTAGGATTGCCACGGACTTCATTTCGGAAGCATACGGTATCAAGCCAGCCATACCAGCATACTTGGATCCCAAGTTTGACATAAGAGATTTCGCTACCGGAGTCTCGTTTGCTTCGGCTGGAACCGGTTACGACAATGCAACTTCTGATGTCCTATCAGTGATACCATTTTGGAAGGAAATGGTGTAC…
GaGELP3A	ATGCCAACCTCCAAACTCTTCATCATGCTCGCAGTACTCATATGTATGGCTCCAATCAACACTTGCAGCAGCGCCGCCGCTTCTACCGCCTCCCTGACAACAAGACCGCCATCACCAAAGTTTCCAGCCATTTTTGTATTTGGTGATTCAACTGTAGATACAGGCAATAATAACTATGTCAAAACAATAATCAAAGCTAACCTGCCACCGTATGGCGAAAACTTTCCCGGCCACATTCCGACGGGGAGGTTTTCTGACGGAAAACTTGTCCCCGATTTCCTCGCATCGTTTCTAGGGTTCAAAGACGATGTCCCGCCGTTCCTAAAGCCAAATCTGTCGGAAAATGAGCTCCGAACTGGCGTTACCTTCGCGTCAGCTGGATCAGGATATGATTATTTA…
GaGELP4A	ATGGCAAAGACATGTTTTCATGGTGTTTTTGTGTCAATTGCGGTAACTTCACTGCTACTTCTCCAGGCTGGGGCACCATCACCACCACCACCGGCCGTCTATATATTTGGGGACTCTACCCTCGACGTCGGTACCAACAACTTCATACCCGAGTCCGCCGCAAGGGCAGATTTCTATTTCAATGGTATCGATTTCCCTTACTCGAAGCCAACAGGGAGGTTCAGCAATGGCCTTAACACTGCTGATCAGATAGTGAGACTGTTGGGTCTAAAGAAGAGTCCACCACCATTTTTGTACCTTGTCAATGATCCATCCAATTTCCAGAAGAATATACTGCAAGGTGCCAACTTTGCCTCTGGAGGATCCGGTGTTTTAAGAGATACTGGAAAGGCAAAAAGG…
GaGELP5A	ATGGGTTTTTTATCTCAATTTCAAACATGTTTTTGGACCATCATCTTGTTCCTTTTTATGGTTCTAAATTGTCATGTAAATGAAACAGCTTTGGTATTGCCTAAGAATGTAACTGTATCTGCAGTTTTTGTGTTTGGTGATTCAATTGTTGATCCAGGTAACAACAACAATCTCCCAACTATAGCTAAAGGCAATTTCTTACCTTACGGTAGAGATTTCAAGGATGGACCGACTGGACGGTTCTCGAATGGCAGAGTTCCTTCTGATCTTATAGCTGAAGAATTTGGTGTTAAGGGATTGGTACCTGCTTATCTTGATCCAAAAACACAGCTACAAGATCTCCTTACTGGTGTTAGTTTTGCCTCTGGTGCTGCAGGATATGATCCTCTCACTGCAAAA…
GaGELP6A	ATGGCTTTTGATGGATCGTCCATTATAGTTATGGCTATATCTTGTGTCTTCTTAGTGAACCTTACGTCATCCTTGGTGCTTGCTAAAGGCCCGTGCCAATTTCCGGCAATATTCAACTTCGGTGACTCAAACTCCGACACTGGAGGGTTGTCAGCTGCATTTGGTCAAGCTCCTCCTCCGAATGGAATGTCTTACTTTGGTCACCCTGCTGGCCGTTACTGCGATGGCCGCCTTGTCATCGACTTCTTAGCGGAGAGCCTTGGGCTAGCCTATCTAAGTGCATTTCTGGACTCCCTGGGAACCAACTTTACACATGGAGCTAACTTTGCCACTGCTGGATCCACCATTAGACCTCAGAACACTACTTTGCATCAAAGCGGTTTCAGCCCCATCTCCTTG…
GaGELP7A	ATGGCAAAAGGGTTGGCCTTTGTAGCCTTGTCATTGATCATAGGTGTTCTTCAATCAGCAAATGCGGAGGTTCCGGCCATCTTCATACTAGGAGATTCTACAGTTGATGTTGGGACCAATAATTACTTGCCTGATAGTAATATAACGGCTAATTTCCCGCACAACGGGGTTGATTTTCCTTTCCAAAGAGCAACTGGAAGATTCAGCAATGGCCTCAATACTGCTGATTTTCTTGCTAAATACTTTGGTTTCAAGAGAAGTCCAGTGAGCTTCCTGTCTCTAAACGGGACACTTGCTATTAAGAAACGTAAATTTAGGGGTGTAAACTTCGCGTCAGCTGGATCTGGCCTTCTCGACATTACCGGACAAACATCGACCCAGAAAGCGAATGTTGTCCCA…
GaGELP8A	ATGAGAGCTTCAAGTGAGTTTTTGGCTACCTTGGTTCTTGTGCTGGTTTCGGTTTCTTCAGTGGCTCATGGAGATCCCCTTGTTCCTGCACTCATCATCTTTGGGGACTCGGTTGTTGATGTGGGGAATAACAACAATCTCAACACACTTATCAAATCAAACTTTCCACCATATGGAAGAGATTTTGTTACTCACAGGCCAACTGGAAGATTCTGCAATGGAAAACTTGCTACAGATTTCACTGCTGAGTACCTTGGGTTTACTTCATACCCACCGGCTTACCTTAGTCGAGATGCCATAGGAAATGCTCTCCTGACTGGAGCCAATTTTGCTTCAGCTGCCTCTGGTTTATATGACAGTACTGCAAACCTATATCGTGCCATAACATTGACCCAGCAG…
GaGELP9A	ATGGATATTCTTATCAAACCAACGCTAAAGCTGTTTATTTCATTTGCTATTTTGATGGTTCAGTATGGCAATGCAGAACGAGTTCCTGCGCTTTTTGTGTTTGGAGATTCTCTGGTTGATGTGGGCAACAACAATTTCCTTAACTCAATTGCCAAGTCTAATTATTTCCCTTATGGTATTGATTTCAATATGCAGCCTACTGGAAGATTTTGTAATGGAAAAACCTTTGTTGACATTATCGGAGAGATGCTGGGTGTCCCTTATCCTTCTCCCTTTGCTGATCCCAACACTGCAGGAGTTAAACTACTAGGAGGAGTGAACTATGCTTCAGCAGCCGCTGGAATCCTTGACGAGAGTGGCCAACATTATGGTGAACGTTATAGCCTAAGACAACAAGTA…
GaGELP10A	ATGGCAGTCGCAATCAGTTTACTACTTGTGGCTTCATTGCTTGGTTCATCCTGTGGTTGTCATTTTCCAGCTATTTACAACTTGGGGGATTCAAATTCCGACACCGGAAGTGTCTCCGCAACATTCGGTCGGGTTCCCTGGCCTTGCGGTGAGTCCTTTTTTGGTAAACCTGCTGGTCGGTATTCTGATGGGCGTCTCATAATTGATTTTATAGCTAATGAGTTGAAATTGCCATTCTTGAGTGCGTACCTTGATGCAATCGATTCAAACTTCAGACATGGAGCGAATTTTGCAGCAAGTGGATCGACGATTCAACCAGCCAATAACAAATTATTTGGTACTGGTTTTAACCCCTTATCTCTTGTTATACAGCTCTTGCAGTTCCAACAACTTAAAGAG…
GaGELP11A	ATGGAAGGGCAAAGGCCCAGTGTTAGTAATGGTATCATTGGGAGATGGAAGACTGCTTGGGCTTCAAGAAACAGCGTGAAAACTTTTACAATAGCAGCTTTCTTTGCCGTCGCTTTCTCTCTTTTCATACTTAGTGGAAGGCAAAGGAATCTCGGTGGATCCGGTTCTTGTGATTTTCCTGCTGTATTCAACTTTGGGGATTCCAATTCTGATACGGGTGGAAAGTCTGCTGCTTTCCACCGAATTCCTTTGCCTAATGGCAATACTTTCTTCCAAAAGCCATCTGGGAGATATTGCAATGGAGAACTTATTATTGATTTTATTGCTGAGAAACTGGGACTGCCACATTTGAGTGCGTATCTGGACTCAATTGATACAAATTTTCGACATGGAGCTAAT…
GaGELP12A	ATGGCCTTTGGTCTATCTTCCATTTTTGTTATCACGATCTTTGCTATCTCCTTAACTAACCTTGCACCAGTGTCGTTGGTGCTCGCCAGAAAGCCATGTCGATTCCATGCAATATTCAACTTTGGTGACTCAAACTCCGACACTGGAGGCTTGTCAGCAGCATTTGGCCAAGCTCCTCCTCCCAATGGGTTCTCTTATTTTGGCGCCCCCGCTGGCCGCTACACCGATGGTCGCCTTTTGATCGACTTCATAGCCGAGAGCCTTGGGTTGCCATACCTAAGTGCATTTCTTGACTCTGTGGGGACTAACTTTAGCCATGGAGCTAACTTTGCCACTGCTGGATCCACCATTAGACCTCAAAACACAACTCTGCAACAAAGCGGTTTCAGCCCTATCTCC…
GaGELP13A	ATGGAACCTCACGGTTTCAAAAAAGTTATCATTGGCCTTATATTTTCAATGACATTGCTGCCAAGTTCCAGCAGTTCTTCAGCGCCTTGCAACTTTCCAGCCATCTTCAACTTCGGTGACTCAAATTCCGACACCGGCGGTCTATCAGCTGCATTTGGACAAGCCCCTGCCCCTAACGGAGAGACCTATTTCCATGCGCCGGCAGCTGAAAGCTTCGGATTACCTTATCTTAGTGCTTACCTGGACTCGGTGGGTTTAAACTTCAGCCATGGAGCCAACTTTGCAACTGCAGGATCAACCATCAGGCGACAAAATACCACCATTTTTCAAAGTGGGGCCAGTCCTATTTCATTAGATGTACAGTTGGTTCAATTCTCAGAATTCCATACCAGATCTAAG…
GaGELP14A	ATGGACACTCCCACCCCTCTCTTCTCCTTGCTTTGTTTCTTCCTCTTCTCCCTCTTCTTAGGTGAGGAGCAACATGTTGTTGAAGGGTCAAGGGTGTGGACCTTTGGTTTCAGACCCAAGATGTTGTTTGTGTTCGGGGATTCCTACGCTGATACAGGGAACAACAGGAAAGCTTTGGCAAGTTCCTGGAAACTTCCTTATGGAATTACATTCCCCGGGAAACCTGCTGGCCGTTTCTCTGATGGTCGTGTTTTGACTGATTTCATCGCTGGGTACTTGGCGATTAAGACACCAGTGCCCTACAGATACAGGAAAGAACTGGGGGGTCGTCTCAAGTATGGGTTGAACTTTGCTTATGGAGGAACCGGTGTTTTCGACACGCCAGCTCCTGAGCCAAAC…
GaGELP15A	ATGCATGCCTATCGCCTCAGCGAGGGCGCCCATGCCCAAACCCTAAGAATGGATGATAAAAAAATCCGAATTCAATGGCACCTCACTTTTCCCTTTAACAAATTGATCAGCTATCAATATGTCATCCTCAAAGTCCAACCTCTTCATGGTCGCGCTACTACTAGTCTCGATGACCATCATCAACACCTGCGGTGCCAGCTGGATCCCGGTAACAACAACTATATCGACACAATCTTTAAAGGCAACATAGCCCCATATGGGATAAACTTTCCAGGCCACGTTCCTACAGGCAAGTTTTCGGATGGCAAACTTGTTACGGACTTTGTGGCATCTTCTTTAGGGATCAAAGACGTCGTACAGCCTTTCTTGGACCCAAATCTAACAAACGATGACCTCCGC…
GaGELP16A	ATGATGGGGTTCTCCTGGAAACTGTTTTATTTATTTGGGATCTTGTTTTGGGGGTTTTCACAACGATGGAGAACTGTGGAAAGCAATGGTGGTTCATTTTCATGTGGGTATCCAGCAATATACAACTTTGGGGACTCAAATTCCGACACTGGTGGAATATCTGCAGCAATGTTCGAGATCCTATCACCAAATGGAGAAACCTTTTTTGGACATCCTGCTGGTAGGGCCTGTGATGGTCGCCTCATCATAGACTTCATAGCTGAGAATCTGAAGTTACCATATCTTAGTGCATACTTGGACTCAGTTGGAACAAATTTCAGGCATGGTGCTAATTTTGCAACAGGTGGTTCATCTATCAGACCACCTGGTTATAGTCCATTCAATATTTGGGTTCAGATT…
GaGELP17A	ATGCAGGATATCATTGTTCAACTACTGGGTTTCCAAGAATTTATTCCTCCTTTTGCCACTTCAAGAGGCCAAGAGATTCTCAAAGGTGTTAATTATGCATCTGGTTCTGCTGGAATTCTCAATGATAGTGGCCAACATCTGGTAATTATGTTAGGGTGTTCGAATAAGCATGAACATGCAGTTCAAATAGGCAGCAATGACTACATTAACAACTATTTCAAGCCAGAGATGTACAACAGCAGCCACCTATTCACTCCAGAGCAATATGCTGCTTATCTCATCGAACAATATTCACGGCAAATAAAGACTCTGTACAATAACGGCGCAAGGATGTTTGCACTGTTCGGACTTGGTGCCATAGGGTGTACTCCAAATGCAATGGCGGTGCATGGAACAAAT…
GaGELP18A	ATGGTGAACCTAAGTGCTTCCTATATTAGTTTCTTGCTTTGTTTTACATGTATCAACCTGATTAGCTCCCATTATCTGCCTGAAAACCATGTTGCTTTGTTCATCTTTGGTGATTCACTTTTTGATCCTGGAAACAACAACTATATTAACACCACCGCCGATTTTCGTGCTAATTTCTATCCTTACGGCGAGACCTTCTTCAAATACCCTACTGGCAGATTCTCAGATGGTCGACTCATCCCAGATTTTATTGCTCAGTTTGCTGGAATACCAATAATCCCACCATATTTACAGCCTGGAAAGCGTAAGTTTACAGATGGCGTGAACTTTGCTTCAGGTGGAGCCGGTGCTCTCGTTGAATCCCATCAAGGATTTGTTGTGGACTTAGAAACTCAAATA…
GaGELP19A	ATGGATGGTTATTATAGCAGAAGGGTAATCATGTTTGTGGTGTTTGCATTTGCAGCAATAAACAGAGGGTATGGACAAGAATCAACCACTCTTGTTCCTGCAATCATCACCTTTGGTGACTCTGTGGTAGATGTGGGTAATAATGACTATCTCCCTACCATCTTCAAGGCTAACTATCCTCCTTATGGACGGGACTTTGCCAACAAAAAGCCTACTGGGAGGTTTTGCAATGGAAAATTAGCCACTGACATCACTGCTGAAACTCTGGGGTTTACAACTTATCCACCAGCTTACCTTAGCCCAGAAGCATCAGGGAAGAACCTTCTGATTGGAGCCAATTTTGCTTCAGCAGGCTCTGGCTATGATGACAAAGCTTCCATGGTGAATCATGCCATCACA…
GaGELP20A	ATGGCACGTTTAGTGTTGTTGTGGTGTTTCTTTATTTTCACTGCAACTTCTGTCAACCTCGTATGCAGCCGTAGTCCGCAAAAATACCATACCGCCTTGTTTGTCTTTGGGGATTCGCTGTATGATCCTGGAAACAATAACTACATAGATACACTTATTAAGGCAAATTATTATCCATATGGTGAAACTTTCTTCAAATACCCTACAGGGAGGTTTTCTGATGGTCGTATAATTGCTGACTTCATTGCTCAGTTTGCAAATTTACCACTCATTCCACCATATCTCCAACCTGGTAATCATGAATTTACTTATGGGGTCAACTTTGCTTCAGCTGGAGCTGGTGCTTTGTCCGAAACTTATCAAGGATTTGTGATAGATTTGAAAACTCAGTTAGGTTAT…
GaGELP21A	ATGGCTAGTTTGAGGTTGTTCTTGTGTTTCTTTCTCTTTACTGCAATTTCTGTCAACATTGTATGCAGCCGTAGTCTGCAAAAAGATCATATCGCCTTGTTTATCTTTGGGGATTCAGTGTATGATCCTGGAAATAATAACTACATCGACACGACTGCTCGGGCAAATTATTATCCATATGGTGAAACCTTCTTCAAATACCCCACTGGGAGGTTTTCTGATGGTCGTTTAACTTCAGACTTCATTGCCGAGTATGCAAATTTACCACTAATTCCACCATATCTTCAACCTGGGAATCATGAATTTACTGCTGGGGTCAACTTTGCTTCAGCTGGAGCTGGTGCTTTGTCTGAAACTAATCAAGGATTCGTGATAGATTTGAAAACCCAGCTAAGTTAT…
GaGELP22A	ATGGCGAGACTTAGCTCTTTCTTCATCTTCAGCTTCTTCCTTCAAGTAGCACTCTTTGCAACATGTTGCAGAGGGGAATTAAAGGAGCAGCAGCATCAGCTTCCAAAGAAACACGTGCCTTTCTTCATCTTCGGTGATTCAATCCTCGATGCCGGAAACAACAACTATATCAACACTTCAACTCTTGACCAAGCGAATTTCTGGCCTTATGGACTAACTTTTTTCAACTACCCCACCGGAAGGTTCTCTGATGGCCGTTTAATACCTGACTTTATTGCTAAATATGCAAAGTTGCCATTGATTCCACCATTTCTGCAACCGGGTTTTCGACAATATTACCTTGGGGTCAATTTTGCTTCTGCTGGAGCTGGAGCTCTTGTTGAAACATTTCAAGGATTC…
GaGELP23A	ATGGGCACCATTTTAAACATGTCTACCATAATTTCTGCGATATTGTATCAGATTTTAGTAATCCAGTTGTTACTAAACATGTGCTCTGCAAAGGAAGTTCCAGCCATTTTCGCATTCGGAGACTCTCTGTACGAGGTAGGGAACAACTTCTACCTTGACACACTTGCTAAGCCAACATTGCCAAATGGTATTGATTTTACAAAGGGAAAACGAAGAGCATCCGGAAGATACACTAATGCCAGGACTATTCTGGACATTATAGGCAAGTCTTGCAATTTATTTATATATATATTTGAATTAGGTTTTACAAATTACACTCCTCCTTACTTGAGCCCCCAAACTACTGGAGATGTGATCTTGAAGGGTGTCAACTATGCTTCTTCTGGATCAGGAATTTTT…
GaGELP24A	ATGGGGAAATGGTGTGGGGTGTTTGGGGTTGCTGCACTACTGTTGGTTTTGAGTGTGTGTTTAGGGGTTAGAGGTGCTCCCCAAGTCCCTTGTTACTTTATTTTTGGGGATTCATTGGTGGATAATGGGAATAATAATCAACTGTCGTCATTGGCTAGAGCTAATTACTTGCCTTACGGGATTGACTTCCCTAATGGACCGACGGGTAGGTTTTCTAATGGTAAAACTACCGTCGATGTCATAGCTGAGCTTTTGGGCTTCGACAATTACATCCCGCCTTACTCAACCGCAAGCGGTCGACAGATACTCGGAGGAGTTAACTATGCATCCGCGGCTGCCGGAATCAGAGAAGAGACCGGACAGCAACTGGGAGCTCGGATCAGTTTCAGTGGCCAAGTT…
GaGELP25A	ATGGCTTCAGTGTATTCTCTCTGTTTATCAAAACAACAATTGATTGGCATTCTTTTGATCATAATTTTCTTTTCAAGTTCGACTGCAAAGGGATGCTACAAATCAATTATCAGCTTTGGAGATTCCTTGGCTGATACAGGGAACTGGGTCATACTTTTACAACAAAATAAACCTACCCCTGCCTTTCCACCATTTGGGGGGACTTACTTCAATCGACCAACAGGTCGATGTTGTGATGGTCGTTTAATCGTTGATTTTTTTGCTCAGAAACTTGGACTTCCAATGGTGCCACCATATTTTCGAGATGCTAATTGCAGTAATTGCCGAAAGTTTCGAAAGGGTGTAAATTTTGCTGTGGTGGGAGCAACAGCGCTTGATAATGCATATTTGGCACGAAAA…
GaGELP26A	ATGGCTCAAAATATGGCCAGGAGAAGGGTTGTTTTGGTGCAGATTTTGGCACTAGCCTTGGCCGCTGTTATGCCATTGCTCTCAGGAGGTGTGGATATTCAACAAGTTAGGGTGCTGGCAGCTAAATTCAACGTGACTTGCGTAGTGGTATTCGGAGACTCCAGCGTGGATCCAGGCAATAACAACTATATTGCTACGCCCTTTAAGGGTAATTTCCTACCGTATGGGAAAGACTTCTTCAGAGGCCACCCGACTGGACGGTTCAGCAATGGAAGGCTAGCCACTGATTTTATTGCTGAAGCTTTGGGTTACACGGACGAAATTCGACCTTTCCTTAACAAGAGATTGAGACCAGTTGATATCTTGCATGGTGTTAGTTTCGCATCAGCTGCTTCTGGT…
GaGELP27A	ATGGAGTCTTGTCACAAATTTTCTTTTCCTCTTCTTACTCTTCTCTCTCTCTACATGTCGTTTTTTGTTGCTCATGCTGAAGGCTTGCTAACGCCAAGGCCCTTCAACAACAAGATTACGGCTGCTTTTGTCTTTGGAGATTCGACGGTAGATCCTGGGAACAACAACTACGTAAAGACCCTGTTTAGGGGCAATTTTCCTCCTTATGGAAAGGATTTTAGAGACCACGTGCCGACCGGAAGGTTTACTAACGGGAAGCTTTCCACCGATCTCATTGTTTCTTATGTAGGCATTAAAGAATATTTGCCACCATATTTGGATCCCAACCTTAGCATTGAGGAGCTGATGACAGGAGTTAGCTTCGCCTCCGCCGGCTCTGGATTTGATCCACTTACACCA…
GaGELP28A	TTGGTAATATTAGCGTTTTTGATGTGCGAAACAAAGGCTTTGGTAAAGCTAACTCCAAATGTAACGGTTCCTGCTGTTATTGCCTTCGGGGATTCCATTGTTGACACCGGAAACAACAACAATCTCATGACCCTGATTAGGTGTAACTTTTGCCCCTACGGCCAAGATTTTAATGGAGGCATTCCAACCGGACGGTTTTCCGATGGAAAAACCCCTTCCGATTTGTTAGATATTCAAGAATTGGGAATTAAAGATAGATTGCCAGCATATTTGGATCCAGACTTGAAACCCCAAGATCTCCCAACAGGAGTATCATTTGCTTCTGGTGGCTCTGGATATGATCCTATGACTCCACTAGCGTCCGTAATATCGATGGCGGACCAGTTAAATCTCTTTAAA…
GaGELP29A	ATGGCTACCTCCCTTTGTACTCATGTTCCCGCCCTCTTTCTTCTTCTTCTTCTTGTTTCAGCTCCATGCAATGCAGGTATTCTCAGGACATGCAAGTTCGATGCCATATATCAGCTGGGGGATTCCATATCCGACACCGGAAATCTAATCCGGGAGCACCCTTTCTCTCCTTTTGCTAGGCTTCCTTACGGTGGAACCTTCTTCAAGCATGCAACCGGTAGATGCTCCAATGGCTTACTCATCATCGATTTTCTAGCTTTATCTGCTGGAATCCCCTTCCTCCAGCCCTATTTAAACAGTAATGCACTATTCACTCGTGGCCGTGGGGTGAATTTCGCGGTTGCTGGCTCCACTGCGTTACCTGTGGAGACTCTAGCTGATAATGGAGTTGTTGCCCCT…
GaGELP30A	ATGGAGTCTATGAGGTTATTTTCTATGTCTGGCCTTTTTGTTTTGCCACTCGTGGCACTAATGATACCGGCGAGTATTGGGAGCGGTTGGCAAAGATGCAGATTTCCAGCAATATACAACTTTGGGGACTCTAATTCAGACACTGGGGCTTGTAATGCGGCAGTGGCTGAGATTCCGTCACCATATCGCCAAACCTTCTTCAAGCAACCTTCAGGACGAGCTTCTGATGGTCGTCTCATCATTGATTTTTTAGCTGAGAATTTGGGATTACCATACCTGAGTGCCTACCTGGACTCAATTGGGACAAATTTCAGGCATGGTGCTAATTTTGCAACAGGTGGGTCTTGCATTCAACCTGCATGTGGATATAGCCCCTTCAACCTTGCAACGCAAGTTTCT…
GaGELP31A	ATGGCAATGGCGATGGCGAAGCTGTGGATGTATTGCTTGCTTGTTTGTTTAGGTATGGCGTTGAACAATGTGGCTTCAGCGCAAGGAGAAAACCCTTTTGAGCCAGATGGTGGAAGGAGAAGAGAAATGGTGCCTGCTATGTTCATATTTGGAGATTCTCTCATTGACAATGGCAATAACAACGACCTCCCTTCTTTCGCTAAGGCTAATTATTTCCCTTATGGTATTGACTTCAATGGCGGTCCTACTGGTCGTTTCTCTAACGGTTATACCATGGTTGATGAAATCGCTGAACTACTAGGACTTCCTTTAATTCCTGCATATTCTGAAGCTTCCGGCGATCAAGTTCTTCATGGTGTTAACTACGCCTCAGCAGCTGCCGGAATCCTTGACATCACC…
GaGELP32A	ATGGCTAAAAAAGCAGGAAAAGGGTTTATCCTTGTATGCCTTCAACTCTTGCTCTGTTTCTCTCAACTCAATTGCATAAGAGCTAAAGGGGAGGATGGAAGTGATGATGAGATCAAAGGTATGTTTGTATTTGGGAGCTCTTTGGTGGACAATGGCAACAACAACTACCTTGAAAACTCGACGGCTAAAGCTGATTTCTTACCCTATGGGATAGACTTTCCAAAGGGACCATCTGGCCGATTTACAAATGGAAAAAATGTGATCGATTTATTAGGTGAAATGCTGAAGCTTCCCTGCCTTATTCCACCCTTTTCTGACCCTTCAACAAAGGGAAGCAAAGTGGTTCATGGTGTCAACTTTGCCTCTGGTGCTTCTGGTATTTTGGATGATACTGGTTTT…
GaGELP33A	ATGTCTGTCTTCCTTTTCATGCTCCTCGTCTCCATTTTGAACCCTGTGGTTTCTCATAAAAGCTGCGATTTCCCAGCCGTGTTTAACTTGGGTGACTCTAATTCCGACACCGGCGGATATGCTTCTGCGTTCACTCCACCCACTTCTCCTTATGGAGATACCTACTTTCACATGCCTGCTCGCCGATTTTCCGATGGGCGGCTCATCATTGATTTCATAGCTGAGGCATTTGGGCTGCCATTTATTAATGCATATCTTGATTCAGTGGGGACCAATTTCTCGCATGGCATAAACTTTGCCACCTCAGCATCTACAATCAGATTACCTATTAGTGTTATCCCTAATGGTGGATTCAGTCCATTCTATTTGGGGCTTCAGTACTCACAGTTTGAGCAATTC…
GaGELP34A	ATGGGTTTTTCTTCATCATGTTCTTTGTTTAAACACCATTTAATTATTAGCTTCATCATTAACTTAGCCATCATCACAATCTCACATGTCAATGGATGCTTTACATCAATCTTCAGCTTTGGTGATTCCTTAACTGATACTGGCAACTTACTTCAACTTTCACTTTCAGAATCAAAAAAACTTTCCCACTTTGATTTTCCTCCTTATGGAAGAACCTTCTTTGATTATCCAACTGGGAGATGCTCTGATGGGCGCTTGGTTATAGATTTCATTGCTGAAGAATTCGGACTTCCATTTTTACCACCATATTTTGGAGGTGAAAATGGAAAACCCAGAAACTTAGAGAATGGTGTGAACTTTGCTGTAGTGGGTGCTACAGCACTTGATGATGTGTTTTTC…
GaGELP35A	ATGGCTACTTGCTTTTCATCATCATCATCTTGGTTAAAACTACAGTTCATTATTGTTGTCTTTCTCTTTGCCGTAATATCCAGCATCAGTTCACCGGTGAATGGATGTTTCACATCGATTTTCAGCTTTGGGGATTCCGTGTCAGATACCGGCAACTTAATTGAGATTTCAAATTTGGAAATCGGAAAGATTCCTCATTCTGCTTTTCCTCCAAATGGCCGCACCTTCTTCCACCGTCCAACTGGCCGCTTTTGTGATGGCCGCTTGGTTATCGATTTCCTTGCTGAAGCTTTGGGGTTGCCATTTCTTCCACCATATTATCGATATAAAAATGCAACATCAGAGAAATTTGAAAATGGTGTGAATTTTGCAGTTGGGGGTGCTGGTGCACTCAATTCT…
GaGELP36A	ATGGCTACTTCTTCATCATGTTCCTCGTTGAAACAACACTTCCTTGTATTTCTCATTGTAATAATAAGAAGCATTATTAATTCACCAGTAAATGGATGTTTCACATCGATTTTCAGCTTTGGTGATTCATTAACTGATACAGGCAATTTACTTGAGATTTCAATTTCAGAATCCACCAAAACTCCTCATTCTGCTTTTCTTCCCTATGGCCGCACCTTCTTTCACCATCCCACCGGTCGATTCTGCGATGGCCGCTTGGTTATAGATTTCCTCGCTGAAACTTTGGGATTTTCCTTTTTACCACCATTTTATGGATCTAAAAGTGGAAAATGGGAGAAATTCCAAAAGGGAGCGAATTTTGCAGTGGCGAGTGCTACTACACTGAATTCGTCGTTTCTT…
GaGELP37A	ATGGCTACTTCTTCATCATGTTCCTCGTTGAAACAACACTTCCTTGTGTTTCTCATTGTAATAATAAGCAGCATTATTAATTCACCAGTAAATGGATGTTTCACATCGATTTTCAGCTTTGGTGATTCATTAACTGATACAGGCAACTTGCTTCAGATTTCACTTTCAGATTCCACCAAACCTCCTCATTCTGCTTTTCTTCCCTATGGCCGCACCTTCTTTCACCATCCCACCGGTCGGTTCTGCGATGGCCGCTTGGTTATAGATTTCCTCGCTGAAGCTTTGGGATTTTCCTTTTTACCACCATTTTATGGACCTCAAAGTGGAAAATGGGAGAAATTCCAAAAGGGAGCGAATTTTGCAGTGGCTAGTGCTACTGCACTGAATTCGTCGTTTCTT…
GaGELP38A	ATGGTGAAAATGGATGGGAATAACTTCATCTTCTTCCTCACTATATGTGTATTGAGTTGGAGAATGGAGTTATTGAAAGCTCAAATGGTGCCGGCGGTGTATGTGTTCGGAGATTCGTTGGTTGATGTCGGGAACAACAATTTTTTACCTGTTTCATTCGCTAAGGCAAATTTTCCACACAACGGTGTCGATTTTCCGACCCGAAAACCAACCGGAAGGTTTTGTAATGGCAAAAATGCTGCTGATTTTCTTGCTGAAAAATTAGGGTTACCAAGTTCACCACCCTATCTTTCTTTGTCAACCAACAATATTACTTCCCACTTAACCGGTGTTAGCTTCGCCTCGGGCGGTGCCGGAATCTTCAATAGCACCGATCGTGTCTTTGGTCAAGCAATACCA…
GaGELP39A	ATGCCTGTGCCTGCAACAGCTTTATGTTTAATTCTTGTTTTGTTTAGCACAAGAAATGCTGGTGGAGTTTGTCTTGCCTCAAATAAAATAACATTTCCAGCTCTTTTTGCATTTGGAGATTCAATAGTAGATACGGGTAACAACAACAAGCGCTTTACAATAGCAAAAGCTAATATCCCACCCTATGGACGAGACTTTCCTGGTGGAGCTGCAACTGGAAGATTTGGAAATGGAAAGGTGTTCTCTGATTTATTGGCTGAAGGTCTGAGAATAAAACCTTTATTGCCTGCATATCTTCACCCGGTTCTTCAAGGTGAAGATCTAGAAACAGGCGTAAGCTTTGCTTCAGGTGGTTCAGGATTCGACGAATTTACAGTGAAATTACAGAATGCTTTATCC…
GaGELP40A	ATGGAAACGATTGTCTTTCCTTTTTCCTCAAAGTTTTTGTGGGCTAAATATCTTTTGGTATTTGCTCTCTTCATCTCCGCAAAGGCGTTGATTAAGCTACCTATAAATGGAACCATCCCTGCTGTAATTGTGTTCGGGGATTCCATTGTTGACGCCGGTAACAACAACGATCTCAACACTGTTATTAGGTGCGATTTCCTCCCTTACGGCCAAGATTTTGCCGGGGGTGTTCCCACCGGAAGGTTTTGCAATGGCAAAGTCCCTTCTGATTTAATAGCTGAAGAATTGGGAATTAAAGATATAGTGCCAGCATATTTGGATCCTACATTGAAAACCCAAGATCTCTTAACTGGAGTAACCTTTGCTTCTGGTGGCACCGGATATGATCCTTTGACTCCC…
GaGELP41A	ATGAAGAACAAATTTTTTATCCTCGTAATCTTATTCCAAACCGTCGGCTTAGCTTTATCGACCCCCCAAAAATATGAGTCAATTTTCAACTTCGGTGACTCCCTAAGCGACACAGGCAATTTACTTCTCTCCGGTGCCCTTGTATTTCCGGTCATCGGGCAGCTACCTTACGGTGAAACCTTCTTTCAACACGCAACGGGGCGGTGCTCTGACGGACGTCTTATTATCGACTTCATTGCTGAGGCATTCAGTTTACCTTATTTGGAACCTTACCTAGCAGTAAAACAAGGCCAGAGTTCTCCACATGGAGTCAACTTCGCATTCTCCGGAGCTACTGCACTTGATGCTGAGTTTTTCTTCCAAAGAAACATGGGATCCATTTTGTGGACTAATAATTCT…
GaGELP42A	ATGGTGAAACTGTGTGTGCTATTTGGGGTGGCTGTACTTCTAAGCTTGAGCTTCGGGTTCATCAATGGCGCACCTCAAGTTCCTTGTTACTTCATCTTCGGTGATTCATTAGTTGATAATGGGAACAATAATCGATTATCGTCATTAGCGAAAGCTAATTACATGCCTTATGGAATCGATTTCCCTAATGGACCAACTGGAAGGTTCTCTAATGGCAAAACCACAGTCGATGTCATTGCTGAACTTTTGGGCTTTGAGAATTACATTCCTCCTTACTCCGCCGCTAGAGGTAGACAAATCCTCGGAGGAGTTAACTATGCATCAGCCGCGGCCGGAATCAGAGAAGAGACTGGACAACAGCTGGGAGCTCGGATCAGTTTCAGTGGGCAAGTTAGAAAC…
GaGELP43A	ATGGGCACCATTTGGAACAAGCTTATGACCATTTGTTTAGTGATTGAGATTATAGGCAACCATTTAAGGGTGCCCACCATTTGTTTTGCCCATAATATTACTGCATTTTTTGTCTTTGGAGACTCTTTGGTTGAAGTGGGAAACAACAATTACATCAACACATTGGCAAAACCGGTGTTTCCTAATGGTATTGATTTCCCGAAAGGAACTCCGTCCGGTCGGTTCACCAATTCTCGAACTATTGCAGACATTATAGAAGAGGAACTTGGTTTTAAAGATTATGCTCCTCCTTTCTTGGCACCTAATACAAATGGAGATATGATTTTGAAGGGTGTCAACTATGCCTCCTCAGGATCTGGAATTTTACAATCTAGTGGATTAATCTTTGGTGGGAGAATT…
GaGELP44A	ATGGGCACCATTCGGAACAAGCTTATCATCATTTGTTCCATATTGTCTCATATTTTAGCCAAACACATTGGTCTTGCCTATAATATTAGTGCATTCTTTGTTTTCGGAGATTCTTTGGTTGACGGGGGAAACAACTATTACATCGACACATTGGCGAAACCCGAGTATCCTAATGGTATCGACTTCCCCAAAGGAATTCCGTCCGGTCGTTACACCAATTCTCGAACTATTGCCGACATTGTAGAAGAGGAAATTGGCTTTATAGATTATGCTCCTCCTTTCCTAGCACCTAATACAACTGGAGATATGATTTTGAAAGGTGTTAACTATGCCTCCTCTGGAGCTGGAATTTTACAAGCCACTGGAGCATTTTTTGGTGAAAGAATTAATATGGATAAA…
GaGELP45A	ATGAAGTTTTCAAGCAATTTCATAGTTGTATTTGTGCTCTTTGCATTTGTGCTCACAATGGCTAATGGACAACCCCTTGTTCCTGCCATGTTCATATTCGGGGACTCGGTTGTTGATGTAGGAAACAACAATAACCTCTACACTATCATAAAAGCAGACTTCCCTCCTTATGGGAGGGATTTTTTGAATCACAAACCAACCGGGAGATTCTGTAATGGAAAATTAGCCTCGGACTTCACTGCTGAGAACATTGGCTTCACTGATTACCCACCAGCTTATCTTAGCAAAAAGGCCAAAGGAAATAACCTGTTAATTGGAGCCAATTTTGCATCAGCTTCTTCTGGTTATTATGAGACTACGGCAAAGTTATATCATACACTGTCATTGAGTAAGCAATTG…
GaGELP46A	ATGGCATCATCCATTATCATTCCCTGGATTTTCTACATTCAAATCTTAACCATCAGTTCTAAAGCTATAGATGCAGTGCCTGCTATAATCGTCTTCGGAGATTCATCTATTGATACGGGTAATAACAATTACCTCCCAACATTTGCCAAGTGCAATTTCGAGCCTTATGGCCGTGATTTTCCCGGTGGCACCCCCACCGGTCGTTTCTGCAATGGCCGGCTTCCTCCAGATTTCGTATCCGAGGGCTTAGGGCTCAAATCTATCGTCCCGGCTTACTTGGACCCTACCTTTAACATCTCTGACTTCGCCACTGGTGTTTGCTTTGGTTCTTCAGGAACTGGCTACGACAACTCTACAGCTGCTATACTGAAAGTGTTTACTTTATGGAAAGAAGTGGAA…
GaGELP47A	ATGGCTTTCGGTAGTACTCCAGTTCTTCTTTGGCTCTTCTTCTTATCTTTATCTCCATTGACCAAAGCTAAAGTTCCAGCCATCATAGTGTTCGGAGACTCCTCCGTGGATTCGGGCAACAACAACCTGATCTCGACGGTTTTGAAGAGCAATTTTCAGCCTTACGGTCGTGATTTTTACGGGGGTCAACCAACTGGACGCTTCTGCAATGGCCGAATCCCTCCCGATTTCATCTCCGAAGCTTTTGGACTGAAACCAGCCATCCCAGCTTACTTGGATCCTGCTTATAATATATCGGATTTCGCCACTGGTGTTTGCTTTGCTTCTGCTGGAACTGGCTACGACAATGCAACCTCCAAAGTGCTTAATGTGATACCACTATGGAAGGAATTAGAGTAT…
GaGELP48A	ATGTCAAGTCCTTGGTTTTTCGTTACCCTTTTAACTCTAATTGCTATAGTCTCACCTACTCCATTAGCCGAGGCTCGTGCTTTCTTTGTCTTTGGTGACTCGCTCGTTGATAATGGCAACAATAACTACTTAGCCACCACTGCCCGTGCCGACTCTCCACCGTACGGCATTGATTACCCGACACATAGACCCACGGGCCGCTTCTCCAATGGCTTAAACCTCCCTGACATTATCAGTGAGCAAATTGGATCGGAGCCAACATTGCCATACTTGAGCCCTGACCTCAGGGGCCGAAAACTACTCATCGGTGCCAACTTTGCTTCTGCTGGGGTCGGAATTTTAAATGACACCGGGGTTCAGTTTGTTAATATAATAAGGATGTTCAGGCAATTTGAGTAC…
GaGELP49A	ATGATAATGGAGGAGCACTGGAAACTGGTTTATGTTATTGGGATTTTGGCTTTAGGATTTGCAGTGAAAAGCAATGCTGATGGTTCAATCTCATGTGGGTTTCCAGCCATATATAATTTTGGGGATTCAAATTCAGACACTGGTGGAATCTCAGCGACCTTAAATGAAATTCTACCACCAAATGGTGAAACCTTCTTTGGACATCCCGCCGGCAGAGCCTCCGATGGCCGACTCATTATAGATTTCATAGCTGAGGGTATTAAGTTACCATATCTTAGTGCATATATGGACTCAATTGGGACAAATTTCAGGCATGGTGCTAATTTTGCAACCGGTGGTTCATCAGTTAGACCACCTGGTTTTAGTCCATTCAATCTTGGGATTCAGATTTCACAATTC…
GaGELP50A	ATGGAGTTTTGGGGAGTTTTAATTTCTGGGGTTTTAGTTTCTTGGTGGGTTTTGAGTGTAAATGGTGCTAATTTACCACCATGTCAATTCCCTGCTATTTACAACTTTGGTGACTCAAACTCAGACACTGGTGGGATTTCAGCTGCTTTTGAACCCATTAGAGCTCCATATGGTGTGCCCTATTTTCACAAACCATCTGGTAGAGACTCTGATGGTCGCCTCATCATTGACTTCATAGCTGAGAGACTTAAGTTGCCATATCTTCATGCATATTTGAATTCCTTGGGAGCAAATTTCAGGCATGGAGCAAATTTTGCTACTGGTGGATCAACCATAAGAAGACCGAATGAAACCATTTATGAATATGGGATAAGTCCATTTGGTTTAGATATGCAGATT…
GaGELP51A	ATGCATGGATCCTACCAGTACCATATTCAGTTTTCTTTCAGTTCTTTTATTTGGTTCTACAACCAATTTCAATCGTGTTTTCCCCTCGGAAAGTTGTCGTTTCCGGCGATTTTTAATTTCGGTGCCTCTAATTCTGATACCGGTGGCTACGCTGCCGCCTTCATTCAACTTAAGTCGCCTAATGGAGACACCCTTTTTGGAATGCCCACCGGGAGATTTTGTGATGGACGACTCATCGTTGATTTCACTACTGAGAGTTTGGATTTGCCATTCCTAAGCTCTTACCAGAATTCACTAGCAATCAATTTCTCACATGGCTCGAATTTTACGACGGCGTCTTCCACCATAAGATTACTGACGGCTAATGTTGTCCCCTATGGCCACGCCAGTCAATTCTAC…
GaGELP52A	ATGGATCCTACCAGGACCATTTTCATTTTTCTTTCTGTTCTTTTATATGGTTCTACTACTGGTTTCAGTCGCGTTTTCTCTTCGGAAAGTTGTCCTTTTCCGGCGATTTTTAATTTTGGTGCCTCTAATTCCGATACTGGTGGCTTCGCTGCCGCCTTCATTCAACCTAAGCCTCCTAATGGAGACACCTTTTTTGGAATGCCGTCTGGAAGAGTATGTGATGGACGACTCATCGTTGATTTCACCGCTGAGAGTTTGGGTTTGCCATTCTTAAGCTCTTACTTGAATTCACTGGCAACCAATTTCTCACATGGTGCGAATTTTGCAACGGTGTCTTCCACCATAAGATTACCAACGGCTGATGTTATCCCCCAAGGCCAGGCGAGTCCATTCTACCTA…
GaGELP53A	CCCCAAGTGCCATGCTATTTCATTTTTGGGGACTCCTTATCCGATAATGGCAACAACAATAACCTTAACACCTTGGCCAAAGTCAACTATTCACCCTATGGCATTGATTTTCCCAAAGGACCAACAGGAAGGTTCAGCAATGGCAAAAACATGCAGGATTATATTGCTGAGTATTTGGGGTTCACACGTTCTATGCCTCCTTTCGCCGAATCAAAAGGGGAAAGCATTTTGAATGGTGTGAACTATGCGTCTGGTGCTGCCGGCATTCGTGACGAAACTGGAAAAGATCTGGGTGATCGAATACCCTTGGACAAGCAGATACAAAATCACAAAATTATAATATTGAGACTTTCTAGGTTAATGCGAAATAATATAGAGACTAGATTGCTCTTAAACCGA…
GaGELP54A	ATGGCAAAGCAATGTCTGGTCTTTGCAATGGTTTTGGTATTAGGAACTTTAGTTTCAGTTACAACTGCTGCATCTTTGGCCTCATTTGTTTTTGGTGATTCACTGGCAGAAGTAGGGAACAACAACCATCTGCAGTATTCTTTAGCAAGGTCTGATTATCCCTGGTATGGGATTGATTTTACTGGCAGAAAAGCTACTGGTCGGTTCACGAATGGACGAACCATAGGCGATATTCTATCTGAAAAGCTTGGGACTTCATCCCCACCACCTTACCTTTCTTTGTCACAAAATGATGATGCAATCCTTCAAGGGGTTAATTATGCTTCTGGTGGAGCTGGAATTCTCAATGAAACAGGCCAATATTTTATTCAGAGATTGACATTTGATGATCAGATAAAT…
GaGELP55A	ATGGCTCTTCTGTATATTCTTCATTCCCTTTTAAAACTAGCTTTCCTTTGTTCCTTTTGGCCTACTGTTAGCCCCTTGAGTTTGAATTATCCGGCAGTGTTCAACTTCGGTGACTCGAATTCCGACACGGGTGGATTAGTTGCCGGAAAAGCTTTTCCCATGACACAATTTAATGGGGAAACTTACTTCCATGAACCCTCTGGCAGATTCTGTGATGGTCGCTTGATCATTGATTTTCTAATGGAGGCAATGGAGTTTCCTTACATGAACCCATATTTGGAATCTGTTGGCTCTCCTAATTTTCAAACAGGGTGCAATTTTGCTACAGGAGGATCTACCATTCTTCCTGCAAATGCGGCTTCAACAAACCCTTTTTCCTTTAATCTTCAGTTATCTCAA…
GaGELP56A	ATGGATTCTAAAATGCACCTTCAGCCATGGTGGTTACTGCCTATTTCTCTTTTGTTACAACTCTCAAATTTGAAAAACTGGGCAAACGCAGCACCACAAGTGCCTTGCTACTTTATTTTCGGGGACTCATTATCGGATAGTGGGAACAATAATAACCTTAAAACGTTAGCCAAAGTAAATTATCGACCATACGGAATCGACTTCCCGAAAGGACCAACAGGAAGGTTTAGCAATGGTCGTAACGTGCAGGATGCTATTGTTGAACTTCTTGGTTTCGAAGAGTATATGCCTCCTTTTGCCAAATCAGAAAAGAAGAACATTCTCCAAGGCGTGAATTATGCGTCTGGTGCCTCGGGCATTCTCGACGAAACTGGAAGTCTAATGGGTGCTCGAGTACCC…
GaGELP57A	ATGGATAATGGAGGGTTCTCTAAGGATTTGATATTGCTTCTTTGCATTTGGGTTTTCCTTGCTATGATTGATGTTTCAAAGTGCAGCGTTGGTAGACCACTTATTGTCAATTTCGGTGATTCAAATTCCGACACCGGAGGAGTACTAGCTGGCACCGGACTTCCCATCGGCCTTCCTCACGGCATCACTTTTTTCCATAGAGGCACTGGACGATTAGGGGATGGACGACTCATTATTGACTTCTTCTGTGAACACTTGAACTTGAGTTATTTGAGCCCATATTTAGACTCATTGGCTCCAAACTTCACTAGTGGAGTGAACTTTGCTGTATCTGGTGCAATGACCCTGCCACAGTTTGTCCCCTTTGTTCTTGACGTTCAAGTTCGCCAATTCATTCGC…
GaGELP58A	ATGGCGAACTCAATGGTCCTTGTTTCATTGATGGCTTTAGGCCTCTTGATGGTATTTTCAACGACGACTCAAGTTGAAGCAGCCGCCAGGGCATTTTTTGTATTTGGCGATTCTCTGGTTGATAATGGCAACAACAATTACTTAGCAACAACTGCTCGAGCCGATTCACCACCTTATGGCATTGACACTCCTACCCGTCGCCCCACTGGCCGATTCTCCAATGGCAAAAACATTCCTGATTTTATAAGTGATGCACTTGGGTCAGAGCCAACATTGCCATACTTGAGCCCTGAACTCAGGGGAGAAAAGCTGCTTGTTGGTGCCAACTTTGCTTCTGCCGGTGTTGGAATCCTCAATGACACTGGCATTCAATTTATAAACATTATAAGAATGTTCCGG…
GaGELP59A	ATGGAGAACTCGTTCACATTGGTTACGATTTTCGGTCTGCTGTTTACTTTAGGCAATGTAGGTCCTCAAGCTGAGGCCGCGAGGGCGTTTTTCGTGTTCGGAGATTCATTAGTCGATAACGGTAACAACAACTATCTAGCTACCACGGCTCGTGCTGATGCTTACCCTTACGGTATCGACTATCCTACTCATAGAGCTACTGGCCGGTTCTCTAATGGCCTTAACATCCCAGATCTTATAAGTGAGCAAATTGGCTCTGAACCAACATTGCCATATCTGAGCCCGGAGCTAAACGGACAAAGGCTTCTTATTGGTGCCAACTTTGCTTCAGCTGGAATCGGCATTCTCAACGACACCGGAGTCCAATTCGTCAATATAATTAGAATCGGCGAGCAATTA…
GaGELP60A	ATGGCGAGTTCACTGGCTCTTGTTTCATGGCTGGTTCTAGTTTTAACCCTTGCAATGGCAGTTTCAAAGACTCAAGTCGAAGCTGCCAGGGCATTCTTCGTATTCGGTGACTCGTTGGTCGACAATGGCAACAACAATTATCTAGCCACCACTGCTCGAGCCGATTCACCTCCTTATGGCATTGACACTCCGAGTCGTCGCCCCACTGGTCGCTTCTCGAATGGCAAAAACATACCCGATTTCATCAGTGAAGCACTCGGTTCGGAGCCGCTACTGCCGTATTTGAGTCCGGAACTCAATGGAGATAGGCTACTTGTTGGTGCCAACTTTGCTTCGGCTGGTATTGGTATCCTTAATGACACCGGAATACAATTTATAAACATTATAAGAATGTTCAGG…
GaGELP61A	ATGAAGTTTGTGGCTCTGCTTATTCCTTTTGCAATTTTGCTTTCTATGGTTAAGGGTCAACTTGTTCCTGCCATGTTCATATTTGGAGACTCAATTGTTGATGTAGGAAACAATAATGATCTGGTTACGCTTGTAAAAGCTAACTTCCCTCCTTATGGGAGGGATTTTGCTCATCATGAACCGACCGGAAGATTCTGTAATGGAAAGCTAGCGATAGATATTATTGCTGAGGGACTTGGCTTCACTGACCATCAGCCCGCTTACATGAGTGACAAGGCTAACGGGGAAATGTTGTTGATTGGAGTCAATTTTGCATCAGCTGCTTCCGGTTATTATAATGCTACAGCAATTTTATACAATACATTCTCTTTAAGTCAACAATTGGAAAATTACAAAGAT…
GaGELP62A	ATGAAGTTTCTAGCTCCGTTTATTTTTCTTACCTTTCTGCTATTTGAGGTTAAGGGTCAATTTGTTCCTGCTTTATTCATATTTGGAGACTCCATTTTTGACGTAGGAAACAACAATGATCTTGTCACCCTAATAAAAGCTAACTTCCCTCCTTATGGGAGGGATTTTGTTGACCATGAACCAACAGGACGATTTTGCAACGGGAAATTAGCTTTAGATATCATTGCTGAGCAAATTGGCTTCACTGACTATCAGCTCGCTTACATGAGTGACAAGGCTAACGGGGAAATGTTGTTGATTGGAGCCAATTTTGCATCAGCTGCTTCCGGTTATTATAATGCTACAGCAATTTTATATAATACCATCTCTCTGAGTCAACAGTTGGAGAACTACAGAGAG…
GaGELP63A	ATGGTTAAACTTCATTTTTGGGATTTTATCATCTTAATTTATTTATTAGAATTTGGTTATGGCGATGTGATTGAAGTGCCGCCATTTAACATTAACCAAAAGGATCTTATAAAGCATTTATCATTAGTAGATATCAAAATTGCTTTGCCAGCTATTTATGTATTCGGTGACTCTTTTGTTGACAATGGAAACAACAAAGCAATTTTGGGAAATAAAGATGCAATTGGAGGAGGTTATTTGCCATTTGGAATTGATTTTGATGGAAAACCTACTGGTCGAGTCACCAATGGTAGAATTGGAGTAGATTTTATTGCTACAGTGGCAGGTTTGCCATACCCACCACCAATTTTGGGTATGTCTAAGATAGACAGAAAAACAATTCGAACTGGTGTTAATTAT…
GaGELP64A	ATGGTTAAACTTGATATATCCATTAATTTTTGTGTTTTTATGCTCTTAGTTTATTTATTAGAATTTGTTTATGGAGATGTGATAGAAGTGCCACCATTGAACATCAACCAACAAGATCTTTTGAAGCATTTATCATTAGGAGATATAAAAATTGATTTTCCAGCTCTTTATGTATTCGGAGACTCTTTTGTTGACAATGGAAACAACAAAGTAATTTTGGGAAATGAAGATGCAATTGGAGGAGGTTATTTGCCATTCGGAATTGATTTTGATGGAAAACCTACTGGTCGAGTCACTAATGGTAGAATTGGAGTAGATTTCATTGCTACAGCAGGAGGTTTGCCATACCCACCACCAATTATGGGTATGTCTAAGATAGATAGAAAAACAATTCGTACC…
GaGELP65A	ATGTTAACTACTCATCTTCTTGCCATCTTTCTCATTTCCGCCATTGTTTCGCATTCCAAAGCTCTTCGATTCCCTCAAGAACTTTACAATCTTTCCTCAAATCAGATCTTCATTGTCGATAACCTTTCCAGGCCTCCTTCTTCTTCAGCTTCTCCCACGCCCTTGTTATCCCCAGCTGTTTCTTCCCCTCTGGTCCCTGCACTCTTCATTATCGGCGACTCCACTGTCGACTGTGGCAACAACAACTATCTTGGCACCTTTGCTCGCGCCGATCGTCCTCCTTATGGTCGAGATTTCGACACCCATCTCCCCACTGGACGCTTCTGCAATGGAAGAATCCCTGTTGATTATCTTGCATTGCATCTTGGACTTCCCTTTGTGCCGAGTTATCTTGGACAA…
GaGELP66A	ATGGTCGAACATGTTTTTGGAATTCCCCGAGTTATGTTTCGAATTTCAGCATCTTTAATCTTCTTTTTGTTCAATAGTATGTCAGCTGAGAAGATTCCGACGATCTTCATATTCGGAGATTCCATAGTTGATGTCGGAAACAACAATTACATCAACACGTTAGCCAAGGCAATGTTTCCAAATGGAATAGACTTTTGCAAGAACTGTCTCTCTGGGAGATTCACTAACGGTAGAACGGTAATTGATATCTTAGGCAAAATTTTTTTTGTTTCAATTTTGTTTGTGGCAGAACAGCGTTTGGGTGCCAAAGATTTCAGGCCTCCATATTTGGCTCCTAATACCGCAGGCGACGCCGTTTTAAGAGGTGTCAATTACGCATCTTCTGGTTCTGGAATTTTG…
GaGELP67A	ATGAAACTCAATGTGAGATGGAGTTGTTTACTGTGTTTGGTCCTTATAGGAATCGCCATTGAAGGTGTTCAATGCAAGGTGGTTCAGTTTATTTTCGGGGATTCATTGTCGGATGTGGGCAACAACATGTACCTTTCAAAGAGCTTGGCTCAGGCTAACTTGCCTTTTTATGGAATTGATTTTGGCAATGGCTTGCCTAATGGAAGGTTCACTAATGGCCGAACCGTCGCCGATATCATAGGTGACAGCACTGGTCTCCCAAGGCCACCAGCATTTTTGGATCCATCATTGACCGAGGATGTGATATTAGAAAGTGGAGTAAATTATGCCTCTGGAGGAGGTGGGATTTTGAATGAAACAGGAGGTTACTTTATTCAGAGGTTTTCCCTTTGGAAGCAA…
GaGELP68A	ATGAGTGAGCTTTCAAATAGACAAATGATAGTTAGGACCGTGTTCCAAATAGTGACAGTCAAAGTGTTACTAAAAATTTGTTTTGCTACGGATGTTATTCCAGCCAACTTTGTGTTTGGAGATTCCTTGGTTGATGCAGGAAACAACAATTACATTGCATCATTATCAAAGGCTAACTTCGTCCCAAATGGGATCGATTTTGGAGGTCCGACCGGTCGGTTCACCAATGGTAGAACAATCGTGGACATCATAGGTCAGGAATTGGGTCTTCCAGGTTTCACTCCGCCTTACTTAGCCCCCACAGCTAGAGGACCAGTGGTTCTTCAAGGTATCAATTATGCTTCTGGGGGAGGTGGGATTCTCAACCACACTGGAAACATCTTTGGTGGTCGAATCAAC…
GaGELP69A	ATGGAGAATGTAAAAGTATTTAGTATCATTATTGCCCTCTTTTCAGTTTTGAGTGTGGAAAGTGTGGGGTTGAAGGACTTGAAAACCTGTAATTTTGGAGCAGTTTATAACTTTGGTGATTCCAATTCTGATACCGGTGGTGGCTCTGCTGCATTTTGGCCTGCTGGGAAACCATGTGGCGAGACTTTCTTCGGTAGGCCGGTCGGACGGGGTTGTGACGGACGTCTCATTATCGACTTCATCGCTGAACACCTTGGGTTGCCTCACTTGAGTCCTTACTTGGATTCCATTGGAACAAGTTTCAGATATGGTGCTAATTTTGCCATTGGCGGATCAACCATTAGGCCACAAAATGAGTCAATGTCTTTAAATGGAGTGAGCCCATTCTCACTTGACATC…
GaGELP70A	ATGGAATTTGCAAGACTTATCTTTGCTGGGATATTGATTTCATTGCTTTCGAATAGGGTGGCTGCCATGGCCGCGGATTTACCACCTTGCAAGTTCAAAGCAATTTACAACTTCGGTGATTCAAATTCCGACACCGGAGCTATATCAGCCGCCATTTTCCCTCGCCAATGGCCCAACGGTGAAACTTTCTTTCGAAAGCCAGCTGGAAGAGTCTGCGATGGGCGACTTATAATTGATTTCATTGCTGAACGCCTTGGATTGCCGTTGTTGAGTTCGTATTTGGATTCAATCGGATCAAACTTCCGGCACGGGGCTAATTTTGCGGCAGGTGGATCAACCATTGTTCCTCAAAACAAAACTATAGCTGAGAGTGGATTAAGTCCATTTGCTCTTAATGTT…
GaGELP71A	ATGGAGCCAGTAGCCATGGTTATGGAGAAAGCTTGGAGTTTTGGTTTGGTTCTTTTGTGGTTCAGTACTTTAAGCTGCTATCTGGTTAATGCAGCTGACGATAAAAATGGTGGTTTTGGAGCTTCTTTCATCTTCGGTGATTCTCTGGTGGATGCTGGTAATAATAACTATTTACCAACGTTGTCTAGGGCAAATATTCCACCAAATGGAATTGATTTTAAAGCTTCCGGTGGAAACCCTACTGGCAGATATACCAATGGTAGAACCATTGGTGACATTGTAGGAGAAGAATTGGGAGTACCAAATTATGCAGTTCCATATCTTGCTCCAAATTCTACTGGGAAAGCTATACTTTATGGTGTAAATTATGCATCAGGAGGAGGGGGGATTATGAATGCA…
GaGELP72A	ATGGAGGTTTACAGCAGAAGGCTAATGTTTCTGGTGTTTGCATTTGCACTAGTAAGCATAGGGTACGCGCAAGAGTCGAACTCGACCACTCTGGTTCCAGCAATACTGACTTTTGGTGACTCAGTGGTAGATGTGGGCAATAATGATTATCTCCCCACCATCTTCAGGGCTAATTACCCTCCTTATGGGAGGGACTTCGCCAACCAAAAGCCTACTGGGAGGTTTTGTAATGGCAAGTTGGCCACTGACATCACTGCTGAAACTCTGGGGTTTACTACTTATCCACCAGCATATCTAAGCCCTGAAGCATCAGGGAGCAACCTTCTTATTGGAGCCAATTTTGCTTCAGCTGGATCTGGCTATGACGATAGAGCTGCCTCTTTGAACCATGCTATCACG…
GaGELP73A	ATGACTGATAATAATATTCATTTGAACTACTCTCATTTATTGGCCTTTATCAACCCCCATCTTCCTTCATTCATCACATGCTACGTCTCATTCCGTAGGCTTATAAGGCCTAACTCAGTACTCAAAGCTTCCCCAATACTATCCCCTGGGGAAAGTGAAAATGGAGGTTTACGCAGAAGGCTAATGTTTCTAGTGTTTGCATTTGCATTAGTAAGTATAGTGTATGCACAACAGTCGACCCCACTGGTTCCAGCAATGCTGACTTTTGGTGACTCAGTGGTAGATGTTGGCAATAATGATTACCTCCCCACCATCTTCAGGGCTAATTACCCTCCTTATGGGAGGGACTTCGCCAACCAAAAGCCTAGTGGGAGGTTTTGTAATGGCAAGTTGGCCACT…
GaGELP74A	ATGGAGAAATGGTATGGGGTTTTAGGGTTGGTGTTGGTTTTGAGTTTGTTCTGTGGGGTTAAAGGAGAACCCCAAGTTCCATGTTACTTCATTTTTGGAGATTCATTGGTAGATAATGGGAACAATAATGAACTTCGTTCATTGGCCAGAGCTGATTACTTGCCTTATGGGATTGACTTTGCTAATGGACCGACCGGCCGGTTTTCAAACGGTCGAACTACGGTGGATGTCATAGCTGAACTTTTGGGGTTTGACGATTACATCCCTCCATACTCAACTGCAAGTGGTAGACAAATACTGGGAGGAGTTAACTATGCATCTGCTGCTGCTGGAATCAGAGAAGAAACTGGACAACAACTGGGAGCTCGGATTAGCTTCAGTGGGCAAGTTAAAAATTAC…
GaGELP75A	ATGGCTAACACCAACACCTTCCTTCTCCAAATTACTACACTGTTTTGCCTGTTGTTTCCCGTAGCAAACTCAGTTGTTTTCAATTACCCTGCTGTTTTCAACTTTGGTGATTCAAACTCAGACACAGGTGAACTTGTTGCAGCATTGGGAGATATCCTGGATCTTCCTAATGGTCAAACTTATTTCAAGACTCCTTCTGGCAGATTTTGTGATGGTCGCCTCACCATTGATTTCCTAATGGATGCAATGGATCTGCCATTTTTAAATGCTTACCTGGATTCAATTGGCCTACCAAGTTTCCACAAAGGGTGCAATTTTGCAGCTGCAGGCTCAACCATCCAACCAGCTACTGCACAAAGTGTCAGTCCATTTTCATTTGGTGTTCAAGTGGCTCAGTTT…
GaGELP76A	ATGGCACCCTCAATTGTTCTTGTTTCATGGATGGTTTTAGGCCTTGTAATGGCAACTTCAACTATTCAAGTTGAAGCTGCCAGGGCATTTTTTGTATTCGGTGATTCCCTGGTTGACAATGGCAACAACAACTTCCTAGCAACCACTGCTCGAGCTGATTCCCCTCCTTACGGCATCGATACTCCCAGTCGTCGTGCCACCGGTCGCTTCTCAAATGGCAAAAACATTCCTGATTTTATCAGTGATGCACTTGGTTCAGAGCCAACATTGCCCTACTTGAGTCCAGAACTCAAGGGAGATAGGCTACTTGTTGGGGCCAACTTTGCGTCAGCTGGCATTGGAATCCTCAATGACACCGGAGTCCAATTTATAAACATCATCAGAATGTACAAGCAATTA…
GaGELP77A	ATGCTAATGGCTTCTTCATCAACATTTACCCATTTTTTGATGGTTTTGCTTTTCCTGTTGGCCTTTGGGAGCATTGCTTCCTTAGCTGACGCTCGTGCATTCTTTATTTTTGGTGATTCACTTGTTGATAGTGGCAACAACAACTACCTTACAACAACTGCCCGTGCAGATGCACCGCCTTACGGAATCGATTATCCGACTCGAAGACCTACCGGGCGCTTCTCTAATGGCCTTAACATCCCAGACTTGATTGGTCAGAAAATTGGGTTATCAGAATCCCCATTGCCATGTTTGAGCCCAGAGTTCAATGGGAAAAAGCTGCTTATTGGTGCCAACTTCGCCTCAGCTGGTGTGGGAATCCTTAATGATACTGGTGTTCAATTTGTAAACATACTAAGA…
GaGELP78A	ATGGCAAAGAGGAACATTTCATCTTTCCTTGTTGTTTTGGTGTCACTACTTGCAGTAGCTTTGGCAGAGGCGACAACAGAACCGCCGGCTGTCTACATCTTCGGGGACTCAACCCTTGATGTTGGGACTAATAACTACATACCTGAATGCCTCGCAAAGGCAGATTTCTATTTCAACGGCATTGATTTCCCTTACTCAGAGCCAACGGGGAGGTTCAGCAATGGTCTTAACACTGCTGATGAAATAGTGAGGCTGTTGGGTCTGCGGAGGAGTCCACCACCGTTTCTCCAGCTTGTCAATGATCCGTCGACTTTCAGGAAGAATATACTAAAGGGCGCCAACTTTGCCTCTGGAGGATCCGGTATTTTGAATAGTACTGGACAGTATCAATACAGAAAG…
GaGELP79A	ATGAGCAACAACAACTTCATCACGTCCAACATTTTCTTATTCAGTCTCCATCAATTCCTCTTGTTAGTCCACGCTAAACCTCTGGTACCAGCTCTCTATGTATTCGGAGATTCATTGTTTGACAGTGGCAATAACAATGTTCTGCCAACAATGGCCAGGGCAAACTTCCCACCGTACGGCCACAATTTCGTCCAGCACTTCACTGGAAGGTTCACTAATGGTAGAACTCTCCCAGATTTTATAGCTGAGTTTCTTGAGCTGCCATATCCTCCACCATACTTGGGCATACACGACTCAGTACCCTTAACAGGTTTGAATTATGCATCTTCAGCTTGTGGAATTCTCCCTCAAACTGGAACTATATTTGGCAAATGCTTGAGTTTGGGTGAACAAATTGAC…
GaGELP80A	ATGGAATTGAAGCAAATGGCGCCATCGATACACATCTTATGGCTCCTTTCAATTCAATTTTTGGTGTTGGTTAATGGGGGCAAAATTCCAGCAATCATAGTGTTCGGGGACTCCTCAGTTGATTCTGGGAATAACAACTACATCCCCACCGTAGCTAGGAGCAATTTTCAACCTTATGGTCGAGACTTCAACGGTGGGCGTCCAACGGGAAGATTTTCCAATGGCAAAATCACAACCGACTTCATCTCCGAGGCTTTCGGCCTCAAACCGGCAATTCCTGCTTACCTCGATCCTTCCTATAGTATATCCGATTTCGCCACCGGAGTTACCTTTGCTTCTGCCGCAACCGGCTACGACAATACCACTTCCAATGTCCTCTCAGTGATACCACTATGGAAA…
GaGELP81A	ATGATTGAAGTCAAAGAAAACGCAAGCAAGCTAGATATGGGAGTCGTAAAGGTAGGACGTTATCCTCTGGTTCCCTTTTTCACACTTTATATGATTCTTTTCCTCTATCTCCCGCTACTTCCCCATTCAGTCCACTGCCAGTGTACCAAAACCCCCATTATCTTCAACTTTGGCGACTCTAACTCTGACACCGGTGGCTATGCAGATGGTGTAGGACTCAACTTTGCACCTCCCAACGGCCGTACCTATTTCCATCAACCAGCTCGTCGTTTATCCGATGGCCGATTGATGATTGATTTCCTCTGTGAAAGCTTGAATACTGATTATTTGACTCCATATCTGAATTCTTTGGGACCAAATTTTACAAACGGCGTCAACTTTGCAATTATTGGGTCAGCC…
GaGELP82A	ATGCCGCTGTCTTTACCCAAAATCATTGTTCATTTCAGGCATGTGTTGGTGGTACTGTCGGTGGGGATGGCAATGTTGTCAACTTGTTTAACCCAAGATTCCAAATGTGAATTCAAAGCAATCTTCAACTTTGGCGATTCAAATTCTGATACGGGCGGCTTTTGGGCTGCTTTCCCGGCTCAGTCGGGACCTTTTGGCATGACCTTCTTCCACAAACCATCTGGTCGTGCTACTGATGGCAGACTTATACTTGATTTCTTGGCACAAGCACTGGGAATGCCATTTATCAGCCCATACTTGCAATCAATAGTATCTGATTATAGGCATGGAGTTAACTTTGCAACGCTGGCTTCCACAGTGCTTTTGCCTAACACTTCATTATTTGTTACTGGGATCAGT…
GaGELP83A	ATGGAAAGGATGAGCTGGGCCTTGGTGTGGCTGAGCTTGGCCTTCAAGTTGGTGGTGGCAATCTCAGTGTGTGATGGCCAGTTTCCGGCGATGTTTGTGATGGGGGATTCCTTGGTGGATAATGGGAACAATAACGGCTTAAGTTCATTGGCAAAATCCAATTATCCTCCCTATGGTATTGATTTTCAAGGGGGTCCAACGGGGAGGTTCACCAACGGTAAAAGCATCATTGATCTCCTTGGGGATTTGCTAGGCCTTCCGCTTCTTCCAGCCTTCACCGTAACTTTCACCGGCCAACAAGACATTAGGGTCGGAGTAAACTATGCTTCAGCAGCAGCTGGGATCCTTGATGAAAGTGGCCTAAATCTAGGGGACAGGTTCAGCTTAAGGCAACAGGTA…
GaGELP84A	ATGAAGTTAGAGATAGCACTGAGTTTACTACTTGTGGTTCTTGTTGGAATCACCATTATTCAAGGTTGTAATGGCAAGGCCGTACAATTCATTTTCGGAGATTCCTTGTCCGACAACGGTAACAATAATCGCCTTTCGATGACATTGGCTAAGGCGAACTTGCCTTATTACGGCATTGATTTTGGCAATGGTCTGCCAAATGGAAGGTTCACTAATGGCCGAACCGTTGCTGATATAATAGGTGACAGCACAGGTCTCCCAAGGCCACCAGCTTTCTTGGATCCATCTGTAAATGAGGATGTTATATTGGAAAATGGGGTAAATTATGCCTCTGGGGGTGGTGGGGTTTTGAATGAAACAGGAACTTACTTTATTCAAAGGTTGTCACTTTGGAAACAG…
GaGELP85A	ATGGAGAGTTTTGAGGTTATTTTAAAGCCAATTTGCCTTGTAATACTAATAGTTCTGTGCTTGCATGCAATGCCAAGTTCATGTAATTTCACGTCTTTCGTGTTTGGGGATTCATTGGTAGATGCGGGAAACAACGATTATATATTCACCCTCTCCAAGGCTGATTCCCCTCCTTATGGCATCGATTTCACGCCTTCGGGTGGGCAACCTACTGGAAGATTTACCAATGGTCGAACAATAGCCGACATTGTAGGTCAATATCTGGGAGCCAAATCTTTTCCACCACCTTACTTGGCACCAAACACCGAAGCTCAGGCCATTCTCAGGGGAATAAATTATGCCTCTGGAGCTTCAGGAATTATGGATAAAACTGGGTTTTTCTTTATTGGAAGAATTCCA…
GaGELP86A	ATGGCTACCCTTTTCTCAACTCATTCTTCCTCACAAAACATCCTCATTACGTTCACCATAATATTCCTCACATCATCTCTTCTGCCTTCCTCTTCTGGAATCACTGAGACTGACCAACGCCGCCCATTTAAGAAGATCTACGCCTTCGGCGACTCCTTCACCGACACCGGCAACACCGGGTCCCTCACCGGCCCCAACGGCTTTGTCCACGTTTCCAACCCACCTTACGGCACCACCTTCTTTCACCACCCCACCAACCGCTACTCCGATGGCCGACTCGTCATCGACTTCGTGGCTCAGTCACTGTCTCTGCCGTTCTTGCCGCCGTACCGTAACAGAAAAGCCAACAGAACTTACGGGGTTAACTTCGCGGTTGCTGGTTCGACGGCGATAAACCAT…
GaGELP87A	ATGGAGAAGAAGAACCTTTACACTCATCTGCTTATTCTTCTCGTCCTCATTAATCTGTCATCATCCCTAAACGTTCCAGCAATATTTATCTTTGGAGACTCAGTTTTTGATGCCGGAAACAATCATTTTATCAAAAACTGTAGCGTACAGGCAGATTTTCCACCTTATGGCTCAACATTTTTCCACCATCCCACCGGCAGGTTCACTGATGGCAGAACAGTTGCTGATTTCATCTCACAATTTATCGGCATTGGTTTGCAACAACCATACCTAGAGGCACAGATTGCAATGATGAATGGTAGTAGAAAAGAGTATCCATCAAACGGACTCAACTTTGCTAGCGCTGGGAGTGGTGTTCTGCAAGGAACCAATAAAGACTGGGGAGTGCTACCAATCCAA…
GaGELP88A	ATGGCTAGTGTGAAACCTTGGAGCCTTGTTTTGGTTGTTTTTTGTATCATGAGTTTGAGCTATTTCGTTAATGGTGCTGGTAGTAATGAAGGTTTGGGAGCTTCTTTCATCTTTGGCGATTCTTTGGTGGATGCCGGTAATAATAACTATTTGCAAACTTTGTCCAGAGCAAATATTCCCCCAAATGGGATTGATTTTAAAGCCTCGGGTGGCCAACCTACTGGCCGCTATACCAATGGTAGAACCATTGGCGACATTGTTGGAGAAGAATTGGGAGTACCAAGTTATGCAGTTCCATATCTTGCTCCAAATTCTACAGGGAAAGCTATATTATATGGTGTAAATTATGCATCAGGAGGAGGAGGGATTATGAATGCTACTGGAAGAATATTTGTTAAT…
GaGELP89A	ATGGAAAAAAGGTTTGTGTTTGTAGTATTCTCATTGGTCATAGGTGTTGTTCAATCAGTAAATGCAGAGGTGCCAGCCATCTTCGTGCTAGGAGACTCCACATCTGATGTTGGAACCAACAATTATTTGCCTCAAAGTACCATAAAAGCTAACTTCCCACACCATGGGATCGATTTCCCTTTTGCCATACCAACTGGCAGGTTCAGCAATGGCTTCAATACTGCTGATTTTCTTGCTAAACTATTTGGTTTCAAGAAAAGCCCACCACCATTTTTTTCTCAAAACGTAAAATTTTCGATTAAGATACGTAAGTTCAGAGGTATAAACTTCTCATCCGCAGGATGTGGCCTTCTTGGCTCGACCGGACAAACAACACCTCTGCAAAAGAATGTTATCACA…
GaGELP90A	ATGGCTTCTAGTAAATCTTCACCACCAGGTTTTGTGTTCTCTATACTAATTATCTTCTCCTTCTTCAACTTCATTACATGCAACAATCATCATATCCTTAGCAGCTGCAATTTCGATGCCATATATCAACTCGGGGATTCCATAGCAGACACGGGTAATGATGTGCAAGACAACCCTTCATCAAAATTTGCAAGGTTACCATATGGAGAAACCTTCAAGAAAGCAACTGGGAGATGCTCCGATGGTTTGTTGATGATTGATTATATAGCACTATCTGCTGGAATTCCTTTTCTTGATCCTTACTTAAACAAAGATGGAATTTTTGATTATGGGCTTAATTTCGCGTTTGCCGGAGCTACTGCCATGTCTGCAGAAGATTTAGCCAAGTGGAATGTTTCC…
GaGELP91A	ATGGCATCTTCAGCTTCATTGATGGTCTTGGCTTTGTTAATGGCGAGCATCGCCGCCATTGCTGAGGCTCGAGCTTTCTTCATTTTTGGTGATTCACTTGTTGACAGTGGCAACAATAACTACCTTGAAACCACAGCTCGTGCCGATTCCCCACCTTACGGCATCGATTATCCGACAGGAAGACCCACCGGCCGTTTCTCCAATGGCCTTAACATCCCAGACCTGATTGGTAAGCAAATTGGATTATCGGAGTCACCACTGCCATATTTGAGCCCAGATTTTAATGGTAAAAAGCTGCTTCTTGGTGCTAACTTTGCTTCAGCTGGTGTGGGAATCCTTAATGACACTGGAGTTCAATTCGTAAATATACTGAGAATGTATAGACAGTTGGAGTTGTTT…
GaGELP92A	ATGGCCCCCAAACCTTACATTTTCCTAGTAATTGCCTTGCTCTTCATCTTCTTGCCTTTAACCACTTCCATTCACTTCAAACTACCAGCAATTTTCAACTTTGGCGATTCTAATTCGGACACCGGTGAGCTAGTCGCTGCTGGGTTTTATAGCCTTGAACCACCTTATGGTCGAAGTTACTTCACAAAACCATCGGGGAGATATTGCGATGGCCGTCTCATCATCGATTTCCTCTTGGAAGCAATGGATCTGCCATTCCTAAATGCTTACCTGGATTCGATCGGCAGGACGAGTTTCCGAAAAGGGTGCAATTTTGCAGCTGCAGGATCGACTATTGAACCACCTACTGCACGAGCTGTTAGTCCATTTTCTTTTCGAGTTCAAGTGGCTCAGTTTATA…
GaGELP93A	ATGAAGACTGTTGGTGAGCTATCTTTGTTGGTTTGCTTGATCATCGTCTTCTTTAATGGTAGAGGATGGTCGCAAAGACTGCCTCGGCCCCGGCGTCAGCAATCTCAAGTACCATGCTTCTTCATCTTCGGTGACTCCTTGGTGGATAATGGAAATAACAATGGTATGCTTACACTTGCTAGGGCTAATTACAGGCCTTATGGCATCGACTTTCCTCAGGGTACCACCGGTCGTTTCACTAATGGTCGAACTTTTGTTGACGCTCTTGCTCAACTTATGGGGTTTACACGCTACATTCCTCCCTATTCGAGGGCTCGTGGCCCTGAACTGTTGCGTGGTGTTAATTATGCCTCGGGCGCTGCTGGTATTCGTGATGAAACTGGCGACAATCTGGGAGCC…
GaGELP94A	ATGGCATGCAAGCTTGTTACACTGTTCTTTTTTGTTAATCTCCTAATGCAAATACCAAAAGTAAGGGCAACAGTTCCTGCAATTATCGTTTTCGGAGATTCTACGGTGGATCCAGGGAACAACAACCAAGTATCTACAGTTCTAAAGAGCAACTTCGAGCCATATGGTAGGGATTACTATGGTGGTCAGCCAACAGGACGTTTTTCTAATGGAAGGATTGCAACAGACTTCATTTCTGAAGCCCTCAGGATCAAGCCAGCCATACCTGCATATCTGGACCCGAAGTATGACATAGAAGATTTCGCCACTGGAGTTTCCTTTGCTTCAGCCGGGACTGGTTATGACAATGCCACTTCTGATGTGCTATCTGTCATACCATTTTGGAAGGAACTGGAGTAC…
GaGELP95A	ATGAAATCAATGGATAGCAGAAGAGTTTTGGTGGGGAGGAACATCATGTTCTTCTTCCTCATCTGCGTGCTTGGTTGGTGTTTGAAGCTGTCGGAAGCTCAAATGGTGCCGGCGTTATTTGTTTTCGGGGACTCCCAAGTTGATGTTGGAAACAACAACCACCTTTTCTTTTCCATTGCCAAGGCTAATTTTCCTCACAACGGCGTTGATTTTCCGACCAAGAAAGCAACCGGAAGATATTCTAATGGCAAGAATGCAGCAGATTTTCTGGCTGAAAAATTAGGGTTGTCAAGTTCACCAGCATATCTTTCTTTGTCAAGTAACACGCATGCATCATACATGAACGGTGTTAGCTTCGCCTCCGGTGGTTCCGGAATCTTGAATACCTCCAGTCAAGTT…
GaGELP96A	ATGGAAAGTTCAGTTGTTGTTCCATGGTTGATCTTAGGGGTTTTGATGGCAATTTCAAGCACTCAAGTTGAAGCAGCTGCCAGGGCTTTTTTCGTATTTGGTGATTCACTGGTTGATAATGGCAATAACAATTACCTTGCCACCACTGCTCGAGCTGACTCACCTCCTTATGGCATTGACACTCCTAGTCGTCATCCCACAGGCCGTTTCTCCAATGGCAAAAACATTCCTGATTTCATCAGTGATGCACTTGGATCAGAGCCAACATTACCATATTTGAGTCCAGAACTGAAGGGAGATAAGCTACTTGTTGGTGCCAACTTTGCTTCTGCTGGTATTGGAATCCTCGATGACACTGGAATCCAATTTATGAACATTATAAGAATGTTCAGACAATTC…
GaGELP97A	ATGGCCATGTCATCCACCCCCAACATCTTATTATCGCTCTTTTCCATTCATTTTTTGCTTTCGTTAGTAAAGATCAATGAGGCCAAAGTTCCTGCCATCATAGTGTTCGGGGACTCATCGGTTGATGCTGGCAACAACAACTATATCCCCACCATTGCCAGGAGCAATTTTGAGCCATATGGTCGTGATTTCAATGGTGGCCATCCAACAGGTCGGTTCTCCAATGGCAAAATCGCTACCGACTTCATCTCCCAGGCGTTTGGTCTCAAAGGGGCCATCCCTGCTTACCTCGACCCTTCATATAGTATATCGGATTTCGCCACCGGAGTTACCTTCGCTTCTGCTGGAACCGGCTACGACAATGCCACTTCCAATGTTCTCTCAGTGATACCGCTATGG…
The amino acid sequence of GELP genes of Gossypium arboreum.
GaGELP1A	MDDGRRFRVKNFLLFLLFFCLLSLRMEFSRAQMVPAVFVFGDSLVDVGNNNYLPVSIAKADFPHNGIDFPTRKPTGRFSNGKNAADLLAEKLGLPSSPPYLSLLKKTDESSYINGVSFASGGAGIFNGTDQTYGQSIPLLKQVDNYIVVYKSLVQQMGSPGAEKHLSKSLFTIVIGSNDILDYFGSSDLRKKSTPQQFVDSMANNLKGQLKRLYETGARKFVLTGIGAIGCIPAERVKNKTHECNEECNFWSVKYNEELKAMLKGLKSELQGINYSYFDTYSIMQNVIQKPSSYGFNEIESACCGLGDLKAKVPCVPISKYCSNRKDYVFWDLYHPTEATATIFVHTLFDGPSQYCIPMNVRQLVSA
GaGELP2A	MAIKVFSFFFFVYLLVEMREISAMVPAVIVFGDSTVDPGNNNQISTVLKSNFAPYGRDYFGGQPTGRFSNGRIATDFISEAYGIKPAIPAYLDPKFDIRDFATGVSFASAGTGYDNATSDVLSVIPFWKEMVYYKEFQDKLRGYLGNDIANHHLSESLHLISIGTNDFLENYYTFPTRSSEYPVDKYEIFLIGIASNFIRELYNLGARKIAISGLPPMGCLPLERTTNIMHGSACIEEYNDVAKDFNQKLQDSVTELNRELGGIQLVMSNPYYKLLEMIQNPILFGFENVATACCGTGYFEMSYLCDRMNPFTCSDANKYIFWDSFHPTEKTNFILADHAFKTTLTVFR
GaGELP3A	MPTSKLFIMLAVLICMAPINTCSSAAASTASLTTRPPSPKFPAIFVFGDSTVDTGNNNYVKTIIKANLPPYGENFPGHIPTGRFSDGKLVPDFLASFLGFKDDVPPFLKPNLSENELRTGVTFASAGSGYDYLTSSLSNAIPVSKQVEMFKSYINKLMGIVGKDKANNIIGEALVLISAGTNDFVFNFHDIPTRRLEFDIVGYQHFLLQKLEDFLKELYELGCRKMMVAGLPPIGCLPIQMTAKFQIPTNRKCLEDQNSDAESYNKKLAKLLPELQANIPGSKLAYTDVYEPLFDMINYPQQYGFVEIKRGCCGTGYIEALFLCNPMTPVCRNPSEFLFWDSIHPSQQTYIYLANYIIQEVLPLFDK
GaGELP4A	MAKTCFHGVFVSIAVTSLLLLQAGAPSPPPPAVYIFGDSTLDVGTNNFIPESAARADFYFNGIDFPYSKPTGRFSNGLNTADQIVRLLGLKKSPPPFLYLVNDPSNFQKNILQGANFASGGSGVLRDTGKAKRVIPLEEQIQHFSTIRSNITNMTGSEEATDKILSKAFILISIGSNDMFEYLLNLSKPMSLAEFNATLISTYEYHIKTLYELGARTFGILTVPPIGCTPFARAVFTGNNSCFEPAQAMAVQFYFDVGSSLEQFSSTVQDMKYSVGNTFLMTRVLTGDMLAFGLKNIAAACCGNGTYGCNQTASFCSNRDEYLFWDQFHPTQRASELVALTLFGAAEPIMVPMNFSQLLGVNI
GaGELP5A	MGFLSQFQTCFWTIILFLFMVLNCHVNETALVLPKNVTVSAVFVFGDSIVDPGNNNNLPTIAKGNFLPYGRDFKDGPTGRFSNGRVPSDLIAEEFGVKGLVPAYLDPKTQLQDLLTGVSFASGAAGYDPLTAKTANVIPMSGQLELFKECIKKIKGGVGEERAATIISEAIYIVCTGSNDISNTYFSTPFRRPHYDINGYAEFNARYANQFLQDLYGLGARRIGLLGLPPIGCVPSQRTIGGGKNRDCYEAENQLAIAYNAKLSGVIDSLKAVYTLPDTKLIFLDIYYPLLSLIQNPAKYGFEVATKGCCGTGLIEASIFCNPTSIPLSCPDASKYVFWDGYHPSEKAYKILVPIIINTHLNEFF
GaGELP6A	MAFDGSSIIVMAISCVFLVNLTSSLVLAKGPCQFPAIFNFGDSNSDTGGLSAAFGQAPPPNGMSYFGHPAGRYCDGRLVIDFLAESLGLAYLSAFLDSLGTNFTHGANFATAGSTIRPQNTTLHQSGFSPISLNVQFYEFHDFHVRSQIVRKRGGVYETILPKEEDFSSALYTFDIGQNDLTSGYFLNMSVDEVKAYVPDVLNQFHTIIKDIYDVGGRYFWLHNTGPVGCLPYVMERIPVLAGQIDRYGCASPFNEVAQFFNQGLKKTVQQLRKDLPHAAITYVDVYSVKYSLISQGRNHGFNQPLRTCCGHGGKYNYNKNLGCGGKVHKQGKDVLVAAPCQDPSTHVNWDGVHFTEAANRYIFERIVDGSFSDPPRPLNMACYRN
GaGELP7A	MAKGLAFVALSLIIGVLQSANAEVPAIFILGDSTVDVGTNNYLPDSNITANFPHNGVDFPFQRATGRFSNGLNTADFLAKYFGFKRSPVSFLSLNGTLAIKKRKFRGVNFASAGSGLLDITGQTSTQKANVVPMGEQVYQFSMVYNDLVASKGTSEAQNFLAKSLIFISVGSNDIVGNHYSKNPIPKEQFIPNLAVVYEKHLRNLISFGARKFGVISVPPVGCCPSQRVSANGECLKELNDQAEAFFSTMDTLMRNLSYENKDIKYSLGNAFNITKPIIDNPQNSSFTDVKNACCGNGTLPCTPLASLCSNRHKYLFWDMFHPTQDACRLVASILFIGDSRFATPINFSQLAEA
GaGELP8A	MRASSEFLATLVLVLVSVSSVAHGDPLVPALIIFGDSVVDVGNNNNLNTLIKSNFPPYGRDFVTHRPTGRFCNGKLATDFTAEYLGFTSYPPAYLSRDAIGNALLTGANFASAASGLYDSTANLYRAITLTQQLNYYREYQAKLVNMAGNDGASNIVSGAIHLLSAGSSDYIQNYYINPLVNRIYTPDQFSDILIRSYTTFIQNLYGLGARRIGVTTLPPTGCLPAAITLFGAGSNQCVARLNQDAIAFNNKLNSTSLSLQDRLPGLKLVVFDIYQPLLDMVTTPSDNGFFESRRACCGTGTLETSLLCNSRALGTCSNATSYVFWDGFHPSEAANQVLAGDLLAQGVPLIS
GaGELP9A	MDILIKPTLKLFISFAILMVQYGNAERVPALFVFGDSLVDVGNNNFLNSIAKSNYFPYGIDFNMQPTGRFCNGKTFVDIIGEMLGVPYPSPFADPNTAGVKLLGGVNYASAAAGILDESGQHYGERYSLRQQVLNFETTLDQLRTMMGHDNLTSFLAKSIAISVFGSNDYINNYLMPSIYSSSFNYNPAQFSNLLLNRYAPQLLTLYNLGIRKMFIAGIGPLGCIPNQRATGQAAPGRCVDYVNDILGTFNQGLKSLVDQLNKRPGAIVTYGNTYGAVGDILNNPSTYGFNVVEKGCCGIGRNQGQITCLPFAYPCTNRDQYVFWDAFHPTQAANVILARRAFYGPPLDTYPLNIQQMTLIH
GaGELP10A	MAVAISLLLVASLLGSSCGCHFPAIYNLGDSNSDTGSVSATFGRVPWPCGESFFGKPAGRYSDGRLIIDFIANELKLPFLSAYLDAIDSNFRHGANFAASGSTIQPANNKLFGTGFNPLSLVIQLLQFQQLKERTNELYDQAKNPDITDRLPRPEEFSKSLYILDCGQNDLHYGIITSTEDQVKAFIPTIINQFAAAVEKLFQQGARVFWIHNTGPIGCLPTVIINFPPKPGNVDQAGCIKSYNELAQEFNKQLKDTVSQLKAKLPGARLIYVDIYSAKFSLISEANKYGFVDPFVNCCGDHHVECGKTAVVNGTEIFGASCSDPSKHISWDGIHYTEAANYWVVNRILDGSLSDPPLPITKACL
GaGELP11A	MEGQRPSVSNGIIGRWKTAWASRNSVKTFTIAAFFAVAFSLFILSGRQRNLGGSGSCDFPAVFNFGDSNSDTGGKSAAFHRIPLPNGNTFFQKPSGRYCNGELIIDFIAEKLGLPHLSAYLDSIDTNFRHGANFATGGSTIQRLDARMFKIGYSPISLDIQLSQFEQFKERINELYKEGVSSNIKSKLPRPEDFSQALYTVDIGQNDLDCALKSMTEKQAIESVPGIINQFAQAVKRLHNQGARTFWIHNTGPIGCLPFEVLDYPQQHENVDQNGCLRSLNEIAHEFNRQLKDSVIQLRMQFPDAALTYVDIYLAKYSLISDAKHHGFVNPLGYCCGHHRDNLCWRKKTSNGTEISATPCSNPSAYISWDGIHYSHAANLWVANKVLDGLVSDPPTPIT…
GaGELP12A	MAFGLSSIFVITIFAISLTNLAPVSLVLARKPCRFHAIFNFGDSNSDTGGLSAAFGQAPPPNGFSYFGAPAGRYTDGRLLIDFIAESLGLPYLSAFLDSVGTNFSHGANFATAGSTIRPQNTTLQQSGFSPISLNVQFYEFNDFHARTQVVRKRGGVFEILMPKKEHFSNALYTFDIGQNDLTAGYFSNMSTDEVKAYVPDVLNQFQTIIQYIYNQGGRYFWIHNTGPVGCLPYVMERIPVLAGQIDDYGCASPFNEVAQFFNRGLKKIVEQLRKNLPHAAITYVDVYSVKYSLISQGSKQGFKHPLRTCCGHGGKYNYNKNLGCGAKVNKHGKEVLVGAPCKDPWTYVNWDGVHFTEAANKYIFERIVNGSLSDPPTPLNMACYRN
GaGELP13A	MEPHGFKKVIIGLIFSMTLLPSSSSSSAPCNFPAIFNFGDSNSDTGGLSAAFGQAPAPNGETYFHAPAAESFGLPYLSAYLDSVGLNFSHGANFATAGSTIRRQNTTIFQSGASPISLDVQLVQFSEFHTRSKIISKQGVFHKLLPKEDYFSKALYTFDIGQNDLTAGYKLNLTTEQIKAYVPDVLLQLSEAVKRLYDQGGRTFWIHNTGPVGCLPYVLDRFLTSATQLDKYGCGSPFNEVAQYFNQRLKDVVIQLRKQLPLAAITYVDVYSVKYTLISQAKKLGFELPLIACCGHGGKYNFNN
GaGELP14A	MDTPTPLFSLLCFFLFSLFLGEEQHVVEGSRVWTFGFRPKMLFVFGDSYADTGNNRKALASSWKLPYGITFPGKPAGRFSDGRVLTDFIAGYLAIKTPVPYRYRKELGGRLKYGLNFAYGGTGVFDTPAPEPNMTTQIDFLQQLLNDSVYSKRALKTSVALVSLAGNDYSNYIATNGSTAGFPVFIGRVVNQMKVNLKRIHNLGVRKIAASALQPLGCLPRSTAQFSFEQCNESENALVGLHNQLLAQAVNDLNKETNSSSFFVLDIYNAFWNVFNQKQAHQVSPTFVNPFEPCCVGVSAAFSCGSVDENGVKQYTLCSNPKSKFFWDTVHPTEQGWRAVYSTPALQSSLKQFW
GaGELP15A	MHAYRLSEGAHAQTLRMDDKKIRIQWHLTFPFNKLISYQYVILKVQPLHGRATTSLDDHHQHLRCQLDPGNNNYIDTIFKGNIAPYGINFPGHVPTGKFSDGKLVTDFVASSLGIKDVVQPFLDPNLTNDDLRTGVSFASTNSGYDDLTTLLSNVITVSRQVEMFRSYIEKLKGIALVVVSAGTNDLIFNFFDLPTRRLEFDISGYQSFLLQRLFVAGLPPVGCLAVQMTVRLENPMNRQCLENQNSDARSYNKKLVKLLPKIQVELPRSKLVYADIYQPLMDMITHPQQYGIVETTVGCCGTGVLGLSLFCNSVISACGNPSQFVFWDSVHPTQKVYQQLAKYIVKEVVPKLLPN
GaGELP16A	MMGFSWKLFYLFGILFWGFSQRWRTVESNGGSFSCGYPAIYNFGDSNSDTGGISAAMFEILSPNGETFFGHPAGRACDGRLIIDFIAENLKLPYLSAYLDSVGTNFRHGANFATGGSSIRPPGYSPFNIWVQISQFIQFKARTTSLYNQLTLNRRNPLTISNLPRPAEFSQALYTIDIGQNDLAHGFQYTTVKQVLASIPDIIGQLPQVIHTLYNEGARFFWVHNTGPIGCLPVSVLYEISKPWNLDKNGCVRLQNEVAMEFNRQLKDMISQLRAQLPFARFTYVDVYSAKYTLVSDAKNLGFVEAVNFCCGNCTKKGMANGTVYGNPCNHPSKHISWDGIHYSQAANMWVAERILNGSFSDPPLSIQSACHNQTTIL
GaGELP17A	MQDIIVQLLGFQEFIPPFATSRGQEILKGVNYASGSAGILNDSGQHLVIMLGCSNKHEHAVQIGSNDYINNYFKPEMYNSSHLFTPEQYAAYLIEQYSRQIKTLYNNGARMFALFGLGAIGCTPNAMAVHGTNGSACVEKMNTAAQLFNERLVPLVDELNSNFTDAKFTYLNPTGASAANSLGFTVANASCCEIGSGGDLCIPGSEPCGDRSQYVFWDAVHTSDAWNEVIAVEAYDSESKAIAYPFNVQKMAQLPNNNDADGDICEMGENSGVTV
GaGELP18A	MVNLSASYISFLLCFTCINLISSHYLPENHVALFIFGDSLFDPGNNNYINTTADFRANFYPYGETFFKYPTGRFSDGRLIPDFIAQFAGIPIIPPYLQPGKRKFTDGVNFASGGAGALVESHQGFVVDLETQIKYFNKVEKSLRQELGDAGAKKLLSKAVYLISIGGNDYLTKNSSVSDEEFVSTVLGNLTVALKEIYKKGGRKFGFPNLLPLGCLPYMKAQSGGYCIDELTDIAKLHNAELLKTLVKLQNQLEGFKYASYNLYQPFTERLNNPSKYGFKDATTACCGSGPYRGVYSCGGKRGIEVYELCDKPGDYFFFDSYHPSEKAYRQFAELMWAGNTDIVWPYNLKMLFQDNAFYCTDQFSISMP
GaGELP19A	MDGYYSRRVIMFVVFAFAAINRGYGQESTTLVPAIITFGDSVVDVGNNDYLPTIFKANYPPYGRDFANKKPTGRFCNGKLATDITAETLGFTTYPPAYLSPEASGKNLLIGANFASAGSGYDDKASMVNHAITLTQQLEYFKEYQAKLAKVAGSTKSASIIKDALYVLSAGSGDFLQNYYVNPLLNHAYTPDQYGSFLIDTFTNFVKNLYGLGARKIGVTSLPPLGCVPLARTLFGYHEKGCISRFNTDAQQFNKKLNAAAANLQKQHPGLKIVVFDIFKALYDIVKSPSNYGFVEATKGCCGTGTVETTAFLCNPKAAGTCSNASQYVFWDSVHPSQAANLVLADALIVQGIALI
GaGELP20A	MARLVLLWCFFIFTATSVNLVCSRSPQKYHTALFVFGDSLYDPGNNNYIDTLIKANYYPYGETFFKYPTGRFSDGRIIADFIAQFANLPLIPPYLQPGNHEFTYGVNFASAGAGALSETYQGFVIDLKTQLGYFKKVVKLMRKELGDAEATVIFSKAVYLINIGGNDYISFLTSNSTVFQSSSKQEYVAMVMGNLTETIEEIYKKGGRKFGFLNMGSLGCVPSMKALAPGNTTGSCFEQVNEIAKLHDAALPKALEELETKLVQVKYSMHYLNISYSKRRNNPEKYGFKEANMACCGSGPYRGMFSCGGRRGVTKYELCSDPNDYLFFDSDHLTEKANKQIAQLMWSGTPNITGPYNLKALFEV
GaGELP21A	MASLRLFLCFFLFTAISVNIVCSRSLQKDHIALFIFGDSVYDPGNNNYIDTTARANYYPYGETFFKYPTGRFSDGRLTSDFIAEYANLPLIPPYLQPGNHEFTAGVNFASAGAGALSETNQGFVIDLKTQLSYFKKVAKQLRQELGDAEAMAFLSKAVYLINVGSNDYVLPFTTNSTVFQYFSKQQYVGMVIGNLTETIKEIHKEGGRKFGFRNFGSMGCIPLLKALVPGNTTGSCFEQANELAKLHNAAFTKALEEMEIKLVQFKYSMHHLNIYLSELTKNPRRFGFKEVNKACCGSGPYRGISSCGGRRGVTEYELCSDPTQYFYFDSSHVSEKANRQIAQLMWSGPPNITGPYNLKALFQP
GaGELP22A	MARLSSFFIFSFFLQVALFATCCRGELKEQQHQLPKKHVPFFIFGDSILDAGNNNYINTSTLDQANFWPYGLTFFNYPTGRFSDGRLIPDFIAKYAKLPLIPPFLQPGFRQYYLGVNFASAGAGALVETFQGFVIDLKTQLRYYYKVDSWLRHKLGNDEAKATMSRAVHLFSIGTNDYASPFLTNSTILNNYNKSTYVGMVIGNLTTVINGIYKRGGRKFAFINLPDLGCVPGMRIIKSGNNGSCFEEVTRLASLHNKALSKLLYGLEKRLKGFKYSLFDLNSNLRQRMEHPSKYGFKEGETACCGTGEYRGVLSCGGKRPVKEFQLCKHPQKYVFWDSLHLTESTYKQLADQMWGGTTSDSHDVGPYNIKQLFRIH
GaGELP23A	MGTILNMSTIISAILYQILVIQLLLNMCSAKEVPAIFAFGDSLYEVGNNFYLDTLAKPTLPNGIDFTKGKRRASGRYTNARTILDIIGKSCNLFIYIFELGFTNYTPPYLSPQTTGDVILKGVNYASSGSGIFNSTGSKFGDHICMDEQINNFEKSRQDIVSKIGAAAARKLLRDALYFIAIGANDIMLLSSNVSSSHVENIKYLDNMIFKFKSQLMRVYNLDARKIAVTSAAPLGCIPFERDKFSIDDCVPHVNELAKLYNVRLKILLSELTKHLAGSIFIYMNSYTTLEDVLQNYKSYGFMNADSACCRVYGKHGGKLPCIFYARVCPNRTQYVFWDAYHPTEKANFILAKHALDGSRQYISPINIRQLANS
GaGELP24A	MGKWCGVFGVAALLLVLSVCLGVRGAPQVPCYFIFGDSLVDNGNNNQLSSLARANYLPYGIDFPNGPTGRFSNGKTTVDVIAELLGFDNYIPPYSTASGRQILGGVNYASAAAGIREETGQQLGARISFSGQVRNYQRTISQVVNLLGDETTAANYLSKCIYSIGLGSNDYLNNYFMPLYYSTSRQYTPEQFADVLIQQYTEQLQALYNYGARKFALIGVGQIGCSPNELAQYSGDGKTCVERINAANRIFNDKLKGLVDQFNNDNSDAKFIYINAYGIFQDITSNPATYGFKVTNAGCCGVGRNNGQITCLPAQTPCPNRNEYLFWDAFHPTEAANVIIGRRSYSAQSSSDAYPIDIRRLAQL
GaGELP25A	MASVYSLCLSKQQLIGILLIIIFFSSSTAKGCYKSIISFGDSLADTGNWVILLQQNKPTPAFPPFGGTYFNRPTGRCCDGRLIVDFFAQKLGLPMVPPYFRDANCSNCRKFRKGVNFAVVGATALDNAYLARKGIINELTNVSLGVQLGLLKTLLPSLCSSSSGKYLQMLLFLPNNQKSCNEFLKNSLILMGEIGGNEFNLAFIQGISTEVIGGLVPEVIKAISAAIGELIELGAMTFVVPGTIPLGCLPVLLTRFQTPNKQAYDRYGCLIWLNDFAHYYNEYLKKELESMRRLHPRINIIYADYYQASMPLYLSPRSFGFKSTLTACCGGEGPYNVNVTLSCGDPGTKSCDDPSSYVNWDGAHFTDEAHRVISNGLLDGSCTIPRFEFPSCAS
GaGELP26A	MAQNMARRRVVLVQILALALAAVMPLLSGGVDIQQVRVLAAKFNVTCVVVFGDSSVDPGNNNYIATPFKGNFLPYGKDFFRGHPTGRFSNGRLATDFIAEALGYTDEIRPFLNKRLRPVDILHGVSFASAASGYDELTANLSHVLPVSKQLEYFREYKMRLRQLVGARKAENIIKNAVAVMSMGTNDFLQNYYLEPIRPKQYTLEEYQNYLASCMSDDVKTMHSLGITRLVVVGVPPLGCMPLVKTLMNQETCVEKYNNFSSSFNSKLQFKLEVARTTLGMKIGYVDAYGIFEDAVNNSKKYGFIEASKGCCGTGTIEYGDTCRGMSTCADASKYVFWDAVHPTERMYEIIAGQAIDSLRKQLMA
GaGELP27A	MESCHKFSFPLLTLLSLYMSFFVAHAEGLLTPRPFNNKITAAFVFGDSTVDPGNNNYVKTLFRGNFPPYGKDFRDHVPTGRFTNGKLSTDLIVSYVGIKEYLPPYLDPNLSIEELMTGVSFASAGSGFDPLTPQISSVISLPKQLEYFKEYKKRLQSAIGNRRTEAIIKEAVFLISCGTNDFVVNYFTLPIRRKSYTVSAYQQFVLQSFKQVLQDLWDEGARRIAVTGLPPMGCLPAVITLYSKNAILERGCIENLSKVGMEYNQMLQNELNSMQGRLAHLDAKITYVDIFTPLIDMIQGLGKHDFDEVSHGCCGSGYLEAGFLCNPGSFVCNDASKYVFFDSIHPTEKTYINLFMASRPVIDSFIQD
GaGELP28A	LVILAFLMCETKALVKLTPNVTVPAVIAFGDSIVDTGNNNNLMTLIRCNFCPYGQDFNGGIPTGRFSDGKTPSDLLDIQELGIKDRLPAYLDPDLKPQDLPTGVSFASGGSGYDPMTPLASVISMADQLNLFKEYIAKLKQLVGEEKKNFIIANSLYLVVAGSDDIANTYFVLGARKMQYDVPAYTDLMLNSATEFLKELYGLGARRIAVFSAPPIGCVPSQRTLAGGTETHCANEYNVAARLFNKKLSAELNTLRTSIPGGKFVYVDIYKPLLDLIDNPQKHGFKFADVGCCGTGNLEVAVLCNKWIPSTCTDASKYIFWDSYHPTEKAYRALIIPLLPKYVNKFL
GaGELP29A	MATSLCTHVPALFLLLLLVSAPCNAGILRTCKFDAIYQLGDSISDTGNLIREHPFSPFARLPYGGTFFKHATGRCSNGLLIIDFLALSAGIPFLQPYLNSNALFTRGRGVNFAVAGSTALPVETLADNGVVAPVTNSSLSRQLDWMFTHFNGICHDEDDCLEKLKTALFIVGEIGGNDYYYALFQGKSFDQVRSMMPLVIQAIKDAVTRVVGYGATRVIVPGNFPIGCFPVHLTVFRSNDSDAYDGFNCLKDLNNLSSHHNGLLKQAIKELRKELPHATILYGDYYNGYMRLLNKAKFLGLDPNSTQKACCGIGGDYNMELNKMCGAAEVGVCKNPDEYISWDGVHLTQKAYQLISGWLIHGVYWKLRCGV
GaGELP30A	MESMRLFSMSGLFVLPLVALMIPASIGSGWQRCRFPAIYNFGDSNSDTGACNAAVAEIPSPYRQTFFKQPSGRASDGRLIIDFLAENLGLPYLSAYLDSIGTNFRHGANFATGGSCIQPACGYSPFNLATQVSQFIHFKARTTALYNQLCLNRKIPAHCIDLPRPDDFSKSIYTLDIGHNDLAYGYLQHRAEGRIRASIPNMLTLFSQAVHVLYSEGARIFWIHNMDPMGCLPFSVMMYQPKAHNVDRNGCVMPQNEMAKEFNRQLKDKVSQLRTQLPSAAFTYVDVYSAKYALISNAKQQGFVDPRTFCCGSYEHHGHHVDCGKKVNGTVYGSSCRYPSRHISWDGIHFTEAANLWVANRTLNGFFSDPPVSIDKACHRPQL
GaGELP31A	MAMAMAKLWMYCLLVCLGMALNNVASAQGENPFEPDGGRRREMVPAMFIFGDSLIDNGNNNDLPSFAKANYFPYGIDFNGGPTGRFSNGYTMVDEIAELLGLPLIPAYSEASGDQVLHGVNYASAAAGILDITGRNFVGRIPFDQQIQNFQTTLDQLADNLGAIEAAEALGKCIFFVGMGSNDYLNNYLMPNFPTRNQYDGQQYADLLVQKYNQQLRTLYNLGARKFVLAGLGRMGCIPSILAQSTAGSCSEEVNQLVLPFNANVKTMMNSLNANLPGARFIYVDIAHLFEDIVANARTYGFSVVNRGCCGIGRNRGQITCLPFQTPCENRDEYVFWDAFHPTEKVNIIMARKAFNGDPSIVYPINIQQLANL
GaGELP32A	MAKKAGKGFILVCLQLLLCFSQLNCIRAKGEDGSDDEIKGMFVFGSSLVDNGNNNYLENSTAKADFLPYGIDFPKGPSGRFTNGKNVIDLLGEMLKLPCLIPPFSDPSTKGSKVVHGVNFASGASGILDDTGFLAGQVISLNQQIRNFETVTLPEVKKQLGVNRRENRKAMKKYMFIMGTGGNDYLFNYFVRKGEYNVSLETFTVNLTTSLSHQLKKLYRLGARKFVLMSVYPLGCSPMLNALRKDGCIEVMNQAAILFNDGLKSIIDAAKSDMPTSNLVLVNSYNIVTDIIQNPSSKGFKDANNPCCEVVPLTQLAGNGVSCKKGGRICMDRSAHVFFDGLHPTEKVNVEIAAKAFTSDLKTEVYPINVNQLAQL
GaGELP33A	MSVFLFMLLVSILNPVVSHKSCDFPAVFNLGDSNSDTGGYASAFTPPTSPYGDTYFHMPARRFSDGRLIIDFIAEAFGLPFINAYLDSVGTNFSHGINFATSASTIRLPISVIPNGGFSPFYLGLQYSQFEQFKVRSQVIRKQGGLLASLMPKEEYFSKALYTFDIGQNDLGEGFFSNLTVQEVNASIPDIINKFSANIKNIYNLGARFFWVHNTGPIGCLPYVLVAFASAEKDPAGCLKPYNEVAQYFNLKLKESIAQLRNEFPSAAFTYVDIYSVKYSLFAEPQKHGFELPLVTCCGYGGEYNYSAAVLCGGTITVNGTEIFVGSCDNPSVRVVWDGIHYTEAANKFIFDQISTGSFSDPAVPLKQACQS
GaGELP34A	MGFSSSCSLFKHHLIISFIINLAIITISHVNGCFTSIFSFGDSLTDTGNLLQLSLSESKKLSHFDFPPYGRTFFDYPTGRCSDGRLVIDFIAEEFGLPFLPPYFGGENGKPRNLENGVNFAVVGATALDDVFFKERGIHNPSTNVSLGVELGFFKDVLPSLCSSSSDCKEFLKKSLIVMGEIGGNDYNYAFLQGKSTEEILHFVPLVVDTIASAIMELIGLGAVTILVPGNLPIGCSPAYLTYFHGSDMADYDPLTGCITWLNQFSEFHNEQLQKKLDQIRKLHRNVNIIYADYYNIAMRFYHSRNQFGFTETLRACCGGGGRYNYSSSMACGDPPLTTSCKDPSSHVSWDGLHYTEATYRWISKGVLEELYAIPYTNSLCFPSTVGKQIY
GaGELP35A	MATCFSSSSSWLKLQFIIVVFLFAVISSISSPVNGCFTSIFSFGDSVSDTGNLIEISNLEIGKIPHSAFPPNGRTFFHRPTGRFCDGRLVIDFLAEALGLPFLPPYYRYKNATSEKFENGVNFAVGGAGALNSSFPGIYNPITVISLVDEVNSFKQFLNLRTDFKQLLRNSLIVMGEIGGNDYSHAFKQGKSIEDVRNFVPPVVDSITSSINELIELGAVTFLVPGNFPIRCSASYLTLFQGSDKDQYDPLTGCLTWLNQFSQHHNQLLRKELEKIRNLHPDINIVYGDYYSTTMRIYNSPNKFGFKETLKACCGTGGLYNYNLSRACGYPPATQCCNDPSSYMSWDGIHYTEAVNRLIANVVFEELMNSIHSLNNLCPALTINKLRMIYPKSEM
GaGELP36A	MATSSSCSSLKQHFLVFLIVIIRSIINSPVNGCFTSIFSFGDSLTDTGNLLEISISESTKTPHSAFLPYGRTFFHHPTGRFCDGRLVIDFLAETLGFSFLPPFYGSKSGKWEKFQKGANFAVASATTLNSSFLAEQGIHSVSTNISLGVEVNSFKHLLPSLCSSSSNCKELLRKSLIVMGEIGGNDYNHAFKQGKDIDNIQRLLPLVVDIISSSINELIELGAVTFLVPGNFPIGCSPSLLTKFHGSEKDQYEPLTGCLTWLNQFSQHHNELLRKELENIRNVHPQINIIYVDYYKAAIPFYQSPKKFGFKETLKACCGIGGLYNYDPLIYCGYPPLKQCCNDPSSYISWDGIHYTEVVNKRLAHTVFEELMNTIPRLRSLCPSSTVNKLRILYPMFGV
GaGELP37A	MATSSSCSSLKQHFLVFLIVIISSIINSPVNGCFTSIFSFGDSLTDTGNLLQISLSDSTKPPHSAFLPYGRTFFHHPTGRFCDGRLVIDFLAEALGFSFLPPFYGPQSGKWEKFQKGANFAVASATALNSSFLAEQGIHSVSTNISLGVEVNSFKHLLPSLCSSSSNCKELLRNSLIVMGEIGGNDYNHAFMQGKHIENIRKLVPLVVDIISSSINELIELGAVTFLVPGNFPIGCSPSLLTKFHGSEKDQYDPLTGCLTWLNQFSQHHNELLRKELENIRNLHPQINIIYVDYYKAAMRFYHSPKQFGFKETLKACCGIGGLYNYDPLIYCGYPPLKQSCNDPSSYISWDGIHYTEVVNKWLVHTAFEELMSTIPSLGSLRPSSTVNKLRILYPMFGV
GaGELP38A	MVKMDGNNFIFFLTICVLSWRMELLKAQMVPAVYVFGDSLVDVGNNNFLPVSFAKANFPHNGVDFPTRKPTGRFCNGKNAADFLAEKLGLPSSPPYLSLSTNNITSHLTGVSFASGGAGIFNSTDRVFGQAIPLSDQVDDFMSVNKILMKLGSSAAQNQTSKSLFAFVIGSNDLFDYFGSSKLRKQKTPQQYVDLMVTTLKQQLMRLYAVGARRFFSAGVGAIGCIPLERVKNKNHGCNAENNFWAVKYNDGLKAMLNELKSELQGFNYSYSDTYAIMQTITQNASTYGFNEIEAACCGLGELRARVPCLPLATQCSNRTDHMFWDLYHPTEATTRIVVDTLFDGPPPYSVPINVRQLVSG
GaGELP39A	MPVPATALCLILVLFSTRNAGGVCLASNKITFPALFAFGDSIVDTGNNNKRFTIAKANIPPYGRDFPGGAATGRFGNGKVFSDLLAEGLRIKPLLPAYLHPVLQGEDLETGVSFASGGSGFDEFTVKLQNALSIKDQLNLFKECVRKLERGIGQEKANATISKSLFLVSQGNNDIAITYFLFHFLYDIDAYTTQLVNSASSFIKDMYELGARKFACLSLIPLGYLPISRTFGGGFQRNSVDWLTQAAVKFNSKLEHELNHLNSNLPGTRILYIDIYNPLVDLIQNHKKYGFEDSSHGCCGTGLIELNYGCNELLSSFTCCNSSSHVFWDAGHPSERAYRMIISQLVDNISHQLLDI
GaGELP40A	METIVFPFSSKFLWAKYLLVFALFISAKALIKLPINGTIPAVIVFGDSIVDAGNNNDLNTVIRCDFLPYGQDFAGGVPTGRFCNGKVPSDLIAEELGIKDIVPAYLDPTLKTQDLLTGVTFASGGTGYDPLTPKLASVISLGEQLNYFKEYIGKLKAIAGEEKTNFILAKSMFLVVAGSDDIANTYFVLRARKLQYDVPAYTDLMVNSAAEFVKELYGLGARKIGVFSTPPIGCVPSQRTLGGGIERECAEDYNVAAILFNKKLSSVLNSFKTSIPDGRFVYIDVYNPLLGLIQNPQKNGFEVVDNGCCGTGNIEVAILCNKLSPSTCTDVSKYIFWDSYHPTEKAYRALVTLILQNIIGDFF
GaGELP41A	MKNKFFILVILFQTVGLALSTPQKYESIFNFGDSLSDTGNLLLSGALVFPVIGQLPYGETFFQHATGRCSDGRLIIDFIAEAFSLPYLEPYLAVKQGQSSPHGVNFAFSGATALDAEFFFQRNMGSILWTNNSLNVQLGWFRKLKSDLCSDNESCDDFFKKSLFLVGEIGGNDYNYAFFLGGSIKQLQSMVPSVVGAIANATSALIEEGAVELMVPGNFPIGCSAVYLTLFESPKKDDYDRHGCLKAFNGFAKYHNNQLKQALDTLRQKYPHVRIFYADYYGAAMRYVHAPLHHGFYGGTLKACCGGGGPYNFNISARCGHPGSEACKDPSVYSNWDGIHLTEAAYRHIALALINGSSSHPPLISSPLSD
GaGELP42A	MVKLCVLFGVAVLLSLSFGFINGAPQVPCYFIFGDSLVDNGNNNRLSSLAKANYMPYGIDFPNGPTGRFSNGKTTVDVIAELLGFENYIPPYSAARGRQILGGVNYASAAAGIREETGQQLGARISFSGQVRNYRQTVSQVVNLLGSEANAANYLSKCIYSIGLGSNDYLNNYFMPLFYSTSRRYNPEQYANVLIQQYTQQLQALYNYGARKFVLIGLGQIGCSPNELAQNSRDGRTCVERINAANRIFNNKLKGLVDQFNNANSDAKFIYIDVYGIFQDITSNPSAYGFRVTNAGCCGVGRNNGQITCLPLQRPCRNRNEYLFWDAFHPTEAANVIIGRRSYNAQKPSDAYPIDIRRLAQL
GaGELP43A	MGTIWNKLMTICLVIEIIGNHLRVPTICFAHNITAFFVFGDSLVEVGNNNYINTLAKPVFPNGIDFPKGTPSGRFTNSRTIADIIEEELGFKDYAPPFLAPNTNGDMILKGVNYASSGSGILQSSGLIFGGRICMDKQVDYFAKTRQDIISRIGAPAAQALLRNSLYFVMIGSNDIIFGEYSLALDFNHYVDGVVSKFKSQLTTLYNLDARKIVVLSSLKVGFMPFEIDIHFCAQDCVSSLNKLAKLYSSKLKSLLEDLTKNLSGSTFVYADYYAVTEDLINNYRSYGFEKANHACCELIGRHGGLFPCLPVCRICPDRTKYVFWDPFHLTESANLILAKQLLDGGLEYVSPVNIRQLANS
GaGELP44A	MGTIRNKLIIICSILSHILAKHIGLAYNISAFFVFGDSLVDGGNNYYIDTLAKPEYPNGIDFPKGIPSGRYTNSRTIADIVEEEIGFIDYAPPFLAPNTTGDMILKGVNYASSGAGILQATGAFFGERINMDKQVDYFAKTREDIISRIGATAAQALLRNSLYFLGIGANDILFGELRSVLGTNDYVDEIISNFKSQLTRLYNLDARKIAVLNAPKVGLIPFERDVHLCGQACVSLLNRMAMLYNSKLKNLLEDLTENLPGSTFAYIDYYALTEDIINNYRSYGFENDDHACCEVIGAHGGLIPCISSSRVCPDRSKYIFWDPFHPTDSAVVIGAKYALDGGLEYVSPINIRQLANS
GaGELP45A	MKFSSNFIVVFVLFAFVLTMANGQPLVPAMFIFGDSVVDVGNNNNLYTIIKADFPPYGRDFLNHKPTGRFCNGKLASDFTAENIGFTDYPPAYLSKKAKGNNLLIGANFASASSGYYETTAKLYHTLSLSKQLENYKQYQNKLVAIVGKSNASSIISDGIYLISSGSSDFLQNYYINPLLYKSYTPDQFSDVLIESYANFIQNLYKLGARKIGVTTLPPLGCLPAAITVFGSDSNECVAKLNTEAVSFNNKLNATSQRLQTKLPNLKLVVFDIYQSLYNLVTKPADNGFAEARKACCGTGLLETSILCNPKSIGTCANASEYVFWDGFHPSEAANKILADDLLSSGISLIS
GaGELP46A	MASSIIIPWIFYIQILTISSKAIDAVPAIIVFGDSSIDTGNNNYLPTFAKCNFEPYGRDFPGGTPTGRFCNGRLPPDFVSEGLGLKSIVPAYLDPTFNISDFATGVCFGSSGTGYDNSTAAILKVFTLWKEVEFFKDYQTKLRAYLGDEKANEVISEALYIISVGTNDFLINYYNFPQRRTQFTIPKYEDFLIGNAEDFIRKIYSLGARKLSLTGLPPMGCLPLQRTLNRKNPHSCSEERNKVAFEFNEKLKASVVKLMIELPGLKVLYVDVYEFLSRLITRPSRYGFEVAEAACCGTGRFETGVLCNRLTPHTCLDADKYVFWDAFHPSERANKIMSDELLPSLKLAFL
GaGELP47A	MAFGSTPVLLWLFFLSLSPLTKAKVPAIIVFGDSSVDSGNNNLISTVLKSNFQPYGRDFYGGQPTGRFCNGRIPPDFISEAFGLKPAIPAYLDPAYNISDFATGVCFASAGTGYDNATSKVLNVIPLWKELEYYKEYQRKLRSYVGENKANEILREALYLMSLGTNDFLENYYVFPTRKSQFSVRQYQDFLLGLGENFVRELHALGVRKISITGLPPMGCLPLERATNILGQNDCVPEYNNVASGFNRKLEGLVAKLNKELPGMRMVSAPAYDIFYQIITRPSLFGFEVTGVACCSTGTFEMSYLCNQYNPFTCSDASKYVFWDAFHPTEKTNKIISDHLIPLLLAMFSH
GaGELP48A	MSSPWFFVTLLTLIAIVSPTPLAEARAFFVFGDSLVDNGNNNYLATTARADSPPYGIDYPTHRPTGRFSNGLNLPDIISEQIGSEPTLPYLSPDLRGRKLLIGANFASAGVGILNDTGVQFVNIIRMFRQFEYFQEYQRRVTKIVGQQQAQRLVNQALVLITLGGNDFVNNYFLVPFSARSRQFSLPDFCRYLISEYRKILLRLHELGGRRVLVTTTGPLGCVPAELAMRSRNGECVPDVQRAAAIFNPLLVQLIQQLNSQLGSTVFISANAFSMNMDFITNPQRFGFVTSKVACCGQGPYNGLGLCTRLSNLCPNRDVYAFWDNFHPSERANRLIVQQFMIGSTQYMNPINLSTIIAMDSRT
GaGELP49A	MIMEEHWKLVYVIGILALGFAVKSNADGSISCGFPAIYNFGDSNSDTGGISATLNEILPPNGETFFGHPAGRASDGRLIIDFIAEGIKLPYLSAYMDSIGTNFRHGANFATGGSSVRPPGFSPFNLGIQISQFIQFKARTTTLYNRLSLNRRIPLSISNLPRPAEFSQALYTFDIGQNDLGHGFQTMSEKQVRDSIPDIIGEFSKAIHILYKEGARFFWIHNTGPLGCLPYNVIYGKKPGNVDKNGCVKAQNEAAMEFNEQLKNKITWLRTQLPFAKFTYVDVYSAKYDLVSNAKKLGFVDPFNFCCGSFYGYHINCGKKATVNGTVYGNPCDHPSNHISWDGIHYSETANMLVSNRILNGSLSDPPVSIQDACHHQTDI
GaGELP50A	MEFWGVLISGVLVSWWVLSVNGANLPPCQFPAIYNFGDSNSDTGGISAAFEPIRAPYGVPYFHKPSGRDSDGRLIIDFIAERLKLPYLHAYLNSLGANFRHGANFATGGSTIRRPNETIYEYGISPFGLDMQIIQFEQFKARATEMYNQAKDPSEKDKLPRPEDFTKALYTFDIGQNDLSVGFRKLSFDQLRAAIPDIINQLASAVHHLYEQGGRSFWIHNTGPIGCLPVNFFYILNPEPGYVDQYGCVKKQNEMAMEFNRQLKDRVIKLRTELPEASVTLVDVYTAKIAMIGNAKNLGMADPLKPCCGYHVNYDHVWCGNKAIINKTEVFGVSCKNPSMFVSWDGVHYTQAANQYVADRTLNGSLSDPAIPVTLACHKQ
GaGELP51A	MHGSYQYHIQFSFSSFIWFYNQFQSCFPLGKLSFPAIFNFGASNSDTGGYAAAFIQLKSPNGDTLFGMPTGRFCDGRLIVDFTTESLDLPFLSSYQNSLAINFSHGSNFTTASSTIRLLTANVVPYGHASQFYLPLQYLQFAQFKNRSQIIRRHDEIASMTIYASLLPREETFSKALYTFDIGQNDLTQSLFFNMTIVQILPAIPNIVNHFSNIIKNLYNFGARSFWVYNTRPLGCFPKILTSFPLAEKDSVICAKPYNLLAQRFNAELKNALARLMIEFPLATIVYVDLYSALYFLYTHPTKNGKYNYSEEAICGGNISVNGKSITVGSCKDPSVRVSWDGVHFTEAANKFAFDLVSTGDFSDPPIPLKLACHPSMKMEINNLIIVNR
GaGELP52A	MDPTRTIFIFLSVLLYGSTTGFSRVFSSESCPFPAIFNFGASNSDTGGFAAAFIQPKPPNGDTFFGMPSGRVCDGRLIVDFTAESLGLPFLSSYLNSLATNFSHGANFATVSSTIRLPTADVIPQGQASPFYLSLQYSQFAQFKNRSQIIRRQGEIYASLMPREETFAKALYTFDIGQNDLTQSLFLNMSIVQVIAAIPDIVNHFSDNIKNLYSLGARSFWVYNTRPIGCFPQILTSFPSAKKDSVGCAKPYNQLAQRFNAELKNALARLRIEFPLATIVYADLYSAIYSLYTHPTKNGFERPLVACCGYGGKYNYGRDATCGGTISVNGKNIMVGSCKDPLVRVSWDGVHFTEAANKFAFDLVSSGDFSNPPIPLKLACRPR
GaGELP53A	PQVPCYFIFGDSLSDNGNNNNLNTLAKVNYSPYGIDFPKGPTGRFSNGKNMQDYIAEYLGFTRSMPPFAESKGESILNGVNYASGAAGIRDETGKDLGDRIPLDKQIQNHKIIILRLSRLMRNNIETRLLLNRCIYSIQIGSNDYINNYFKPEFYDTSRRFTQMQYATLLVHQLSNQLKTLYNNGARKFAVYGLSLIGCAPFAISEYGTNGSFCVDKLNNAAALFNERLMLLIHQLNNDLPYAKFTYLTPSPNSTTFANLNVLCYCFIVTNGTCCTIGGGGGELCLKNSKPCSNRGRFLFWDGFHPTEAWNEKVAERAYSSESSLEANPFNIHKLAKL
GaGELP54A	MAKQCLVFAMVLVLGTLVSVTTAASLASFVFGDSLAEVGNNNHLQYSLARSDYPWYGIDFTGRKATGRFTNGRTIGDILSEKLGTSSPPPYLSLSQNDDAILQGVNYASGGAGILNETGQYFIQRLTFDDQINCFKKTKERIGAKIGAQAANKLCNEATYFIGIGSNDYVNNFLQPFLPDGQQYTHDEFVELLTSNLEQQFLRLYQLGARKILFHGLGPLGCIPSQRVKSKTGQCLKRVNEWVMEFNSEVQKLINSLNKRLPNAQMMFADTYPAVLDLIENPTEYGFKVSNTSCCNVDTSIGGLCLPNSKLCSERKDYVFWDAFHPSDAANEVLAQKLFSSLSSSASAPSPSLPPKPE
GaGELP55A	MALLYILHSLLKLAFLCSFWPTVSPLSLNYPAVFNFGDSNSDTGGLVAGKAFPMTQFNGETYFHEPSGRFCDGRLIIDFLMEAMEFPYMNPYLESVGSPNFQTGCNFATGGSTILPANAASTNPFSFNLQLSQFFRFKNRALTLLSKDKQLQSYLPAENDFNKALYMFDIGQNDLDGVFYFPASDEQVVAFISKLITELNYGMKRLYDAGARNFWVHNTGPLGCLPRIIATFGRKPSNLDEYGCVASHNRAATVFNKKLHDMCLQFLAQSPEANITYVDIYSIKLNLISNYSLYGFQQPLAACCGYGGPPLNFDTRIACGVTKDLNGGIVTANPCNNTAEYINWDGTHYTEAANRFVADEILTGNYSDSPHLRNSPLLT
GaGELP56A	MDSKMHLQPWWLLPISLLLQLSNLKNWANAAPQVPCYFIFGDSLSDSGNNNNLKTLAKVNYRPYGIDFPKGPTGRFSNGRNVQDAIVELLGFEEYMPPFAKSEKKNILQGVNYASGASGILDETGSLMGARVPMSIQIRNHKTIIARIRKILRNDSSTEKLLRQCIYSIQIGSNDFVNNYFKPNFYNSSHGYSLSEFATMLVRQFAHQIKDLYKTGARIFALIGLGQLGCTPNAIATHGTNDSLCVTKLNDAAFLFNQRLIPLVMALNSKLTDAKFSYLNYSPMKVAQLSFESPCCKTGAGGNRELCIHHSKPCSNRKQYAFWDGVHPTDASNVLIAKNLYGTRSFSDARPFNIQSLARKSSDDLI
GaGELP57A	MDNGGFSKDLILLLCIWVFLAMIDVSKCSVGRPLIVNFGDSNSDTGGVLAGTGLPIGLPHGITFFHRGTGRLGDGRLIIDFFCEHLNLSYLSPYLDSLAPNFTSGVNFAVSGAMTLPQFVPFVLDVQVRQFIRFKNRSIELQKTGSGGFIDERGFRSAVYMIDIGQNDLLMALYASNLTYEPVAKQIPSFLAEIKLAIQNIYSYGGRKFWIHNTGPLGCAPKELALHPHNKTDLDRIGCFRVHNDLAKAFNRGLRNISKEMRTILKDATIVYVDVYSIKYKLFAKYKKYGFEDPLMACCGYGGPPNNYSQKATCGQPGSTICNNVSRSIVWDGVHYTEASNRVVATTILSGRYSTPQMKLESFGEH
GaGELP58A	MANSMVLVSLMALGLLMVFSTTTQVEAAARAFFVFGDSLVDNGNNNYLATTARADSPPYGIDTPTRRPTGRFSNGKNIPDFISDALGSEPTLPYLSPELRGEKLLVGANFASAGVGILNDTGIQFINIIRMFRQLQYFQDYQTRLAELVGNDEAQRIVSDSLVLITVGGNDFVNNYFLIPFSARSRQFLLPDYVTYLISEYRKILMRLHDLGARRVLVTGTGPLGCVPAERAMRSPNGECAPELQQAASLFNPQLVQMINGLNSEYGANIFIAANTQLQTSDFITNPGAYGFTTSKIACCGQGPYNGIGLCTVFSNLCSNRDEYVFWDPFHPSERANGIIVNNIVSGSTNYVSPMNLSTLLALNSDTRN
GaGELP59A	MENSFTLVTIFGLLFTLGNVGPQAEAARAFFVFGDSLVDNGNNNYLATTARADAYPYGIDYPTHRATGRFSNGLNIPDLISEQIGSEPTLPYLSPELNGQRLLIGANFASAGIGILNDTGVQFVNIIRIGEQLQYFRQYQQRVSALIGPEQTQRLVNEALVLMTLGGNDFVNNYYLVPFSARSRQFALPDYVVYIISEYRKILLRLYELGARRVLVTGTGPLGCVPAELAQHSRAGECAIELQRASALFNPQLAEMLSGLNNELGADIFVAVNTNEMHMDWINNPQQFGFVTSKVACCGQGPYNGIGLCTIASNLCLNRDIYAFWDPFHPSERANRLIVQQIITGSTKYMHPMNLSTIMELDSRV
GaGELP60A	MASSLALVSWLVLVLTLAMAVSKTQVEAARAFFVFGDSLVDNGNNNYLATTARADSPPYGIDTPSRRPTGRFSNGKNIPDFISEALGSEPLLPYLSPELNGDRLLVGANFASAGIGILNDTGIQFINIIRMFRQFEYFQEYQGRLANLVGTTEAQRIVSEALVLITVGGNDFVNNYFLVPFSARSRQFSLPDYVRYLISEYRKLLMRLYELGARKVLVTGTGPLGCVPAELAMRSPNGQCAAELQRAAGLFNPQLVQMINGLNSDLGANVFIAANTQQQTNDFISNPGAFGFTTSKIACCGQGPYNGLGLCTIASNLCPNRDLYAFWDPFHPSEKANRIIVNMILRGSTNYMSPMNLSSLLALDTIPRI
GaGELP61A	MKFVALLIPFAILLSMVKGQLVPAMFIFGDSIVDVGNNNDLVTLVKANFPPYGRDFAHHEPTGRFCNGKLAIDIIAEGLGFTDHQPAYMSDKANGEMLLIGVNFASAASGYYNATAILYNTFSLSQQLENYKDYKNKLTAITGKSNTSSIISNGIHLISSGSSDFLQNYYINPLLFTSYTPNMFSDILIESYDNFIQNLYELGARRIGVTTLPPLGCLPAAITAFGHGSNQCVARLNNNAISFNNKLNHRSQRLKRRFSKLKLVVLDIYSPLYTIITKPDENGFAEVRRACCGTGLLETSILCNQHSIGTCSNASQYVFWDSFHPTEAANKILATNLSNSGSSLIQP
GaGELP62A	MKFLAPFIFLTFLLFEVKGQFVPALFIFGDSIFDVGNNNDLVTLIKANFPPYGRDFVDHEPTGRFCNGKLALDIIAEQIGFTDYQLAYMSDKANGEMLLIGANFASAASGYYNATAILYNTISLSQQLENYREYKNKLVDITGKFNASSRISRGIHLISAGSSDFLQNYYINPLLFTTYTPDTFSDILLNSYDHFIQNLYELGARRIGVTTLPPLGCLPAAITAFWHGNNQCVARLNNNAISFNNKLKHRSQRLTRRLSKLKLVVLDIYNPLYTLITEPAENGFAEVRRACCGTGLLETSILCNQHSIGTCSNASQYVFWDSFHPTEAANQILAHELIRSGSSLIQP
GaGELP63A	MVKLHFWDFIILIYLLEFGYGDVIEVPPFNINQKDLIKHLSLVDIKIALPAIYVFGDSFVDNGNNKAILGNKDAIGGGYLPFGIDFDGKPTGRVTNGRIGVDFIATVAGLPYPPPILGMSKIDRKTIRTGVNYASGASGLLPQNGHFLHKNVINFSQQVDLFENSTMEDLKSTFDSPEGFTQYLSKSLFFIHHASNDLGLTFEVEMEKKYSIDKYAKLLIKEFSKQLKRLYTLGARKFFVSNVSPLGCSPFNINTKNHSGPCVEEINNRVSVYNGLLPGLLEKLQSILPGSKFVLGDIYKVFQDVFEMPRSYGFKDVNTSCCIDNNGTRIQVCAPNIAPCKDRKNRVFFDPFHPSETMHFLWARRFLKDSSICSPINLIQLMQA
GaGELP64A	MVKLDISINFCVFMLLVYLLEFVYGDVIEVPPLNINQQDLLKHLSLGDIKIDFPALYVFGDSFVDNGNNKVILGNEDAIGGGYLPFGIDFDGKPTGRVTNGRIGVDFIATAGGLPYPPPIMGMSKIDRKTIRTGVNYASGSSGLLPQNGHVLHKNVINFFQQVDLFENSTMKDLKSTFDSPKRLKKYLSKSLFFIHHASNDLGVTFEVELKKKYSIDKYAKLLIKELSKQLQRLYTLGARKFFVSNVSPLGCSPYIINTIIHSGPCVEEINKRISLYNDLLPGMLEKLQSSLSDSKFVHGDIYKVFQDVFESPESYGFKDVNTSCCIDKNGTRIQVCAPNIDPCEDRKTRVFFDPFHPSEAMHFLWARRFLKDSSICSPINLIQLMQA
GaGELP65A	MLTTHLLAIFLISAIVSHSKALRFPQELYNLSSNQIFIVDNLSRPPSSSASPTPLLSPAVSSPLVPALFIIGDSTVDCGNNNYLGTFARADRPPYGRDFDTHLPTGRFCNGRIPVDYLALHLGLPFVPSYLGQTGELEDMLHGVNYASAAAGIIFSSGSELGQHISLTHQIQQFSDTYQQFVLSLGEDVAIDLISSSVLYISIGINDYIHYYLRNVSNVQNLYLPWGFNQFLASTMRQEIKNLYNTNVRRFVVMGLPPIGCAPYYLQRYKSNNGECVEEINDMIMEFNFFTRYMTDELLHELPDAGIIFCDVFQGSMDIIRNHKNYGFESTANACCGLGKYNGWMMCMSPQMACRNASDHIWWDQFHPTDAVNAILADNVWSSRHTEMCYPMNLEKMVF…
GaGELP66A	MVEHVFGIPRVMFRISASLIFFLFNSMSAEKIPTIFIFGDSIVDVGNNNYINTLAKAMFPNGIDFCKNCLSGRFTNGRTVIDILGKIFFVSILFVAEQRLGAKDFRPPYLAPNTAGDAVLRGVNYASSGSGILNDTGLIWGGRISLDEQISNFEETKARIVSIIGRRETKRLLKHQSLFIVVTGSNDFFLGKETISNGSLLSSKFESQLRKLYYLEARKIIVTNIPRFGCTPFERDKNPNAKGCIASFNEDISSYNKRLKRLLTDLTANLTASTFVYADIHAMLKDILQNYRSYGFENADDACCHKVGVHGGLLPCFSLSKICSNRTKYVFWDAFHLTETSNVIVASHMMDGGLKFMSPMNIRQLVYSSTVHPDD
GaGELP67A	MKLNVRWSCLLCLVLIGIAIEGVQCKVVQFIFGDSLSDVGNNMYLSKSLAQANLPFYGIDFGNGLPNGRFTNGRTVADIIGDSTGLPRPPAFLDPSLTEDVILESGVNYASGGGGILNETGGYFIQRFSLWKQIELFRGTTELITNKLGKQATDKFIGEANFVVALGSNDFINNYLMPVYSDSWKYNDQTFVRYLMETLQNQLLVLHNLGARKLMVFGLGPMGCIPLQRVLSTTGQCQERANKLAMSFNKAASQLLANLDSRLPNASFKFGDAYDVVDNVIRNPNNYGFDNADSPCCSFGRIRPALTCLPASTLCSDRSKYVFWDEYHPSDSANQLIANELIKKFGFLAGGNSSAPVPAPESAIAPSPDEE
GaGELP68A	MSELSNRQMIVRTVFQIVTVKVLLKICFATDVIPANFVFGDSLVDAGNNNYIASLSKANFVPNGIDFGGPTGRFTNGRTIVDIIGQELGLPGFTPPYLAPTARGPVVLQGINYASGGGGILNHTGNIFGGRINFDAQLDNFENTRQDIISTIGVSATLELLQSSLFSVTMGSNDFINNYFTPIVSAEEQKLVPPQVFVASMIARFKLQLTRIYTSGARKIIVVNVGPIGCIPYERDLNPTAGTSCASRPNQLAQLFNTELRSLTKELATSFKGSIFVYADVYRIVDDMIQNYRAYGFDSGSFACCYMAGSFGGLIPCGPSSKVCPDRSKYVFWDPFHPSDAANVIIAKRLLDGDSNDVFPINIRQLANV
GaGELP69A	MENVKVFSIIIALFSVLSVESVGLKDLKTCNFGAVYNFGDSNSDTGGGSAAFWPAGKPCGETFFGRPVGRGCDGRLIIDFIAEHLGLPHLSPYLDSIGTSFRYGANFAIGGSTIRPQNESMSLNGVSPFSLDIQIVQFNQFKDRSGYFYNRSYPRDRHNLPRPEDFSKALYIFDIGQNDIAAGLRKKNDSAFHASVPDIVDQLAKAVQNLYEHGARTFWVHNTGPIGCLPVSLHYHDIKPEELDEQGCLKAQNAYSMEFNRQLKARVIKLREKLPHAALTYVDIYAAKYELIGNAKKQGFVEAANICCGFHEDEIQVYCGHKQNINGTEIYAGSCENPSDFISWDGVHYTEAANRWVAHRITNGSFSDPPLPIKHACHKP
GaGELP70A	MEFARLIFAGILISLLSNRVAAMAADLPPCKFKAIYNFGDSNSDTGAISAAIFPRQWPNGETFFRKPAGRVCDGRLIIDFIAERLGLPLLSSYLDSIGSNFRHGANFAAGGSTIVPQNKTIAESGLSPFALNVQIFQFDQFKARTSDLYKEKKKHSCRIQVLPRSKEFGDALYVVDIGQNDIAYGLRTVGDAQLLASIPDIINQLVLAVQHLYTQGARTFWIHNTGPIGCLPSTLLTITNPPPGFLDNHGCVKSQNDIAQEFNRQLKSRVMKLRTDLPHAAITYVDIYAAKYGLISSSKQHGFVEARKICCGYHKNGIDVGCGGILALPNGTQISGPSCEDPSTYISWDGVHYTEAANHWIASRLINGSFSDPPIPITRACYTTS
GaGELP71A	MEPVAMVMEKAWSFGLVLLWFSTLSCYLVNAADDKNGGFGASFIFGDSLVDAGNNNYLPTLSRANIPPNGIDFKASGGNPTGRYTNGRTIGDIVGEELGVPNYAVPYLAPNSTGKAILYGVNYASGGGGIMNATGRIFVNRLGLDIQIDFFNNTRKQFDKLLGPSKAKDYISKRSIFSVTIGANDFLNNYLLPVLSIGARISETPDSFIEDMINHLSNQLTRLYKLDARKFVIGNVGPIGCIPYQKTINQLNENECVDLANKLAMQYNGRLKELLTELNGKLKGAIFVHANVYDLVMELITNYAKYGFTTASEACCGNGGQYAGIIPCGPTSSMCKDRDKHVFWDPYHPSEAANLIIARQLLHGSTKYISPVNLKQLRNL
GaGELP72A	MEVYSRRLMFLVFAFALVSIGYAQESNSTTLVPAILTFGDSVVDVGNNDYLPTIFRANYPPYGRDFANQKPTGRFCNGKLATDITAETLGFTTYPPAYLSPEASGSNLLIGANFASAGSGYDDRAASLNHAITLSQQVEYFKEYQAKLAKVAGSSKSAAIIKDALYVLSAGSGDFLQNYYVNPLVNHAYTPDQYGSFLIDAFTRFVQNVYGLGARKIGVTSLPPLGCIPLARTLFGYHEKGCVSRFNTDAQQFNKKLNAAATNLQKQHPDLKIVVFDIYKALLDVVNTPSNYGFVEATRGCCGTGTVETTEFLCNPHTLGTCLNASQYVFWDSVHPSQAANQVLADTLIVQGIPLL
GaGELP73A	MTDNNIHLNYSHLLAFINPHLPSFITCYVSFRRLIRPNSVLKASPILSPGESENGGLRRRLMFLVFAFALVSIVYAQQSTPLVPAMLTFGDSVVDVGNNDYLPTIFRANYPPYGRDFANQKPSGRFCNGKLATDITAETLGFTTYPPAYLSPEASGSNLLIGANFASAGSGYDDRAASLNHAITLSQQVEYFKEYQAKLAKVAGSSKSASIIKDALYVLSAGSGDFLQNYYVNPLVNHAYTPDQYGSFLIDAFTRFIQNVYGLGVRKIGVTSLPPLGCIPLARTLFGYHEKGCVSRFNTDAQQFNKKLNAAATNLQKQHSDLKIVVFDIYKALLDVVNTPSNYGFLDATSGCCGTGTVETTIFMCNPYTLGTCPNASKYVFWDSVHPSQAANQVLADAL…
GaGELP74A	MEKWYGVLGLVLVLSLFCGVKGEPQVPCYFIFGDSLVDNGNNNELRSLARADYLPYGIDFANGPTGRFSNGRTTVDVIAELLGFDDYIPPYSTASGRQILGGVNYASAAAGIREETGQQLGARISFSGQVKNYQQTVQQVVNLLGDEDSAANYLRQCIYSIGLGSNDYLNNYFMPLYYSTSRQYSPEEYANSLIQEYTEQLQALYNYGARKFVLIGLGQIGCSPNELAQNSGDGRTCVERINAANRIFNNKLRGLVDQFNNANSDAKFVYINAYGIFQDITSNPAAYGFKVTNAGCCGVGRNNGQITCLPFQTPCQNRDEYLFWDAFHPSEAANVIIGRRSYSAQSPTDAYPIDIRRLAQL
GaGELP75A	MANTNTFLLQITTLFCLLFPVANSVVFNYPAVFNFGDSNSDTGELVAALGDILDLPNGQTYFKTPSGRFCDGRLTIDFLMDAMDLPFLNAYLDSIGLPSFHKGCNFAAAGSTIQPATAQSVSPFSFGVQVAQFVRFKARVLELLAKGKRLDKYLPAQDYFQKALYMFDIGQNDLAGAFYSKTLDQVLASIPTILIEFETGIKALYDQGARNFWIHNTGPLGCLAQNVAKFGTDASSLEEQGCVRKHNQAAKIFNLQLHALTKKLQGLYTDSNFTYVDIYTIKSNLIANYSKLGFEQPIMACCGFGGPPLNYDSRISCGKTKVINGATFTAKACNDSSEYVNWDGIHYSEAANQYVSSQILTGKYSDPPFSDKMPFLLSLKF
GaGELP76A	MAPSIVLVSWMVLGLVMATSTIQVEAARAFFVFGDSLVDNGNNNFLATTARADSPPYGIDTPSRRATGRFSNGKNIPDFISDALGSEPTLPYLSPELKGDRLLVGANFASAGIGILNDTGVQFINIIRMYKQLKYFQQYQTRLADLAGFEEAQRIVNDALVLITVGGNDFVNNYYLVPFSPRSRQFSLPDYVRYLISEYRKLLMRLYDLGARKVLVTGTGPMGCVPAELAMRSPSGQCATELQRAAALYNPQLVQMINELNSQYGANIFIAANTEQKTNDFINNPTAYGFTTSKVACCGQGPYNGLGLCTMLSNLCPNRDEYAFWDPFHPSERANGIIVDMILGGSSNYMSPMNLSSLLALDYNTRT
GaGELP77A	MLMASSSTFTHFLMVLLFLLAFGSIASLADARAFFIFGDSLVDSGNNNYLTTTARADAPPYGIDYPTRRPTGRFSNGLNIPDLIGQKIGLSESPLPCLSPEFNGKKLLIGANFASAGVGILNDTGVQFVNILRMYRQLELFQEYKRRLSGQVGSRQAHKLVNQALVLITVGGNDFVNNYYLVPYSARSREYKLPDYVKFLISEYRRLLMRLYKLGARRVLVTGTGPMGCVPAELAMRGTNGGCFEELQRAASLYNPQLVEMLNGLNKKIGKDVFISANTQRMHNDFVSDPRAFGFVTSQIACCGQGPYNGLGLCTQLSNLCPNRALYAFWDPFHPSEKANRLIVEQIMTGSNEYMHPMNLSTIMAMDSRI
GaGELP78A	MAKRNISSFLVVLVSLLAVALAEATTEPPAVYIFGDSTLDVGTNNYIPECLAKADFYFNGIDFPYSEPTGRFSNGLNTADEIVRLLGLRRSPPPFLQLVNDPSTFRKNILKGANFASGGSGILNSTGQYQYRKVISMGDQIQQFSTVRSNITNMTASDAATDAILSKAFFLISVGSNDIFEYLLNITRPPMTIPEFNATLVSTYEYHLKTLYELGARKLGILTVPPIGCTPFARARANGNCSEPARRFAQAFYTEAVALLEKLSSQVPDLRYSLANTYLMTTGMMENMFAFGLRDITSACCGNGTYACNQTASFCSNRDEYLFWDQFHPTQRVSELAALTLFGGSESFVAPMNFSQLLGVNI
GaGELP79A	MSNNNFITSNIFLFSLHQFLLLVHAKPLVPALYVFGDSLFDSGNNNVLPTMARANFPPYGHNFVQHFTGRFTNGRTLPDFIAEFLELPYPPPYLGIHDSVPLTGLNYASSACGILPQTGTIFGKCLSLGEQIDLFKWTIESKLPTHFNSLEELSKHLADSIFIFTTGSNDYIQNYLEPTLFSTNHDYDPQSFAQLLIDDLSNHFQSVYKLGARKIIMHEIAPLGCIPHYTRKYQVVVGKCHEQTNQIVSYFNTKLHELLKSLTSSLQGSILVLARINSLGYDVITNPSKYGYSDASNPCCTTWGNGSAACIPLLEPCPNPNQHFFWDGYHNTETGNSVAASLCFNTSEFCTPFSIKDLIQI
GaGELP80A	MELKQMAPSIHILWLLSIQFLVLVNGGKIPAIIVFGDSSVDSGNNNYIPTVARSNFQPYGRDFNGGRPTGRFSNGKITTDFISEAFGLKPAIPAYLDPSYSISDFATGVTFASAATGYDNTTSNVLSVIPLWKQLEYYKNYQKKLRAYLGDRKANGVISGALYLISVGTNDFLENYYAIPGRSSEYTIEEYESFLVGIAASFTEKLYELGARKISLGGLPPMGCMPLERTGNLMGGSECVDSFNNLAADFNGKLNALVIKQNKKFHGMQMVFSDPYGILMKIIQKPAVYGFEVTAVACCATGMFEMGYACSRRNPFTCSNADEFVFWDSFHPTQKTCSIIATYIVQNALAKFLSL
GaGELP81A	MIEVKENASKLDMGVVKVGRYPLVPFFTLYMILFLYLPLLPHSVHCQCTKTPIIFNFGDSNSDTGGYADGVGLNFAPPNGRTYFHQPARRLSDGRLMIDFLCESLNTDYLTPYLNSLGPNFTNGVNFAIIGSATLPRYVPFSLFVQVSQFLRFRSRSPALMLNGYKDLVGNEDFENALYTIDIGQNDLAASFDNLTYSQVIERIPSFITEIKNAIWNIYEKGGKKFWVHNTGPLGCLPQKLALLARNATELDEHGCLQPLNNAAKTFNAQLRVLCEQLRRELINVTIVYVDIYSIKYDLIANASNYGFESPLMACCGNGGPPYNYNANINCGRTGYTVCHEGSKFISWDGVHYTEAANAIFTSKILSTHYSTPQLSFNFFCNNM
GaGELP82A	MPLSLPKIIVHFRHVLVVLSVGMAMLSTCLTQDSKCEFKAIFNFGDSNSDTGGFWAAFPAQSGPFGMTFFHKPSGRATDGRLILDFLAQALGMPFISPYLQSIVSDYRHGVNFATLASTVLLPNTSLFVTGISPFSLAIQLNQMKEFKAKVVEYHSENTKGSTQLPSPDIFGKSIYTFYIGQNDFTSNLKAIDIEGVKQYLPQVVSQIAATVKELFGLGGRTFFVLNLAPVGCYPALLVQLPHETSDLDKFGCLISYNKAVVDYNNMLKEALSQTRRELSNVSLIYVDTHAVLLQLFQDPTSHGLRYGTKACCGYGGGNYNFHPEVYCGNTKVMNGTKVTASACKDPNNYVSWDGIHATEAANKLTTLAILNGSYFDPPFPLHKLCYLHPVG
GaGELP83A	MERMSWALVWLSLAFKLVVAISVCDGQFPAMFVMGDSLVDNGNNNGLSSLAKSNYPPYGIDFQGGPTGRFTNGKSIIDLLGDLLGLPLLPAFTVTFTGQQDIRVGVNYASAAAGILDESGLNLGDRFSLRQQVENFKTTLNQLRNQMEQDTLNQYLAKSLVVINIGSNDYINNYLMPSIYSSSSTYTPEAFAEHLINDYDAQIMALYNLGLRKFLLAAIGPLGCIPNQLAKGFAPPGKCVSAVNDMVEIFNRRLKNLVDQLNHGNYTEAIFVYGNTYGAFNDILGNPATYGFKVVDKGCCGVGRNKGQITCLPFSIPCTNRDEYVFWDAYHPTQAFNKIIAQKAYSGPQSACYPINVKQMAQL
GaGELP84A	MKLEIALSLLLVVLVGITIIQGCNGKAVQFIFGDSLSDNGNNNRLSMTLAKANLPYYGIDFGNGLPNGRFTNGRTVADIIGDSTGLPRPPAFLDPSVNEDVILENGVNYASGGGGVLNETGTYFIQRLSLWKQIELFHGTTELITKKLGKQASDKFFQEARYVVALGSNDFINNYLMPVYRDSWTYNDQTFVEYLMETLEKQLLVLHKLGARQLMVFGLGPMGCIPLQRVLSTTGKCQERANKLALSFNKAANNLLISLEPKLTNASFKFGDAYDVVDDVIRNPYKYGFTNADSPCCSLGRIRPALTCTPASTLCGDRTKYVFWDEYHPSDSANELIAKELIKKFGFPEVGSPSPAPESDIAPSPSND
GaGELP85A	MESFEVILKPICLVILIVLCLHAMPSSCNFTSFVFGDSLVDAGNNDYIFTLSKADSPPYGIDFTPSGGQPTGRFTNGRTIADIVGQYLGAKSFPPPYLAPNTEAQAILRGINYASGASGIMDKTGFFFIGRIPLGEQVSNFEQNRIYMVNAMGENYTRKFLKKAIFSLTIGSNDVLNYIQPSVPFLRHDKVSPTTFLDFMISNLTLQLERLHEMGARKFIVVGVGPLGCIPFVRALKLLRSGQCSSAVNALIQAYNQRLKELLSRLNQEMGPETIFVFANSYDVFMDIIANYHQYGLENANDPCCGGYFPPFVCFKSSDANTSALCDDRSKYVFWDAYHPTEAANLIIAKQLVDGDESVSFPINIRKLYNYNNS
GaGELP86A	MATLFSTHSSSQNILITFTIIFLTSSLLPSSSGITETDQRRPFKKIYAFGDSFTDTGNTGSLTGPNGFVHVSNPPYGTTFFHHPTNRYSDGRLVIDFVAQSLSLPFLPPYRNRKANRTYGVNFAVAGSTAINHAFFVKNNLSLDITPESIQTQMMWFDKYLESESCKDPESDQCKEAFDDALFWVGEIGVNDYAYTLGSTVSGDTIRKLAINSFTEFLQGLLKKGAKYVVVEALPTTGCLPLAMTLAPSDDRDDIGCVKSVNNQSNAHNLVLQSKVSDLRQQFPQAIIVYADYWNAYRTVMQSPEKYGFKESFKACCGTGEPYNFEVFNTCGNPSVTACSNPAQYINWDGVHLTEAMYKVVADMFIGGNLCNPPFKTLLERKLRQP
GaGELP87A	MEKKNLYTHLLILLVLINLSSSLNVPAIFIFGDSVFDAGNNHFIKNCSVQADFPPYGSTFFHHPTGRFTDGRTVADFISQFIGIGLQQPYLEAQIAMMNGSRKEYPSNGLNFASAGSGVLQGTNKDWGVLPIQEQLRQFKTLIEEKAINRSVVERSLFFLESGSNDIFNYFLPLDTPKLDPDAYVEAMIKEVTNLTDQIYKVGARRIVVFSLGPVGCVPARDLLPAAPINRCYGKMNAMVKKYNKALESLVNDISTRHPGAIGVYGAVYDTVHHIRAAPTRYGFSNVNSACCGDGPLGGQVQCGKEGYKICQNPQGFLFWDYFHPTQPTYELISKALWEGKKSRIRPINLKTLTNLTLALV
GaGELP88A	MASVKPWSLVLVVFCIMSLSYFVNGAGSNEGLGASFIFGDSLVDAGNNNYLQTLSRANIPPNGIDFKASGGQPTGRYTNGRTIGDIVGEELGVPSYAVPYLAPNSTGKAILYGVNYASGGGGIMNATGRIFVNRLGLDIQIDYFNNTRKQFDKLLGPSKAKDYISKRSIFSITIGANDFLNNYLLPVLSVGARISESPDAFIDDMINHIRNQLTRLYQLGARKFVIGNVGPIGCIPYQKTINQLNENECVDLANKLAMQYNRRLKELLSELNGKLQGAIFVHANVYDLVMELITNYTKYGFTTASKACCGNGGQFAGIIPCGPTSSLCKDREKHVFWDPYHPSEAANVIIARQLLNGSTKYISPVNLKQLRNL
GaGELP89A	MEKRFVFVVFSLVIGVVQSVNAEVPAIFVLGDSTSDVGTNNYLPQSTIKANFPHHGIDFPFAIPTGRFSNGFNTADFLAKLFGFKKSPPPFFSQNVKFSIKIRKFRGINFSSAGCGLLGSTGQTTPLQKNVITMEEQLFQFSTVHNDLLTFKGPLETEKFLSKSLFFISIGSNDIMNNYYSSNPIPKEYFIPKLGLVYEKHLRNLISLGARKFGIVSVPALGCCPSQRIYQANGECLEELNNQARAFFSTMELLLGNLRLEFKDIKYSLGNIVDMTLNVIDNALAFNFKFVKTACCGSGTLNAQGSCSPISDLCSNRNEYLFWDSFHPTQTASKLAAFTLYGGEPRFVSPINFSQLPDA
GaGELP90A	MASSKSSPPGFVFSILIIFSFFNFITCNNHHILSSCNFDAIYQLGDSIADTGNDVQDNPSSKFARLPYGETFKKATGRCSDGLLMIDYIALSAGIPFLDPYLNKDGIFDYGLNFAFAGATAMSAEDLAKWNVSFVPTGISLSRQLDWMFSYFNTTCHGNKDCFKKNGKALFMVGEIGGNDYNYAFLQRKTIKEVKTMVPEVVETIKQATKRVIGYGATRLVVPGNFPIGCFPVYLTKYQTNDATAYDELHCLKELNNFSIYHNDLLQKAIGELKEEHPDVIVVYGDYYNAFLWLLSKGDVLGFDPTSLQKACCGIGGDYNYGLSIRCGDPKVPVCKNPNERLSWDGVHLTQRAYELMATWLVRDMYPKLQCEYIVSYSSAV
GaGELP91A	MASSASLMVLALLMASIAAIAEARAFFIFGDSLVDSGNNNYLETTARADSPPYGIDYPTGRPTGRFSNGLNIPDLIGKQIGLSESPLPYLSPDFNGKKLLLGANFASAGVGILNDTGVQFVNILRMYRQLELFEEYKRRLSGLVGTRQANRVVSQALVLITVGGNDFVNNYYLVPFSARSRQYSLPDYVRFLISEYRKLLMKLYKAGARRVLVTGTGPLGCVPAELAMRGNNGGCSQELQRAASLYNPQLVQMINGLNAKIGRDVFISANTQKMHNDFVSDPQAFGFTTSEIACCGQGPYNGLGLCTQLSNLCPNRDLYTFWDPFHPSEKANRLIVEQIMRGSNEYMNPTNLSTIITFDSKM
GaGELP92A	MAPKPYIFLVIALLFIFLPLTTSIHFKLPAIFNFGDSNSDTGELVAAGFYSLEPPYGRSYFTKPSGRYCDGRLIIDFLLEAMDLPFLNAYLDSIGRTSFRKGCNFAAAGSTIEPPTARAVSPFSFRVQVAQFIRFKHQVLRLMAKGKKLHKYLPDEDYFQNGLYMFDIGQNDLAGAFYSKTFDQILALIPLILTEFETGIKTLYDQGAKNFWVHNTGPLGCLAQNVAKFGTDPSSLDELGCVSKHNQAAKVFNLQLHTLCKKLQGRYADSNFTYVDIYTIKWNLIANYSKFGFDQPIMVCCGYGGPPLNYDSRIGCGKTEVLNGTTMTAKACSDSSEYVNWDGIHYSEAANQYVSSQILSGKYSDPPFSDKMPFLLGLKF
GaGELP93A	MKTVGELSLLVCLIIVFFNGRGWSQRLPRPRRQQSQVPCFFIFGDSLVDNGNNNGMLTLARANYRPYGIDFPQGTTGRFTNGRTFVDALAQLMGFTRYIPPYSRARGPELLRGVNYASGAAGIRDETGDNLGAHSSMNGQVANFANTVIQMRRLFRGDTNALSSYLNTCIYYCGLGSNDYLNNYFMPNFYTTSSDFTTKAYADALIQDYTRQLTQLHSLGARKVIVTAVGPIGCIPYQLARYHGNSSRCNENINKAILLFNSELRKLVDRFNGGQLQGAKFVYLDSYKSSNDLYQNGTAYGFEVIDKGCCGVGRNNGQITCLPLQQPCADRRKYLFWDAFHPTELANVIFAQSAYQSQSYTYPVNIQQLATL
GaGELP94A	MACKLVTLFFFVNLLMQIPKVRATVPAIIVFGDSTVDPGNNNQVSTVLKSNFEPYGRDYYGGQPTGRFSNGRIATDFISEALRIKPAIPAYLDPKYDIEDFATGVSFASAGTGYDNATSDVLSVIPFWKELEYYKEYQNKLRKHLGKDEANQRFSESLHLISIGTNDFLENYYILPTRSSEYSVDEYQSFLIGIASNFIRELYKLGARKVVIGGLPPMGCLPLERTTNMFFGSDCINEYNDVAKDFNKKLQGAVTELKQELGGIHLVMSSPYDKLMEMIRNPSHFGFEDAETACCGTGFFEMSYLCDNMNPFTCSDANKYVFWDAFHPTEKTNAILADYVVKTTLAKFR
GaGELP95A	MKSMDSRRVLVGRNIMFFFLICVLGWCLKLSEAQMVPALFVFGDSQVDVGNNNHLFFSIAKANFPHNGVDFPTKKATGRYSNGKNAADFLAEKLGLSSSPAYLSLSSNTHASYMNGVSFASGGSGILNTSSQVLGQSIPLSDQVNNFLSVHKVMLQKMGTDGLEKHFSKSLFAIVIGSNDILNYFESENEKDTPEHLVNLMVNNLKAEIKKLYGFGARKILVSGVGAIGCVPAQRAKHSTHECNEEVNMWVVKYNEGLKEVLKGLKSELPGLNYAFLDLYGIMQKVIRDPSAHGFKEVRAACCGLGELRAKIPCLPFSSYCPNRADHVFWDLYHPTEAMSRIVADTVFDGPSEYCVPMNVRQLIAA
GaGELP96A	MESSVVVPWLILGVLMAISSTQVEAAARAFFVFGDSLVDNGNNNYLATTARADSPPYGIDTPSRHPTGRFSNGKNIPDFISDALGSEPTLPYLSPELKGDKLLVGANFASAGIGILDDTGIQFMNIIRMFRQFQYFEEYQKKLADLVGKDEAQRIVSEALVLITVGGNDFVNNYFLVPFSARSRQFNLPDYVRYLISEYRKLLVRLYDLGARKVLVTGTGPLGCVPAELAMRSPSGQCATELQQAAALYNPQLVEMVNGLNSQLGANIFIAANTQQQTSDFISNPGAYGFTTSKIACCGQGPYNGLGLCTQLSNLCSNRNEYVFWDAFHPSERANGIIVDMILNGSTNYMNPMNLNAFLALDTKTKT
GaGELP97A	MAMSSTPNILLSLFSIHFLLSLVKINEAKVPAIIVFGDSSVDAGNNNYIPTIARSNFEPYGRDFNGGHPTGRFSNGKIATDFISQAFGLKGAIPAYLDPSYSISDFATGVTFASAGTGYDNATSNVLSVIPLWKELEYYKDYQTKLRANLGDGKANDIIKDALYMISVGTNDFLENYYAVPGRSSQYTIKEYENFLVGIAGNFTKALYDLGARKISLGGLPPMGCMPLERTGNLMGGSECVNSYNNLAAEFNSKLNDLVIKQNKELNGMDMVFSDPYGIMLDIIQKPAFYGFEVTGVACCATGMFEMGYACSRTNPFTCSDADKYVFWDSFHPTEKTNAIVANHVVQTSLAKFF
The coding region sequence of GELP genes of Gossypium raimondii.
GrGELP1D	ATGAAGTTTTCAAGCAATTTCATAGTTGTATTTGTGCTCTTTGCATTTGTGCTCACAGTGGCAAATGGACAGCCCCTTGTTCCTGCCATGTTCATATTCGGGGACTCGGTTGTTGATGTAGGAAACAACAATAACCTCTACACTATCATAAAAGCAGACTTCCCTCCTTATGGGAGGGATTTTTTGAATCACAAACCAACCGGAAGATTCTGTAATGGAAAATTAGCCTCGGACTTCACTGCTGAGAACATTGGCTTCACTGATTACCCACCAGCTTATCTCAGCAAAAAGGCCAAAGGAAATAACCTGTTAATTGGAGCCAATTTTGCATCAGCTTCTTCTGGTTATTATGAGACTACAGCAAAGTTATATCATACACTGTCATTGAGTAAGCAATTG…
GrGELP2D	ATGGCATCATCCATTATCATTCCCTGGATTTTCTACATTCAAATCTTAGCCATCAGTTCAAAAGCTATAGCTGCAGTGCCAGCTATAATCGTCTTTGGAGATTCATCTATTGATTCGGGTAATAACAATTACCTCCCAACACTTGCCAAGTGCAATTTCGAGCCTTATGGCCGTGATTTTCCCGGTGGCACCCCCACCGGACGTTTCTGCAATGGCCGGCTTCCTCCAGATTTCGTATCCGAGGGCTTTGGGCTCAAACCTATCATCCCGGCTTACTTGGACCCTACCTTTAGCATCTCTGACTTCGCCACTGGTGTTTGCTTTGGTTCTTCTGGATCTGGCTACGACAACTCTACAGCTGCTATACTGAAAGTGTTTCCTTTATGGAAACAAGTGGAA…
GrGELP3D	ATGGCCATGTCATCCACCCCCAACATCTTATTATCACTCTTTTCCATTCATTTTTTGCTGTCGTTAGTAAAGATCAATGAGGCCAAAGTTCCTGCCATCATAGTGTTCGGGGACTCATCGGTTGATGCTGGCAACAACAACTATATCCCCACCATTGCCAGGAGCAATTTCGAGCCATATGGTCGTGATTTCAATGGTGGCCATCCAACAGGTCGGTTCTCCAATGGCAAAATCGCTACCGACTTCATCTCCCAGGCGTTTGGTCTCAAAGGGGCCATCCCTGCTTACCTCGACCCTTCATATAGTATATCGGATTTCGCCACCGGAGTTACCTTCGCTTCCGCTGGAACCGGCTACGACAATTCCACTTCCAATGTTCTCTCAGTGATACCCCTATGG…
GrGELP4D	ATGTTTTTCGGTAGTACTCCAGTTCTTCTTTGGCTCTTCTTCTTATCTTTATCTCCATTGACCAAAGCTAAAGTTCCAGCCATCATAGTGTTCGGAGACTCCTCCGTGGATTCGGGCAACAACAACCTGATCTCGACGGTTTTGAAGAGCAATTTTCAGCCTTACGGTCGTGATTTTTATGGGGGTCAACCAACTGGACGCTTCTGCAATGGCCGAATCCCTCCCGATTTCATCTCCGCAGCTTTTGGACTGAAACCCGCCATCCCAGCTTACTTGGATCCTGCTTATAATATATCGGATTTCGCCACTGGTGTTTGCTTTGCTTCTGCTGGAACTGGCTACGACAATGCAACCTCCAAAGTGCTTAATGTGATACCACTATGGAAGGAATTAGAGTAT…
GrGELP5D	ATGTCAAGTCCTTGGTTTTTCGTTACCCTTTTAACTCTAATTGCTATAGTCTCACCTACTCCATTAGCCGAGGCTCGTGCTTTCTTTGTCTTTGGTGACTCGCTCGTTGATAATGGCAACAATAACTACTTAGCCACCACTGCCCGTGCCGACTCTCCACCGTACGGCATCGATTACCCGACACATAGACCCACAGGCCGCTTCTCCAATGGCTTAAACCTCCCTGACATTATCAGTGAGCAAATTGGATCGGAGCCAACATTGCCATACTTGAGCCCTGACCTCAGGGGCCGAAAACTACTCATCGGTGCCAACTTTGCTTCTGCTGGGGTCGGAATTTTGAATGACACCGGGGTTCAGTTTGTTAATATAATAAGGATATTCAGGCAATTTGAGTAC…
GrGELP6D	ATGATAATGGAGGAGCACTGGAAACTGGTTTATGTGATTGGGATTTTGGCTTTAGGATTTGCAGTGAAAAGCAATGCTGATGGTTCAATCTCATGTGGGTTTCCAGCCATATATAACTTTGGGGATTCAAATTCAGACACTGGTGGAATCTCCGCGACCTTAAATGAAATTCTACCACCAAACGGTGAAACCTTCTTTGGACATCCCGCCGGCAGAGCCTCCGATGGCCGACTCATTATAGATTTCATAGCTGAGGGTATTAAGTTACCATATCTTAGTGCATATATGGACTCAATCGGGACAAATTTCAGGCATGGTGCTAATTTTGCAACCGGTGGTTCATCAGTTAGACCACCTGGTTTTAGTCCATTCAATCTTGGGATTCAGATTTCACAATTC…
GrGELP7D	ATGGAGTTTTGGGGAGTTTTAATTTCTGGGGTTTTAGTTTCTTGGTGGGTTTTGAGTGTAAATGGTGCTAATTTACCACCATGTCAATTCCCTGCTATTTACAACTTTGGTGACTCAAACTCAGACACTGGTGGGATTTCAGCTGCTTTTGAACCCATTAGAGCTCCATATGGTGTGCCCTATTTTCACAAACCATCTGGTAGAGACTCTGATGGTCGCCTCATCATTGACTTCATAGCTGAGAGACTTAAGTTGCCATATCTTCATGCATATTTGAATTCCTTGGGAGCAAATTTCAGGCATGGAGCAAATTTTGCTACTGGTGGATCAACCATAAGAAGACCGAATGAAACCATTTATGAATATGGGATAAGTCCATTTGGTTTAGATATGCAGATT…
GrGELP8D	ATGGATCCTACCAGTACCATATTCAGTTTTCTTTCGCTTCTTTTATTTGGTTCTGCTACCAATTTCAATCGTGATTTACCTTCGGAAAGTTGTCGTTTTCCAGCGATTTTTAATTTCGGTGCCTCTAATTCCGATACCGGTGGCTACGCTGCCGCCTTCATTCAACTTAAGTCACCTAATGGAGACACCTTTTTCGGAATGCCGGCCGGGAGATTTTGTGATGGACGACTCATCGTTGATTTCACTGCTGAGAGTTTGGATTTGTCATTCCTAAGCTCTTACCTGAATTCACTAGCAATCAATTTCTCACATGGCGTGAATTTTGCGACGGCGTCTTCCACCATAAGATTACCGATGGCTGATGTTGTCCCCTATGGCCACGCCAGTCCATTCTACCTA…
GrGELP9D	ATGGATCCTACCACGACCACATTCATTCTTCTTTCTCTTCTTTTATATGGTTCTACTACCGGTTTCAGTCGCGTTTTCTCTTCAGAAAGTTGTCCTTTTCCGGCAATTTTTAATTTTGGTGCCTCTAATTCTGATACCGGTGGCTTCGCTGCCGCCTTCTTTCAACCTAAGCCACCTTATGGAGACACCTTTTTTGGAATGCCGTCCGGAAGAGCATGTGATGGACGACTCATCGTTGATTTCACTGCTGAGAGTTTGGATTTGCCATTCCTAAGCTCTTACCTGAATTCACTGGCAACTAATTTCTCACATGGCGCGAATTTCGCGACGGTGTCTTCCACCATAAGATTACCGACGGCTGATGTTATCCCCCAAGGCCAAGCTAGTCCATTCTACCTA…
GrGELP10D	ATGGCAAAATCAATAAGTTGCCAATGTATTTGCTTCTTCTTATCAGTTGTATTCATATTTGTAAACTTGATTAGCTGCCATAATAATAAGATTGAGCTCCATCATGAAAACCATGTTGCTTTGTTCATCTTCGGTGATTCACTTTTGGATAATGGAAACAACAATTATATCAGCACCATCCTTGATTTTCGAGCCAATTTCTGGCCTTATGGTGAGACCTTCTTCAATTACCCTACTGGTAGATTCTCCGACGGCCGACTGATCCCGGATTTTATTGCTCAATTTGCAGGGTTACCATTAATTCCACCATATTTAAAACCAGGAAACCCTGAGTTTAGAAATGGGGTGAACTTTGCATCTGCCGGAGCTGGTGCCCTACTTGAAACTCATCAAGGATTA…
GrGELP11D	ATGAAACTCTCACATCTTCATCTCCCCACTTTAAACCAAAGTTTTTTCTTCAATAAAGGAATGGATGATGGTAGAGGTTTTAGGGTGAAGAACTTGTTGTTGTTTTTGTTATTCTTTTGTTTATTGAGTTTGAGAATGGAGTTTTCGAGAGCTCAAATGGTGCCGGCGGTGTTTGTTTTCGGGGATTCGTTGGTTGATGTAGGGAACAACAATTACCTTCCGGTTTCCATTGCAAAAGCAGATTTTCCTCACAACGGAATCGATTTTCCAACCAAGAAACCAACGGGGAGGTTTAGTAATGGCAAGAATGCAGCTGATTTGCTTGCCGAAAAATTAGGGTTACCAAGTTCACCACCCTATCTTTCTTTGTTAAAGAAGACAGATGAATCAGCATATATA…
GrGELP12D	ATGGCAATTAAGGTCTTCTCATTCTTCTTCTTTGTTTATCTACTTGTGGAAATGCATGAAATAAGTGCAATGGTGCCTGCTGTTATAGTCTTCGGAGATTCTACGGTGGATCCAGGGAACAACAACCAGATATCCACTGTTTTGAAGAGCAATTTTGCGCCTTATGGTCGGGATTACTTCGGTGGTCAGCCAACCGGACGTTTCTCCAATGGTAGGATTGCCACGGACTTCATTTCGGAAGCATATGGTATCAAGCCAGCCATACCAGCATACTTGGATCCCAAGTTTGACATAAGAGATTTCGCTACCGGAGTCTCGTTTGCTTCGGCTGGAACCGGTTACGACAAAGCAACTTCTGATGTCCTATCAGTGATACCATTTTGGAAGGAAATGGTGTAC…
GrGELP13D	ATGGCTTTTGATGGATCTTCCATTATAGTTGTGGCTATATTTGGTGTCTTCTTAGTGAACCTTACTTCATCCTTGGTGCTTGCTAAAGGCCCGTGCCAGTTTCCGGCAATATTCAACTTCGGTGACTCAAACTCCGACACTGGAGGGTTGTCAGCTGCATTTGGTCAAGCTCCTCCTCCTAATGGAATGTCTTACTTTGGTCACCCTGCTGGCCGTTACTGCGATGGCCGCCTTGTCATCGACTTCTTAGCGGAGAGCCTTGGGTTACCCTATCTAAGTGCATTTCTGGACTCCCTGGGAACCAACTTTACACATGGAGCTAACTTTGCCACTGCTGGATCCACCATTAGACCTCAGAACACTACTTTGCATCAAAGCGGTTTCAGCCCCATCTCCTTG…
GrGELP14D	ATGGCAAAAGGGTTGGCCTTTGTAGCCTTGTCATTGATCATAGGTGTTCTTCAATCAGCAAATGCAGAGGTGCCGGCCATCTTCATACTAGGAGATTCTACAGTTGATGTTGGGACCAATAATTACTTGCCTGATAGTAATATAACGGCTAATTTCCCGCACAACGGGGTCGATTTTCCTTTCCAAAGAGCAACTGGAAGATTCAGCAATGGCCTCAATACTGCTGATTTTCTTGCTAAATTCTTTGGTTTCAAGAGAAGTCCAGTGAGCTTCCTGTCTCTAAACGGGACACTTGCTATTAAGAAACGTAGATTTAGGGGTGTAAACTTCGCGTCAGCTGGATCTGGCCTTCTTGACATTACCGGACAAACATCGACCCAGAAAGCGAATGTTGTCCCA…
GrGELP15D	ATGAGAGCTTCAAGTGAGTTTTTGGCTACCTTGGTTCTTGTGCTGGTTTCGGTTTCTTCAGTGGCTCATGGAGATCCCCTTGTTCCTGCACTCATCATCTTTGGGGACTCGGTTGTTGATGTGGGGAATAACAACAATCTCAACACACTTATCAAATCAAACTTTCCACCATATGGAAGAGATTTTGTTAATCACAGGCCAACTGGAAGATTCTGCAATGGAAAACTTGCTACAGATTTCACTGCTGAGTACCTTGGGTTTACTTCATACCCACCGGCTTACCTTAGTCGAGATGCCATAGGAAATGCTCTCCTGACTGGAGCCAATTTTGCTTCAGCTGCCTCTGGTTTATATGACAGTACTGCAAACCTATATCGTGCCATAACATTGACCCAGCAG…
GrGELP16D	ATGGCAAAGACATGTTTTCATGGTGTTTTTGTGTCAATTGCGGTAACTTCACTGCTACTTCTCCAGGCTGAGGCACCATCACCACCACCACCGGCCGTCTATATATTTGGGGACTCCACCCTCGACGTCGGTACCAACAACTTCATACCCGAGTGCGCCGCAAGGGCGGATTTCTACTTCAACGGTATCGATTTCCCTTACTTGAAGCCAACAGGGAGGTTCAGCAATGGCCTTAACACTGCTGATCAGATAGTGAGACTGTTGGGTCTAAAGAAGAGTCCACCACCATTTTTGTACCTTGTCAATGATCCATCCAATTTCCAGAAGAATATACTGCAAGGTGCCAACTTTGCCTCTGGAGGATCCGGTATTTTAAGAGATACTGGAAAGGCAAAAAGG…
GrGELP17D	ATGGGTTTTTTATCTCAATTTCAAACATGTTTTTGGACCATCATCTTGTTCCTTTTTATGGTTCTAAATTGTCATGTAAATGAAGCAGCTTTGGTATTGCCTAAGAATGTAACTGTAACTGCAGTTTTTGTGTTTGGTGATTCAATTGTTGATCCAGGTAACAACAACAATCTCCCAACTATAGCTAAAGGCAACTTCTTACCTTACGGTCGAGATTTCAAGGACGGACCGACTGGACGGTTCTCGAATGGCAAGGTTCCTTCTGATCTTATAGCTGAAGAATTTGGTGTTAAGGGATTGGTACCTGCTTATCTTGATCCAAAAACACAGCTACAAGATCTCCTTACTGGTGTTAGTTTTGCCTCTGGTGCTGCAGGATATGATCCTCTCACTGCAAAA…
GrGELP18D	ATGGCAACCTCCAAACTCTTCATCACGCTCGCAGGACTCATATGTATGGCTCCAATCAACACTTGCAGCAGCGCCGCCGCTTCTACCGCCTCCATGGCAACAAGACCGCCATCACCAAACTTTCCAGCCATTTTTGTATTTGGTGATTCAACTGTAGATACAGGCAATAATAACTATGTCAAAACGTTGTTTAAAGCTAACCTGCCACCGTATGGCGAAAACTTTCCCGACCACATTCCGACGGGGAGGTTTTCCGACGGAAAACTTGTCCCCGATTTCCTCGCATCGTTTCTAGGGATCAAAGACGATGTCCCGCCGTTCCTGAAACCAAATCTGTCGGAAAATGAGCTCCGAACTGGCGTTACGTTCGCGTCAGCTGGATCAGGATATGATTATTTA…
GrGELP19D	ATGGCATATAAGCTTCTTAAGTCATTGGAGGTGGTGGCGATTTCAGTGTTGTTTGTAATATTGCAAAACTGGGCAAATGCAAAGCCCCAAGTGCCATGCTATTTCATTTTTGGGGACTCCTTATCCGATAATGGCAACAACAATAACCTTAGCACCTTGGCCAAAGTCAACTATTCACCCTATGGCATTGATTTTCCCGTAGGACCAACAGGAAGGTTCAGCAATGGCAGAACCGTGGTGGATTTTATTGTTGAGAATTTGGGGTTCACAAGTTCTATGCCTCCTTTCGCCGAATCACAAGGGGAAAACATTTTGAATGGTGTGAACTATGCGTCTGGTGCTGCCGGCATTCGTGACGAAACTGGAAAACATCTGGGTGATCGAATATCTTTGAACAGG…
GrGELP20D	ATGGCAAAGCAATGGCTGGTCTTTGCGATGGTTTTGGTATTAGGAACTTTAGTTTCAGTTACAACTGCTGCATCTTTGGCCACATTTATTTTTGGTGATTCACTGGCAGAAGTAGGGAACAACAACCATCTGCAGTATTCTTTAGCAAGGTCTGATTATCCCTGGTATGGGATTGATTTTACTGGCAGAAAAGCTACCGGTCGGTTCACGAATGGACGAACCATAGGCGATATTCTATCTGAAAAGCTTGGGACTTCATCCCCACCACCTTACCTTTCTTTGTCACAAAATGATGATGCAATCCTTCAAGGGGTTAATTATGCTTCTGGTGGAGCTGGAATTCTCAAGGAAACAGGCCAATATTTTATTCAGAGATTGACATTTGATGATCAGATAAAT…
GrGELP21D	ATGGCTCTTCTCTATATTCTTCATTCCCTTTTAAAACTAGCTTTCCTTTGTTCCTTTTGGCCTACTGTTATCCCCTTGAGTTTAAATTATCCGGCGGTGTTCAACTTCGGTGACTCGAATTCCGACACGGGTGGATTAGTTGCCGGAAAAGCTTTTCCCATGACACAATTTAATGGGGAAACTTACTTCCATGAACCCTCTGGCAGATTCTGTGATGGTCGCTTGATCATTGATTTTCTAATGGAGGCAATGGAGCTTCCTTACATGAACCCATATTTGGAATCTGTTGGCTCTCCTAGTTTTCAAACAGGGTGCAATTTTGCTACAGGAGGATCTACCATTCTTCCTGCAAATGCGGCTTCAACAAACCCTTTTTCCTTTAATCTTCAGTTATCTCAA…
GrGELP22D	ATGGATTCTAAAATGCACCTTCAGCCATGGTGGTTGCTGCCTATTTCTCTTTTGTTACAACTCTCAAACTTGAAAAACTGGGCAAACGCAGCACCACAAGTGCCCTGCTACTTTATTTTCGGGGACTCATTATCGGATAGTGGGAACAATAATAACCTTAAAACGTTAGCCAAAGTAAATTATCGACCATACGGAATCGACTTCCCCAAAGGACCAACAGGAAGGTTTAGCAATGGTCGTAACGTGCAGGATGCTATTGTTGAACTTCTTGGTTTCGAAGAGTATATGCCTCCTTTTGCCAAATCAGAAAGGAAGAACATTTTCCAAGGCGCGAATTATGCGTCTGGTGCCTCGGGCATTCTCGACGAAACTGGAAGTCTAATGGGTGCTCGAGTACCC…
GrGELP23D	ATGGATAATGGAGGGTTCTCTAAGGATTTGATATTGCTTCTTTGGATTTGGGTTTTCCTTGCTATGATTGATGTTTCAAAGTGCAGCCTTGGTAGACCACTTATTATCAATTTCGGTGATTCAAATTCGGATACCGGAGGAGTACTAGCCGGCACCGGACTTCCCATCGGCCTTCCTCACGGCATCACTTTTTTCCATAGAGGCACTGGACGATTAGGGGATGGACGTCTCATTATTGACTTCTTCTGTGAACACTTGAACTTGAGTTATTTGAGCCCATATTTAGACTCATTGGCTCCAAACTTCACTAGTGGAGTGAACTTTGCTGTATCTGGTGCAATGACCCTGCCACAGTTTGTCCCCTTTGTTCTTGATGTTCAAGTTCGCCAATTCATTCGA…
GrGELP24D	ATGGAGAACTCGTTCACATTGGTTACCATTTTCGGTCTGCTGTTTACTTTAGGCAATGTAGGTCCTCAAGCTGAGGCCGCGAGGGCGTTTTTCGTGTTCGGAGATTCATTAGTCGACAACGGTAACAACAACTATCTAGCTACCACGGCTCGTGCTGATGCTTACCCTTACGGTATCGACTATCCTACTCATAGAGCTACTGGCCGGTTCTCTAATGGCCTTAACATCCCAGATCTTATAAGTGAGCAAATTGGCTCTGAACCAACATTGCCATATCTGAGCCCGGAGCTAAACGGACAAAGGCTTCTTATTGGTGCCAACTTTGCTTCGGCTGGAATCGGCATTCTGAACGACACCGGAGTCCAATTCGTCAATATAATTAGAATCGGCGAGCAATTA…
GrGELP25D	ATGGCGAGTTCACCGGCTCTTGTTTCATGGCTGGTTCTAGTTTTAACCCTTGCAATGGCAGTTTCAACGACTCAAGTCGAAGCTGCCAGGGCATTCTTCGTATTCGGTGACTCGTTGGTCGACAATGGCAACAATAATTATCTAGCCACCACTGCTCGAGCCGATTCACCTCCTTATGGCATTGACACTCCGAGTCGTCGCCCCACTGGTCGCTTCTCGAATGGCAAAAACATACCCGATTTCATCAGTGAAGCACTCGGTTCGGAGCCGCTACTGCCGTATTTGAGTCCGGCACTCAATGGAGATAGGCTACTTGTTGGTGCCAACTTTGCTTCGGCTGGTATTGGTATCCTTAATGACACCGGAATACAATTTATAAACATTATAAGAATGTTCAGG…
GrGELP26D	ATGGTTAAGGGTCAACTTGTTCCTGCCATGTTCATATTTGGAGACTCGATTGTTGATGTAGGAAACAATAATGATCTGGTTACGCTTATAAAAGCTAACTTCCCTCCTTATGGGAGGGATTTTGCACATCATGAACCAACCGGAAGATTCTGTAATGGAAAGCTAGCGATAGATATTATTGTCACTGACCATCAGCCCGCTTACATGAGTGACAAGGCTAACGGGGAAATGTTGTTGATTGGAGCGGAGCCAATTTTGCATCAGCTGCTTCCGGTTATTATAATGCTACAGCAACTTTATACAGTGGCTATAACGGGAAAATCCAATGCTTCTTCAATAATATCTAACGGAATCCACCTTATTAGTTTTGGGAGCAGCGACTTTCTTCAAAACTATTAT…
GrGELP27D	ATGAAGTTTCTGGCTCCGTTTATTTTTCTTACCTTTCTGCTATTTGAGGCTAAGGGTCAAATTGTTCCTGCTTTATTCATATTTGGAGACTCCATTGTTGACGTAGGAAACAACAATGATCTTGTCACCCTAATAAAAGCTAACTTCCCTCCCTATGGGAGGGATTTTGTTGACCATGAACCAACAGGGCGATTTAGCAACGGGAAATTAGCTTTAGATATCATTGCTGAGAAAGTTGGCTTCACTAACCATCAGCCCGCTTACATGAGTGACAAGGCTAACGGGGAAATGCTGTTGATTGGAGCCAATTTTGCATCAGCTGCTTCCGGTTATTATAATGCTACAGCAATTTTATATAATACCATCTCTCTGAGTCAACAGTTGGAGAACTACAGAGAG…
GrGELP28D	ATGTCTCTCTTCCTTTTCATGCTCCTCGTCTCCATTTTGAACCCTGTGGTTTCTCACAAAAGCTGCGATTTCCCAGCTGTGTTTAACTTGGGTGACTCTAATTCCGACACCGGCGGATATGCTTCTGCGTTCACTCCACCCACTTCTCCTTATGGAGATACCTACTTTCACATGCCTGCTCGCCGTTTTTCCGATGGGCGGCTCACCGTTGATTTCATAGCTGAGGCATTTGGTCTGCCATTTATTAATGCCTATCTTGATTCAGTGGGGACCAATTTCTCGCATGGCATAAACTTTGCCACCGCAGCATCTACAATCAGATTACCTATTAGTGTTATCCCTAATGGTGTATTCAGTCCATTCTATTTGGGGTTTCAGTACTCACAGTTTGAGCAATTC…
GrGELP29D	ATGTCTCTCTTCCTTTTCATGCTCCTCGTCTCCATTTTGAACCCCGTGGTTTCTCATAAAAGCTGCGATTTCCCAGCTGTGTTTAACTTGGGTGACTCTAATTCCGACACCGGCGGATATGCTTCTGCGTTCACTCCACCCACTTCTCCTTATGGAGATACCTACTTTCACATGCCTGCTCGCCGTTTTTCCGATGGGCGGCTCACCATTGATTTCATAGCTGAGGCATTTGGTCTGCCATTTATTAATGCCTATCTTGATTCAGTGGGGACCAATTTCTCGCATGGCATAAACTTTGCCACCGCAGCATCTACAATCAGATTACCTATTAGTGTTATCCCTAATGGTGGATTCAGTCCATTCTATTTGGGGTTTCAGTACTCACAGTTTGAGCAATTC…
GrGELP30D	ATGGATATTCTTATCAAACCAACGCTAAAGTTGTTTATTTCATTTGCTATTTTGATGGTTCAGTATGGCAATGCAGAACGAGTTCCTGCGCTTTTTGTGTTTGGAGACTCGCTGGTTGATGTGGGCAACAACAATTTCCTTAACTCAATTGCCAAGTCTAATTATTTCCCTTATGGTATTGATTTCAATATGCAGCCTACTGGAAGATTTTGTAATGGAAAAACCTTTGTTGACATTATCGGAGAGATGCTGGGCGTCCCTTATCCTTCGCCCTTTGCTGATCCCTACACTGCAGGAGTTAAACTACTAGGAGGAGTGAACTATGCTTCAGCGGCCGCTGGAATCCTTGACGAGAGTGGCCAACATTATGGTGAACGGTATAGCCTAAGACAACAAGTA…
GrGELP31D	ATGGAAGGGCAAAGGCCCAGTGTTGGTAATGGTATCATTGGGAGATGGAAGACTGCTTGGGCTTCAAGAAACAGCGTGAAAACTTTTACAATAGCAGCTTTCTTTGCCGTCGCTTTCTCTCTTTTCATACTGAGTGGAAGGCAAAGGAATCTCGGTGGATCCGGTACTTGTGATTTTCCTGCTGTATTCAACTTTGGGGATTCCAATTCTGATACGGGTGGAAAGTCTGCTGCTTTCCACCGAATTCCTTTGCCTAATGGCAATACTTTCTTCCAAAAGCCATCTGGGAGATATTGCAATGGAGAACTTATTATTGATTTTATAGCTGAGAAACTGGGACTGCCACATTTGAGTGCGTATCTGGACTCAATTGGTACAAATTTTCGACATGGAGCTAAT…
GrGELP32D	ATGAACGGTGTTATTGATTTTAGGGGAAGCCTTGGTAGTATTAGCAGCAAGAAGACTGTAATGGCAGTCGCAATCAGTTTACTACTTGTGGCTTCATTGCTTGGTTCATCCTGtGGTTGTCATTTTCCAGCTATTTACAACTTGGGGGATTCAAATTCCGACACCGGAAGTGTCTCCGCAACATTCGGTCGGGTTCCGTGGCCTTGCGGTGAGTCCTTTTTTGGTAAACCTGCTGGTCGGTATTCTGATGGGCGTCTCATAATTGATTTTATAGCTAATGAGTTGAAATTGCCATTCTTGAGTGCATACCTTGATGCAATCGATTCAAACTTCAGACACGGAGCGAATTTTGCAGCAAGTGGATCGACGATTCAACCAGCCGATGACAAATTATTTGAT…
GrGELP33D	ATGGCCTTTGGTCTATCTTCCATTTTTGTTATCACGATCTTTGCTATCTCCTTTACGAACCTTGCATCAGTGTCGTTGGTGCTCGCTAGAAAGCCATGTCGATTCCCTGCAATATTCAACTTTGGTGACTCAAACTCCGACACTGGAGGCTTGTCAGCAGCATTTGGCCAAGCTCCTCCTCCCAATGGGTTCTCTTACTTTGGCGCCCCCGCTGGCCGCTACACCGATGGTCGCCTTTTGATCGACTTCATAGCCGAGAGCCTTGGGTTGCCATATCTAAGTGCATTTCTTGACTCTGTGGGGACTAACTTTAGCCATGGAGCTAACTTTGCCACTGCTGGATCCACCATTAGACCTCAAAACACAACTCTGCAACAAAGCGGGTTCAGCCCTATCTCT…
GrGELP34D	ATGGTAAATCTTTCCTATTCGCTACTAAAGAAAGAGCAAAGAACTCTACCACTGCAGTATAGACTTTATCAAGGAACTGCTCTATATGGCGATCATTTTCAAAGACTAGTATGTTCTGAAAGCTTCGGATTACCTTATCTTAGTGCTTACCTGGACTCGGTGGGTTCAAACTTCAGCCATGGAGCCAACTTTGCAACTGCAGGATCAACCATCAGGCGACAAAATACCACAATTTTTCAAAGTGGGGCCAGTCCTATTTCATTAGATGTACAGTTGGTTCAATTCTCAGAATTCCATACCAGATCTAAGATTATAAGCAAGCAAGGGGTATTTCATAAATTGTTGCCAAAGGAGGATTATTTCTCAAAGGCCTTGTACACCTTTGACATTGGTCAAAAC…
GrGELP35D	ATGGTTAAACTTCATCTTTGTGTTTTTATCATCTTAATTTATTTATTAGAATTTGGTTTAAGCGATGTGATTGAAGTGCCGCCATTGAACATTAATCAAAAGGATCTTATGAAGCATTTATCATTAATAGATATCAAGATTGCTTTGCCAGCTATTTATGTATTCGGTGACTCTTTTGTTGACAATGGAAACAACAAAGCAATTTTGGGAAATAAAGATGCAATTGGAGGAGGTTATTTGCCATTTGGAATTGATTTTGATGGAAAACCTACTGGTCGAGTCACCAATGGTAGAATTGGGGTAGATTTCATTGCTACAGTGGCAGGTTTGCCATACCCACCACCAATTATGGGTATGTCTAAGATAGACAGAAAAAGAATTCAAACTGGTGTTAATTAT…
GrGELP36D	ATGGTTAAACTTGATATATCCATTAATTTTTGTGTTTTTATGCTCTTAATTTATTTATTAGAAATTGGTTATGGAGATGTGATTGAAGTGCCACCATTGAACATCAACCAACAAGATCTTTTGAAGCATTTATCATTAAGAGATATAAAAATTGATTTTCCAGCTCTTTATGTATTCGGAGACTCTTTTGTTGACAATGGAAACAACAAAGTAATTTTGGGAAATGAAGATGCAATTGGAGGAGGTTATTTTCCATTCGGAATTGATTTTGATGGAAAATCTACTGGTCGAGTTACTAATGGTAGAATTGGAGTAGATTTCATTGCTACAGTAGGAGGTTTGCCATACCCACCACCAATTATGGGTATGTCTAAGATAGACAGAAAAACAATCAGTACC…
GrGELP37D	ATGTTAACTACTCATCTTCTTGCCATCTTTCTCGTTTCCGCCATTGTTGCGCATTCCAAAGCTCTTCGATTCCCTCAAGAACTTTACAATCTTTCCTCAAATCAGATCTTCATTGTCGATAACCTTTCCAGGCCTCCTTCTTCTTCAGCTTCTCCCACGCCCTTGTTATCCCCAGCTGTTTCTTCCCCTCTGGTCCCTGCACTCTTCATTATCGGCGACTCCACTGTCGACTGTGGCAACAACAACTATCTTGGCACCTTTGCTCGCGCCGATCGTCCTCCTTATGGTCGAGATTTCGACACCCATCTCCCCACTGGACGCTTCTGCAATGGAAGAATCCCTGTTGATTATCTTGCATTGCATCTTGGACTTCCCTTTGTGCCGAATTATCTTGGACAA…
GrGELP38D	ATGTTTTTGGTTCCCCGAGTTATGTTTTTAATCTTCTTTTTGTTCAATATTATGTCAGCTGAGAAGATTCCGACGATCTTCATATTCGGAGATTCCATAGTTGATGTCGGAAACAACAATTACATCAACACATTAGCCAAGGCAATGTTTCCAAATGGAATAGACTTTTGCAAGAACTGTCTCTCTGGGAGATTCACTAACGGTAGAACGGTGATTGATATCTTAGAACAGCGTTTGGGTGCCAAAGATTTCAGGCCTCCATATTTGGCTCCTAATACCACAGGCGACGTCGTTTTAAGAGGTGTAAATTACGCATCTTCTGGTTCTGGAATTTTGAACGACACTGGATTAATCTGGGGTGGGCGTATTAGCTTAGATGAACAAATCAGTAACTTCAAG…
GrGELP39D	ATGAAACTCAATGTGAGATGGAGTTGTTTACTGTGTTTGGTCCTTATAGGAATCGCCATTGAAGGTGTTCAATGCAAGGTGGTTCAGTTTATTTTCGGGGATTCATTGTCGGATGTGGGCAACAACATGTACCTTTCAAAGAGCTTGGCTCAGGCCAACTTGCCTTTTTATGGTATTGATTTTGGCAATGGCTTGCCTAATGGAAGGTTCACTAATGGCCGAACCGTTGCCGATATCATAGGTGACAGCACTGGTCTCCCAAGGCCACCAGCATTTTTGGATCCATCATTGACCGAGGATGTGATATTGGAAAGTGGAGTAAATTATGCCTCTGGAGGAGGTGGGATTTTGAATGAAACAGGAGGTTACTTTATTCAGAAGTTTTCCCTTTGGAAGCAA…
GrGELP40D	ATGAAGTTTGAGATAGCACTGAGTTTACTACTTGTGGTTCTTGTCGGAATCACCATCATTCAAGGTTGTAATGGCAAGGCCGTACAATTCATTTTCGGAGATTCCTTGTCCGATAACGGTAACAACAATCGCCTTTCGATGACATTGGCTAAGGCAAACTTGCCTTATTACGGCATTGATTTTGGCAATGGTCTGCCTAATGGAAGGTTCACTAATGGCCGAACCGTTGCTGATATAATAGGTGACAGCACAGGTCTCCCAAGGCCACCAGCTTTCTTGGATCCATCTATAAATGAGGATGTTATATTGGAAAATGGGGTAAATTATGCCTCTGGGGGTGGTGGGATTTTGAATGAAACAGGAACTTACTTTATTCAAAGGTTGTCACTTTGGAAACAA…
GrGELP41D	ATGGAAAGGATGAGCTGGGCCTTGGTGTGGCTGAGCTTGGCCTTCAATTTGGTGGTGGCAATCTCAGTGTGTGATGGCCAGTTTCCGGCGATGTTTGTGATGGGGGATTCCTTGGTGGATAATGGGAACAATAACGGCTTAAGTTCATTGGCAAAATCCAATTATCCTCCCTATGGTATTGATTTTCATCAGGGGGGTCCAACGGGGAGGTTCACCAACGGTAAAACCATCATTGATCTCCTTGGGGATTTGCTAGGCCTTCCACTTCTTCCAGCCTTCACCGTAACTTTCACCGGCCAACAAGGCATTTGGGTCGGAGTAAACTATGCTTCAGCAGCAGCCGGGATCCTTGATGAAAGTGGCCTAAATCTAGGGGACAGGTTCAGCTTAAGGCAACAG…
GrGELP42D	ATGCCGCTGTCTTTACCCAAAATCATTGTTCATTTCAGGCATGTATTGGTGGTACTGTCGGTGGGGATGGCAATGTTGTCAACTTGTTTAACCCAAGATTCCAAATGTGAATTCAAAGCAATCTTCAACTTTGGCGACTCAAATTCTGATACGGGCGGCTTTTGGGCTGCTTTCCCGGCTCAGTCGGGACCTTTTGGCATGACCTTCTTCCACAAACCATCTGGTCGTGCTACTGATGGCAGACTTATACTTGATTTCTTGGCACAAGCACTGGGAATGCCATTTATCAGCCCATACTTGCAATCAATAGGATCTGATTATAGGCATGGAGTTAACTTTGCAACGCTGGCTTCCACAGTGCTTTTGCCTAACACTTCATTATTTGTTACTGGGATCAGT…
GrGELP43D	ATGATTGTAGTAAAAGAAAACGCAAGCAAGCTAGATATGGGAGTCGTAAAGGGAGGACGTTATCTTCTGGTTCCCTTTTTCACACTTTATATGATTCTTTTCCTCTATCTCCCGCTACTTCCCCATTCAGTCCACTGCCAGTGTACCAAAACCCCTATTATCTTCAACTTTGGCGACTCTAACTCTGACACCGGTGGCTATGCAGATGGTGTAGGACTCAACTTTGCACCTCCCAACGGCCGTACCTATTTCCATCAACCAGCTCGTCGTTTATCTGATGGCCGATTGATGATTGATTTCCTCTGTGAAAGCTTGAATACTGATTATTTGACTCCATATCTGAATTCTTTGGAACCAAATTTTACAAACGGCGTCAACTTTGCAATTATTGGGTCAGCC…
GrGELP44D	ATGGAATTGAAGCAAATGGCGCCATCGATACACATCTTATGGCTCCTTTCAATTCAATTTTTGGTGTTGGTTAATGGGGGCAAAATTCCAGCAATCATAGTGTTCGGGGACTCCTCAGTTGATTCTGGGAATAACAACTACATCCCCACCGTAGCTAGGAGCAATTTTCAACCTTATGGTCGAGACTTCAACGGTGGGCGTCCAACGGGAAGATTTTCCAATGGCAAAATCACAACCGACTTCATCTCCGATGCTTTCGGCCTCAAACCGGCAATTCCTGCTTACCTCGATCCTTCCTATAGTATATCCGATTTCGCCACCGGAGTTACCTTTGCTTCTGCCGCAACCGGATACGACAATGCCACTTCCAATGTCCTCTCAGTGATACCACTATGGAAA…
GrGELP45D	ATGAGCAACAACAACTTCATCACGTCCAACATTTTCTTATTCAGTCTCCATCAATTCCTCTTGTTAGTCCACACTAAACCTCTGGTACCAGCTCTCTATGTATTCGGAGATTCATTGTTTGACAGTGGCAATAACAATCTTCTGCCAACAATGGCCAGGGCAAACTTCCCACCTTACGGCCACAATTTCGTCCAGCACTTCACTGGAAGGTTCACTAATGGTAGAACTCTCCCAGATTTTATAGCTGAGTTTCTTGAGCTGCCATATCCTCCACCATACTTGGGCATACACGACTCAGTACCCTTAACAGGTTTGAATTATGCATCTTCAGCTTGTGGAATTCTCCCTCAAACTGGAACTATATTTGGCAAATGCTTGAGTTTGGGTGAACAAATTGAC…
GrGELP46D	ATGGCAAAGAGGAGCATTTCATGTTTCCTTCTTGTTTTGGTGTCACTACTTGCGGTAGCTTTGGCAGAGGCGACAACAGAATCGCCGGCTGTCTACATCTTCGGGGACTCAATCCTTGATGTTGGGACTAATAACTACATACCTGAATGCCTCGCAAAGGCAGATTTCTATTTCAACGGCATTGATTTCCCTTACTCGGAGCCAACGGGGAGGTTCAGCAATGGTCTTAACACTGCTGATGAAATAGTGAGGCTGTTGGGTCTGCGGAGGAGTCCACCACCGTTTCTCCAGCTTGTCAATGATCCGTTGACTTTCAGGAAGAATATACTAAAGGGCGCCAACTTTGCCTCTGGAGGATCCGGCATTTTGAATAGTACTGGACAGTATCAATACATAAGG…
GrGELP47D	ATGCTGATGGCTTCTTCATCAACATTTACCCATTTTTTGATGGTTTTGCTTTTCCTGTTGGCCTTTGGGAGCATTGCTTCCTTAGCTGACGGTCGTGCATTCTTTATTTTTGGTGATTCACTTGTTGATAGTGGCAACAACAACTACCTTACAACAACTGCCCGTGCAGATGCACCGCCTTACGGAATCGATTATCCGACTCGAAGACCTACCGGGCGCTTCTCTAATGGCCTTAACATCCCAGACTTGATTGGTCAGAAAATTGGGTTATCAGAATCCCCATTGCCATGTTTGAGCCCAGAGTTCAATGGGAAAAAGCTGCTTATTGGTGCCAACTTTGCTTCAGCTGGTGTGGGAATCCTTAATGACACTGGTGTTCAATTTGTAAACATACTAAGA…
GrGELP48D	ATGGCACCCTCAATTGTTCTTGTTTCATGGATGGTTTTAGGCCTTGTAATGGCAACTTCAACTACTCAAGTTGAAGCTGCCAGGGCATTTTTTGTATTCGGTGATTCTCTGGTTGACAATGGCAACAACAACTTCCTAGCAACCACTGCTCGAGCTGATTCCCCTCCTTACGGCATCGATACTCCCAGTCGTCGTGCCACCGGTCGCTTCTCAAATGGCAAAAACATTCCTGATTTTATCAGTGATGCACTTGGTTCAGAGCCAACATTGCCCTACTTGAGTCCAGAACTCAAGGGAGATAGGCTACTTGTTGGGGCCAACTTTGCGTCAGCTGGCATTGGAATCCTCAATGACACCGGCGTCCAATTTATAAACATCATCAGAATGTACAAGCAATTA…
GrGELP49D	ATGGCTAACACCAACACCTTCCTTCTCCAAATTACAACACTGTTTTGCCTGTTGTTCCCCGTAGCAAACTCAGTTGTTTTCAATTACCCTGCTGTTTTCAACTTTGGTGATTCAAACTCAGACACAGGTGAACTTGTTGCAGCATTGGGAGATATCCTGGATCTTCCTAATGGTCAAACTTATTTCAAGACTCCTTCTGGCAGATTTTGTGATGGTCGCCTCACCATTGATTTCCTAATGGATGCAATGGATCTGCCATTTTTAAATGCTTACCTGGATTCAATTGGCCTACCAAGTTTCCACAAAGGGTGCAATTTTGCAGCTGCAGGCTCAACCATCCAACCAGCTACTGCACAAAGTGTCAGTCCATTTTCATTTGGTGTTCAAGTGGCTCAGTTT…
GrGELP50D	ATGGAAAAAAGGTTTGTGTTTGTAGTATTCTCATTGGCCATAGGTGTTGTTCAATCAGTAAATGCAGAGGTGCCAGCCATCTTCGTACTAGGAGACTCCACATCTGATGTTGGAACCAACAATTATTTGCTTCAAAGTACCATAAAAGCTAACTTCCCACACCATGGGGTCGATTTCCCTTTTGCCATACCAACTGGCAGATTCAGCAATGGCTTCAATACTGCTGATTATCTTGCTAAACTATTTGGTTTCAAGAAAAGCCCACCACCATTTTTTTCTCAAAACGTAAAATTTTCGATTAAGATACGTAAGTTCAGAGGTATAAACTTCTCATCCGCAGGATCTGGCCTTCTTGGCTCGACCGGACAAACAACACCACTGCAAAAGAATGTTGTCACA…
GrGELP51D	ATGGCTAGTGTGAAACCTTGGAGCCTTGTTTTGGTTGTTTTTTGTATTATGAGTTTGAGCTATTTCGTTAATGGTGCTGGTAGTAATGAAGGTTTGGGAGCTTCTTTCATCTTTGGCGATTCTTTGGTGGATGCTGGTAATAATAACTATTTGCAAACTTTGTCCAGAGCAAATATTCCCCCAAATGGGATTGATTTTAAAGCCTCGGGTGGCCAACCTACTGGCCGCTACACCAATGGTAGAACCATTGGCGACATTGTTGGAGAAGAATTGGGAGTACCAAGTTATGCAGTTCCATATCTTGCTCCAAATTCTACAGGGAAAGCTATATTATATGGTGTAAATTATGCATCAGGAGGAGGGGGGATTATGAATGCTACTGGAAGAATATTTGTTAAT…
GrGELP52D	ATGGAGAAGAAGAACCTTTACACTACTCATCTGCTTATTCTTCTCGTCCTCATTAATCTGTCACCATCCCTAAACGTTCCAGCAATATTTATCTTCGGAGACTCAGTTTTTGATGCCGGAAACAATCATTTTATCAAAAACTGTAGCGTACAGGCAGATTTCCCACCTTATGGCTCAACATTTTTCCACCATCCCACCGGCAGGTTCACTGATGGCAGAACAGTTGCGGATTTCATATCACAATTTATCGGCATTGGTTTGCAACAACCATACCTAGAGGCACAGATTGCAGTGATGAATGGTAGTAGCAAAGAGTATCCATCAAACGGACTCAACTTTGCTAGCGCTGGGAGTGGTGTTCTGCAAGGAACCAATAAAGACTGGGGAGTGCTACCAATC…
GrGELP53D	ATGGCTACCCTTTTTTCAACTCATTCTTCCTCACAAAACATCCTCATTACGTTCACCATAATATTCCTCGCATCATCTCTTCTGCCTTCCTATTCTGCAATCACTGAGACTGACCAACGCCGCCCATTTAAGAAGATCTACGCCTTCGGCGACTCCTTCACCGACACCGGCAACACCGAGTCCCTCTCCGGCCCCAATGGCTTTGTCCGCGTTTCCAACCCACCTTACGGCACCACCTTCTTTCACCACCCCACCAACCGCTACTCCGATGGCCGACTCGTCATCGACTTCGTGGCTCAGTCACTGTCTCTGCCGTTCTTGCCGCCGTACCGTAACAGAAAAGCCAACAGAACTTACGGGGTTAACTTCGCGGTGGCTGGTTCGACGGCGATAAACCAT…
GrGELP54D	ATGGAGAGTTTTGAGGTTATTTTAAAACCAATTTGCCTTGTAATACTAATAGTTCTGTGCTTGCATGCAATGCCAAGTTCATGTAATTTCACGTCTTTCGTGTTTGGGGATTCATTGGTAGATGCGGGAAACAACGATTATATATTCACCCTCTCCAAGGCTGATTCCCCTCCTTATGGCATCGATTTCACGCCTTCGGGTGGGCAACCTACCGGAAGATTTACCAATGGTCGAACAATAGCCGACATTGTAGGTCAATCTCTGGGAGCCAAATCGTTTCCACCACCTTACTTGGCACCAAACGCTGAAGCTCAGGCCATCCTCAGGGGAATAAATTATGCCTCTGGAGCTTCAGGAATTATGGATAAAACTGGATTTTTCTTTATTGGAAGAATTCCA…
GrGELP55D	ATGGCTAACCTTGCGTCTAAGCTTCAGCCATGGTGGCTGTTGCTTGTAATTCCCTTCTTGTTTGTCTCCAACACTTATCATTGTGTCAATGCAGAACCACAAGTGCCTTGCTACTTTATCTTCGGGGACTCATTGTCGGATAATGGAAACAATAACAACCTTGCGACGGAGGCCAAAGTAAATTATTGGCCTTACGGTATCGATTTCCCTAAAGGACCCACTGGAAGGTTTACTAATGGTCGAACCATGCAGGATATCATTGTTCAACTACTGGGTTTCCAAGAATTTATTCCTCCTTTTGCCACTTCAAGAGGCCAAGAGATTCTCAAAGGTGTTAATTATGCATCTGGTTCGGCTGGAATTCTCAATGAAAGTGGCCAACATCTGGGTGTTCGAATA…
GrGELP56D	ATGGCGAACCTAAGGGCTTCCTGTATTAGTTTCTTGCTTTGTTTTACAACATGTATCAACCTGATTAGCTCCCATTATCTGCCTGAAAACCATGTTGCTTTGTTCATCTTTGGTGATTCACTTTTTGATCCTGGAAACAACAACTATATCAACACCACCGCCGATTTTCGGGCTAATTTCTATCCTTACGGCGAGACCTTCTTCAAATGCCCTACTGGCAGATTCTCAGATGGTCGACTCATCCCAGATTTTATTGCCCAGTTTGCTGGATTACCAATAATCCCAACATATTTACAGCCTGGAAAGCGTAAGTTTACAGATGGCGTGAACTTTGCTTCAGGTGGAGCCGGTGCTCTCGTTGAATCCCATCAAGGATTTGTTGTGGACTTAGAAACTCAA…
GrGELP57D	ATGGATGGTTATTGTAGCAGAAGGGTAATCATGTTTTTGCTGTTTGCATTTGCAGCAATAAGCAGAGGGTATGGACAAGAATCAACCACTCTTGTTCCTGCAATCATCACCTTTGGTGACTCTGTGGTAGATGTGGGCAATAATGACTATCTCCCTACCATCTTCAAGGCTAACTATCCTCCTTATGGACGGGACTTTGCCAACAAAAAGCCTACTGGGAGGTTTTGCAATGGAAAATTAGCCACTGACATCACTGCTGAAACTCTGGGGTTTACAACTTATCCACCAGCTTACCTTAGCCCAGAAGCATCAGGGAAGAACCTTCTGCTTGGAGCCAATTTTGCTTCAGCTGGCTCTGGCTATGATGACGAAGCTTCCATGGTGAATCATGCCATCACA…
GrGELP58D	ATGGCACGTTTAGTGTTGTTGTGGTGTTTCTTTATTTTCACTGCAACTTCTGTCAACCTCGTATGCAGCCGTAGTCCGCAAAAAGACCATACCGCCTTGTTTGTCTTTGGGGATTCGCTGTATGATCCTGGAAACAATAACTACATTGACACAATTATTAAGGCAAATTATTATCCATATGGTGAAACTTTCTTCAAATACCCTACAGGGAGGTTTTCTGATGGTCGTATAATTGCTGACTTCATTGCTGAGTTTGCAAATTTACCACTCATTCCACCATATCTCCAACCTGGGAATCATGAATTTACTTATGGGGTCAACTTTGCTTCAGCTGGAGCTGGCGCTTTGTCCGAAACTTATCAAGGATTTGTGATAGATTTGAAAACTCAGTTAAGTTAT…
GrGELP59D	ATGGCTAGTTTAAGGTTGTTCTTGTGTTTCTTTCTCTTTACTGCAAGTTCTGTCAACATTGTATGCAGCCGTAGTCTGCAAAAAGATCATATCGCCTTGTTTGTCTTTGGGGATTCAGTGTATGATCCTGGAAATAATAACTACATCGACACGATTGCTCGGGCAAATTATTATCCATATGGTGAAACCTTCTTCAAATACCCCACTGGGAGGTTTTCTGATGGTCGTTTAATTCCAGACTTTATTGCCGAGTATGCAAATTTACCACTAATTCCACCATATCTTCAACCTGGGAATCATGAATTTACTACTGGGGTCAACTTTGCTTCAGCTGGAGCTGGTGCTTTGTCTGAAACTAATCAAGGATTCGTGATAGATTTGAAAACCCAGCTAAGTTAT…
GrGELP60D	ATGGCGAGACTTAGCTCTTTCTTCATCTTCAGCTTCTTCCTTCAAGTAGCACTCTTTGCAACATGTTGCAGAGGGGAATCAAAGGAGCAGCAGCATCAGCTTCCAAAGAAACACGTGCCTTTCTTCATCTTCGGTGATTCAATCCTCGATGCCGGAAACAACAACTATATCAACACTTCAACTCTTGACCAAGCTAATTTCTGGCCTTATGGACTAACTTTTTTCAACTACCCCACCGGAAGGTTCTCTGATGGCCGTTTAATACCTGACTTTATTGCTAAATATGCAAAGTTGCCATTGATTCCACCATTTCTGCAACCGGGTTTTCGACAATATTACCTTGGGGTCAATTTTGCTTCTGCTGGAGCTGGAGCTCTTGTTGAAACATTTCAAGGATTC…
GrGELP61D	ATGGGCACCACGTTAAACATGCCTACCATAATTTCTGCGATATTTTATCAGATTTTAGTAATCCAGTTGTTACTAAACATGTGCTCTGCAAAGGAAGTTCCAGCCATTTTCGCATTCGGAGACTCTCTGTTCGAGGTAGGGAACAACTTCTACCTTGACACACTTGCTAAGCCAACATTGCCAAATGGTATTGATTTTACAAAGGGAAAACGAAGAGCATCCGGAAGATACACTAATGCCAGGACTATTCTGGACATTATAGAAGAGGAGTTAGGTTTTACAAATTACACTCCTCCTTACTTGAGCCCCCAAACTACTGGAGATGTGATCTTGAAGGGTGTCAACTATGCTTCTTCTGGATCAGGAATTTTTAATTCCACTGGTTCTAAATTTGGTGAT…
GrGELP62D	ATGGGGAAATGGCGTGGGGTGTATGGGGTTGCTGCCCTACTGTTGGTTTTGAGTGTGTGTTTAGGGGTTAGAGGTGCTCCCCAAGTCCCTTGTTACTTTATTTTTGGGGATTCCTTGGTGGATAATGGGAATAATAATCAACTGTCGTCATTGGCTAGAGCTAATTACTTGCCTTACGGGATTGACTTCCCTAATGGACCGACGGGAAGGTTTTCTAATGGTAAAACTACCGTCGATGTCATAGCTGAGCTTTTGGGCTTCGACAATTACATCCCGCCTTACTCAACCGCAAGCGGTCGACAAATACTCGGAGGAGTTAACTATGCATCCGCGGCTGCCGGAATCAGAGAAGAGACCGGACAGCAACTGGGAGCTCGGATCAGTTTCAGTGGCCAAGTT…
GrGELP63D	ATGGCTTCATTGTATTCTCTCTGTTTATCAAAACAACAATTGTTTGGCATCCTTTTGATCCTAACTTTCTTTTCAAGTTCGAGTGCAAAGAGATGCTACAGATCAATTATCAGCTTTGGAGATTCCTTGGCTGATACAGGGAACTGGGTCATACTTTTACAACAAAATAAACCTACACCTGCCTTTCCACCATTTGGGGGGACTTACTTCAATCGACCAACAGGCCGATGTTGTGATGGTCGTTTAATCGTTGATTTTTTTGCTCAGAAACTTGGACTTCCATTGGTGCCACCATATTTTCGAGATGCTAATTGCAGTAATTGCCGAAAGTTTCAAAAGGGTGTAAATTTTGCTGTGGTGGGAGCAACAGCGCTTGATAATGCATATTTGGCACGAAAA…
GrGELP64D	ATGGCTCAAAATATGACCAGGAGAAGGGTTGTTTTGGTGCAGATTTTGGCACTAGCCTTGGCCGCTGTTATGCCATTGCTCTCAGGAGGTGTGGATATTCAACAAGTTAGGGTGCTGGCAGCTAAATTCAACGTGACTTGCGTAGTGGTATTCGGAGACTCCAGCGTGGATCCAGGGAATAACAACTATATTGCTACGCCCTTTAAGGGTAATTTCCTACCTTATGGGAAAGACTTCTTCAGAGGCCACCCGACTGGACGGTTCAGCAATGGAAGGCTAGCCACTGATTTTATTGCTGAAGCTTTGGGTTACACGAGCGAAATTCGACCTTTCCTTAACAAGAGATTGAGACCAGTTGATATCTTACATGGTGTTAGTTTCGCATCAGCTGCTTCTGGT…
GrGELP65D	ATGGAGTCTTGTCACAAATTTTCTTTTCCTCTTCTTACTCTTCTCTCTCTCTACATGTTTTTTGTTGCTCATGCTGAAGGTTCGCTAAAGCCAAGGCCCTTCAACAACAAGATTACGGCTGCTTTTGTCTTTGGAGATTCGACGGTAGATCCTGGGAACAACAACTACGTAAAGACCCTGTTTAGGGGCAATTTTCCTCCTTATGGAAAGGATTTTAGAGACCACGTGCCGACCGGAAGGTTTACTAACGGGAAGCTTTCCACCGATCTCATTGTTTCTTATATAGGCATAAAAGAATATTTGCCACCATATTTGGATCCCAACCTTAGCATTGAGGAGCTGATGACAGGAGTTAGCTTCGCCTCCGCCGGCTCTGGATTTGATCCACTTACACCACAG…
GrGELP66D	ATGGACACGAGATTGTGGTCTGTTTCATCAACCTCCTTGCTGTCTCCTCTTTTGGTAATATTAGCGCTTTTGATGTGCGAAACAAAGGCTTTGGTGAAGCTACCTCCAAATGAAACGGTTCCTGCTGTTATTGCGTTCGGGGATTCCATTGTTGACACCGGAAACAACAACAATCTCATGACCCTGATTAAGTGCAACTTTCGCCCCTACGGCCAAGATTTTAATGGAGGCATTCCAACCGGAAGGTTTTCCGATGGAAAAACCCCTTCCGATTTGTTAGCTCAAGAATTGGGAATTAAAGATAGATTGCCAGCATATTTGGATCCAGACTTGAAACCCCAAGATCTCCCAACAGGAGTATCATTTGCTTCTGGTGGCTCTGGATATGATCCTATGACT…
GrGELP67D	ATGGCTACCTCCCTTTGTACTCATGTTCCCGCCCTCTTTCTTCTTCTTCTTCTTCTTCTTCTTCTTTCAGCTCCATGCAATGCAGGTATTCTCAGGACATGCAAGTTCGATGCCATATATCAGCTGGGGGATTCCATATCCGACACCGGAAATCTAATCCGAGAGCACCCTTTCTCTCCTTTTGCTAGGCTTCCTTACGGTGAAACCTTCTTCAAGCATGCAACCGGTAGATGCTCCAATGGCTTACTCATCATCGATTTTCTAGCTTTATCTGCTGGAATCCCCTTCCTCCAGCCCTACTTAAACAGTAATGCACTATTCACTCGTGGCCGTGGGGTGAATTTCGCGGTTGCTGGCTCCACTGCGTTACCTGTGGAGACTCTAGCTGATAATGGAGTT…
GrGELP68D	ATGATACCGGCGAGTATTGGGAGGGGTTGGCAAAGATGCAGATTTCCAGCAATATACAACTTTGGGGACTCTAATTCAGACACTGGGGCTTGTAATGCGGCAGTGGCTGAGATTCCATCACCATATGGCCAAACCTTCTTCAAGCAACCTTCAGGACGAGCTTCTGATGGTCGTCTCATCATTGATTTTTTAGCTGAGAATCTGGGATTACCATACCTGAGTGCCTACCTGGACTCAATTGGGACAAATTTCAGGCATGGTGCTAATTTTGCAACAGGTGGGTCTTGCATTCAACCTGCGTGTGGATATGGCCCATTCAACCTTGCAACGCAAGTTTCTCAATTCATACACTTCAAAGCTCGCACAACTGCTCTCTACAACCAACTCTGCCTCAACCGA…
GrGELP69D	ATGGCAATGGCGATGGCGAAGCCGTGGATGTATTGCTTGCTTGTTTGTTTAGGTATGGCGTTGAACAATGTGGCTTCAGGGCAAGGAGAAAACCCTTTTGAGCCAGATGGTGGAAGGAGAAGAGAAATGGTGCCTGCTTTGTTCATATTTGGAGATTCTCTCATTGACAATGGCAATAACAACGACCTCCCTTCTTTCGCTAAGGCTAATTATTTCCCTTATGGTATTGACTTCAATGGCGGTCCTACTGGTCGTTTCTCTAATGGTTACACCATGGTTGATGAAATCGCTGAACTACTAGGACTTCCTTTAATTCCTGCATATTCTGAAGCTTCCGGCGATCAAGTTCTTCATGGTGTCAACTACGCCTCAGCAGCTGCCGGAATCCTTGACATCACC…
GrGELP70D	ATGGCTAAAAAAGCAGGAAAAGGGTTTATCCTTGTATGCCTTCAACTCTTGCTCTGTTTCTCTCAAATCAATTGGATAAGAGCTAAAGGGGAGGATGGAAGTGATGATGAGATAAAAGGTATGTTTGTATTTGGGAGCTCTTTGGTGGACAATGGCAACAACAACTACCTTGAAAACTCGACGGCTAAAGCTGATTTCTTACCCTATGGGATAGACTTTCCAAAGGGACCATCTGGCCGATTTACAAATGGAAAAAATGTGATCGATTTACTAGGTGAAATGCTGAAGCTTCCCTGCCTTATTCCACCCTTTTCTGACCCTTCAACAAAGGGAAGCAAAGTGGTTCATGGTGTCAACTTTGCCTCTGGTGCTTCTGGTATTTTGGATGATACTGGTTTT…
GrGELP71D	ATGGACACTCCCACCCCTCTCTTCTCCTTGCTTTGTTTCTTCCTCTTCTCCCTCTTCTTAGGTGAGGAGCAACATGTTGTTGAAGGGTCAAGGGTGTGGACCTTTGGTTTCAGACCCAACATGTTGTTTGTGTTCGGGGATTCCTACGCTGATACAGGGAACAACAGGAAAGCTTTGGCAAGTTCCTGGAAACTTCCTTATGGAATTACATTCCCTGGGAAACCTGCTGGCCGTTTCTCTGATGGTCGTGTTTTGACTGATTTCATCGCTGGGTACTTGGGGATTAAGACACCAGTGCCCTACAGATACAGGAAAGAACTGGGTGGTCGTCTCAAGTATGGGTTGAACTTTGCTTATGGAGGAACCGGTGTTTTCGACACGCCAGCTCCTGAGCCAAAC…
GrGELP72D	ATGGCTACTTCTTCATCATGTTCTTCGTTGAAACAACACTTCCTTATGTTTCTCGTTGTAACAATAAGCAGCATTATTAATTCACAAGTAAATGGATGTTTCACATCGATTTTCAGCTTCGGTGATTCATTAACTGATACAGGCAACTTACTAGAGATTTCACTTTCAGATTCCACCAACCCTCCTCATTCTGCTTTTCTTCCCTATGGCCGCACCTTCTTTCACCATCCCACCGGTCGATTCTGCGATGGCCGCTTGGTTATAGATTTCATCGCTGAAGCTTTGGGATTTTCCTTTTTACCACCATTTTATGGATCTAAAAGTGGAAAATGGGAGAAATTTCAAAAGGGGGCGAATTTTGCAGTAGCGAGTGCTACTGCACTGAATTCGTCGTTTCTT…
GrGELP73D	ATGGCTACTTCTTCATCATGTTCCTCGTTGAAACAACACTTCCTTGTGTTTCTCATTGTAATAATAAGCAGCATTATTAATTCACCAGTAAATGGATGTTTCACATCGATTTTCAGCTTTGGTGATTCATTAACTGATACAGGCAATTTACTTGAGCTTTCAATTTCAGAATCCACCAAACCTCCTCATTCTGCTTTTCTTCCCTATGGCTGCACCTTCTTTCACCGTCCCACCGGCCGATTCTGCGATGGCCGCTTGGTTATAGATTTCCTCGCTGAAGCTTTGGGATTTTCCTTTTTACCACCATTTTATGGATCTAAAAGTGGAAAATGGGAGAAATTCCGACAGGGAGCGAATTTTGCAGTGGCGGGTGCTACTGCACTGAATTCGTCGTTTCTT…
GrGELP74D	ATGCTCTCAATGGCTACTTGTTCATCATGTTGGGTGTTGAAACAATGTTTGATTGTTGGCTTTCTCTTCGTCATAATGATTAGCAGTATTCAACCGGTGAATGGATGTTTCACATCGATTTTCAGCTTCGGTGATTCCTTAACGGATACCGGTAACTTGCTTGAGATTTCACTATTGGAATCCAACAAGCTTCCGCCATCGGCTTTTCCTCCGAATGGTCGGACTTTCTTTCATCATCCAAGCGGGCGACGTTGCGATGGCCGCTTGGTTATCGATTTCCTTGCTGAAGCTTTGGGGATTCCCTTTTTACGGCCATCTTACACAACTAAAGTAGGGAGATTACAGAAGTTCCAAAAGGGAATGAATTTTGCAGTGGCGGGTGCGACTGCACTGAATTCA…
GrGELP75D	ATGGCTACTACTTACTTTTTATCATCATATTGGTTAAAACAACAGTTCATCATTGTTGTCCTTCTCTTTGCCGTAATATCCAGCATCAGTTCACCGGTGAACGGATGTTTCACATCGATTTTCAGCTTCGGGGATTCCATGTCGGATACCGGCAACTCAATTGAGATTTCAGTTTTGGAAACCGGCAAGCTTCCTCACGGTGCTTTTCCTCCAAATGGCTGCACCTTCTTCCACCGTCCAACTGGCCGCTTTTGCGATGGCCGCTTGGTTATCGATTTCCTTGCTGAAGCTTTGGGATTGCCATTTCTTCCACCATATTATCGATATAAAAATGGAACATCAGAGAATTTTGAAAATGGTGTGAATTTTGCAGTTGGGGGTGCTGGTGCACTCAATTCT…
GrGELP76D	ATGGGTTTTTCTTCATCGTGTTCTTTGTTTAAACACCATTTAATTATTAGCTTTATCATTAACATAGCCATCATCACAATCTCACATGTCAATGGATGCTTTACATCAATATTCAGCTTTGGTGATTCCTTAACTGATACTGGCAACTTACATCAACTTTCACTTTCAGAATCAAAAAAACTTTCCCACTTTGATTTTCCTCCTTATGGAAGAACCTTCTTTGGTTATCCAACTGGGAGATGCTCTGATGGGCGCTTGGTTATAGATTTCATTGCTGAAGATTTCGGACTTCCATTTTTACCACCATATTTTGAAGGTGAAAATGGAAAACCCAGAAACTTAGAGAATGGTGTGAATTTTGCTATAGCGGGTGCTACAGCACTTGATGATGTGTTTTTC…
GrGELP77D	ATGGTGAAAATGGATGGGAATAACTTCATCTTCTTCCTCACTATATGTGTATTGAGTTGGAGAATGGAGTTATTGAAAGCTCAAATGGTGCCGGCGGTGTATGTGTTCGGAGATTCGTTGGTTGATGTCGGGAACAACAATTTTTTACCTGTTTCATTCGCTAAGGCAAATTTTCCACACAACGGTGTCGATTTTCCGACCCGAAAACCGACCGGAAGGTTTTGTAATGGCAAAAATGCTGCTGATTTGCTTGCTGAAAAATTAGGGTTACCAAGTTCACCACCCTATCTTTCTTTGTCAGTCAACAATATTACTTCCCACTTAACCGGTGCTAGCTTCGCCTCGGGCGGTGCCGGAATCTTCAACAGCACCGATCATGTCTTTGGTCAGGCAATACCA…
GrGELP78D	ATGCCTTGTGCTTTTTCTTATTCAGACATTGTGCCTGCAACAGCTTTATGTTTAATTCTTGTTTTGTTTAGCACAAGAGATGCTGGTGGAGTTTGTCTTGCCTCAAATAAAATAACATTTCCAGCTCTTTTTGCATTTGGAGATTCAATAGTAGATACGGGTAACAACAACAAGCGCTTTACAATAGCAAAAGCTAATATCCCACCCTATGGACGAGACTTTCCCGGTGGAGCTGCAACTGGAAGATTTGGAAATGGAATGGTGTTCTCTGATTTATTGGCTGAAGGTCTGAGAATAAAACCTCTATTGCCTGCATATCTTCACCCGGTTCTTCAAGGTGAAGATCTAGAAACAGGCGTAAGCTTTGCTTCAGGTGGTTCAGGATTCGACGAATTTACA…
GrGELP79D	ATGGAAACGATTGTCTTTCCTTTTTCCTCAAAGTTTTTGTTGGCTAAATATCTTTTGGTATTTGCTCTCTTCATCTCCGCAAAAGCGTTGATTAAGCTATCTATAAATGAAACCATCCCCGCTGTAATTGTGTTCGGGGATTCCATTGTTGACGCCGGTAACAACAACGATCTCAACACTGTTATTAGGTGCGATTTCCTCCCTTACGGCCAAGATTTTGCCGGGGGTGTTCCCACCGGAAGGTTTTGCAATGGCAAAGTCCCTTCCGATTTAATAGCTGAAGAATTGGGAATTAAAGATATAGTGCCAGCATATTTGGATCCTAAATTGAAACCCCAAGATCTCTTAACTGGAGTAACCTTTGCTTCTGGTGGCACTGGATATGATCCTTTGACTCCC…
GrGELP80D	ATGAAGAACAAATTTTTTATCCTCGTAATCTTATTCCAAACCGTCGACTTAGCTTTATCGACCCCCAAAAAATATGAGTCAATTTTCAACTTCGGTGACTCCCTAAGCGACACTGGCAATTTACTTCTCTCCGGTGCCCTTGTATTTCCAGTCATCGGGCAGCTACCTTACGGTGAAACCTTCTTTCAACACGCAACGGGGCGGTGCTCTGACGGACGTCTTATTATCGACTTCATTGCTGAGGCATTCAGTTTGCCTTATTTGCAACCTTACCTAGCAGTAAAACAAGGCCAGAGTTCTCAACATGGAGTCAACTTCGCATTCTCCGGAGCTACTGCACTTGATGCTGAGTTTTTCTTCCAACGAAACATGGGATCGATTTTGTGGACTAATAATTCT…
GrGELP81D	ATGGGCACCATTCGGAACAAGCTTATCATCATTTGTTCCATATTGTCTCATAATTTAGCCAAACACATTGGTTTTGCCCAAACTATTAGTGCATTCTTTGTATTCGGAGATTCTTTGGTTGACGTGGGAAACAACTATTACATCAACACATTTGCGAAACCCGAGTATCCTAACGGTATCGACTTCCGCAAAGGAAATCCGTCCGGTCGGTACACCAATTCCCGAACTATTGCCGATGTTATAGGAGAGGAAATTGGCTTTGAAGATTATGCTCCTCCTTTCCTAGCACCTAATACAACTGGAGATATGATTTTGAAAGGTGTTAACTATGCCTCCTCCGGAGCTGGAATTTTACAAGCCACTGGAGCAGTATTTGGTGAGAGAATTAGTATGGATAAA…
GrGELP82D	ATGGGCACCATTTGGAACAAGCTTATGACCATTTGTTTGGTGATTGAGATTATAGCCAACCATTTAAGGGTACCCACCATTTGTTTTGCCCATAATATTACTGCATTTTTTGTCTTTGGAGACTCTTTGGTTGAAGTGGGAAACAACAATTACATCAACACATTGGCAAAACCGGTGTTTCCTAATGGTATCGATTTCCCAAAAGGAGCTCCGTCAGGTCGATTCACCAATTCTCGAACTATTGCAGACATTATAGAAGAAGAACTTGGTTTTAAAGATTATGCTCCTCCTTTCTTGGCACCTAATACAAATGGAGATTTGATTTTGAAGGGTGTCAACTATGCCTCCTCAGGATCTGGAATTTTACAACCTAGTGGATTAATCTTTGGTGGGAGAATT…
GrGELP83D	ATGGTGAAACTGTGTGTGCTATTTGGGGTGGCTGTACTTCTAAGCTTGAGCTTCGGGTTCATCAATGGCGCACCTCAAGTTCCTTGTTACTTCATCTTCGGTGATTCATTAGTTGATAATGGGAACAATAATCGATTATCGTCATTAGCGAAAGCTAATTACATGCCTTATGGAATCGATTTCCCTAATGGACCAACTGGAAGGTTCTCTAATGGCAAAACCACAGTCGATGTCATTGCTGAACTTTTGGGCTTTGAGAATTACATTCCTCCTTACTCCGCCGCTAGAGGTAGACAAATCCTCGGAGGAGTTAACTATGCATCAGCCGCGGCCGGAATCAGAGAAGAGACTGGACAACAGCTGGGAGCTCGGATCAGTTTCAGTGGGCAAGTTAGAAAC…
GrGELP84D	ATGGAGAAATGGTATGGGGTTTCAGGGTTGGTGTTGGTTTTGAGTTTGTTCTTTGGGGTTAAAGGAGAACCCCAAGTCCCATGTTATTTCATTTTTGGAGATTCATTGGTAGATAATGGGAACAATAATGAACTTCGTTCATTGGCTAGAGCTGATTACTTGCCTTATGGGATTGACTTTGCTAATGGACCGACCGGCCGGTTTTCGAACGGTCGAACTACGGTGGATGTCATAGCTGAACTTTTGGGGTTTGACGATTACATCCCTCCATACTCAACTGCAAGTGGTAGACAAATACTGGGAGGAGTTAACTATGCATCTGCTGCTGCTGGAATCAGAGAAGAAACTGGACAACAACTGGGAGCTCGGATTAGTTTCAGTGGGCAAGTCAAAAATTAC…
GrGELP85D	ATGGAGGTTTACAGCAGAAGGCTAATGTTTCTGGTGTTTGCATTTGCATTAGTAAGCATAGGGTATGCACAAGAGTCGAACTCGACCACTCTGGTTCCAGCAATACTGACTTTTGGTGACTCAGTGGTAGATGTGGGCAATAATGATTATCTCCCCACCATCTTCAGGGCTAATTACCCTCCTTATGGGAGGGACTTCGCCAACCAAAAGCCTACCGGGAGGTTTTGTAATGGAAAGTTGGCCACTGACATCACTGCTGAAACTCTGGGGTTTACTACTTATCCACCAGCATATCTAAGCCCTGAAGCATCAGGGAACAACCTTCTTATTGGAGCCAATTTTGCTTCTGCTGGATCTGGTTATGACGACAGAGCTGCCTCTTTGAATCATGCTATCACG…
GrGELP86D	ATGGAGAATGTGAAAGTATTTAGTATTATTATTGCTGTATTTTCAGTTTTGAGTGTGGAAAGTGTGGGGTTGAAGGACTTGAAAACCTGTAATTTTGGAGCAGTTTATAACTTCGGTGATTCCAATTCTGATACTGGTGGTGGCTCTGCTGCATTTTGGCCTGCTGGGAAACCATGTGGCGAGACTTTCTTCGGTAGGCCGGTCGGACGGGGTTGTGACGGACGTCTCATTATCGACTTCATCGCTGAACACCTTGGGTTGCCTCACTTGAGTCCTTACTTGGATTCCATTGGAACAAGTTTCAGATATGGTGCTAATTTTGCCATTGGCGGATCAACCATTAGGCCACAAAATGAGTCAATGTCTTTAAATGGAGTGAGTCCATTCTCACTTGACATC…
GrGELP87D	ATGGTGTTTGCAAGACTTATCTTTGCTGGGATATTGATTTCATTGCTTTCGAATAGGGTGGCTGCCATGGCCGCGGATTTACCACCTTGCAAGTTCAAAGCAATTTACAACTTCGGTGATTCAAATTCCGACACCGGAGCTATATCAGCCGCCATTTTCCCTCGCCAATGGCCCAACGGTGAAACCTTCTTTCGAAAGCCAGCTGGAAGAGTCTGCGATGGGCGACTTATAATTGATTTCATTGCTGAACGCCTTGGATTGCCGTTGTTGAGTTCGTATTTGGATTCAATCGGATCAAACTTCCGGCACGGGGCTAATTTTGCGGCAGGTGGATCAACCATAGTTCCTCAAAACAAAACTATAGCTGAGAGTGGATTAAGTCCATTTGCTCTTAATGTT…
GrGELP88D	ATGGAGCCAGTAGCCATGGTTATGGAGAAAGCTTGGAGTTTTGGTTTGGTTCTTTTGTGGTTCAGTACTTTAAGCTGCTATCTGGTTAATGCAGCTGACGATAAAAATGGTGGTTTTGGAGCTTCTTTCATCTTCGGTGATTCTCTGGTGGATGCTGGTAATAATAACTATTTACCAACGTTGTCTAGGGCAAATATTCCACCAAATGGAATTGATTTTAAAGCTTCCGGTGGAAACCCTACTGGCAGATATACCAATGGTAGAACCATTGGTGACATTGTAGGAGAAGAATTGGGAGTACCAAATTATGCAGTTCCATATCTTGCTCCAAATTCTACTGGGAAAGCTATACTTTATGGTGTAAATTATGCATCAGGAGGAGGGGGGATTATGAATGCA…
GrGELP89D	ATGAGTGAGCTTTCAAATAGACAAATGATAGTTAGGACCGTGTTCCAAATAGTGACAGTCAAAGTGTTACTAAAAATTTGTTTTGCTAAGGATGTTATTCCAGCCAACTTTGTGTTTGGAGATTCCTTGGTTGATGCAGGAAACAACAATTACATTGCATCATTATCAAAGGCTAACTTCGTCCCTAATGGGATCGATTTTGGAGGTCCGACCGGTCGGTTCACCAATGGTAGAACAATCGTGGACATCATAGGTCAGGAATTGGGTCTTCCAGGTTTCACTCCGCCTTACTTAGCCCCCACAGCTAGTGGACCAGTGGTTCTTCAAGGCATCAATTATGCTTCTGGGGGAGGTGGGATTCTCAACCACACTGGAAACATCTTTGGTGGTCGAATCAAC…
GrGELP90D	ATGATGGGGTTCTCCTGGAAACTGTTTTATGTATTTGGGATCTTGTTGTGGGGATTTTCACAACGATGGAGAACTGTGGAAAGCAATGGTGGTTCATTTTCATGTGGGTTTCCAGCAATATACAACTTTGGGGACTCAAATTCCGACACTGGTGGAATATCTGCAGCAATGTCGGAGATCCTATCACCAAATGGAGAAACCTTTTTTGGACATCCTGCTGGTAGGGCCTGTGATGGTCGCCTCATCATAGACTTCATAGCTGAGAATCTGAAGTTACCATATCTTAGTGCATACTTGGACTCAGTTGGAACAAATTTCAGGCATGGTGCTAATTTTGCAACAGGTGGTTCATCTATCAGACCACCTGGTTATAGTCCATTCAATCTTTGGGTTCAGATT…
GrGELP91D	ATGTCAACCTCAAAGTCCAACCTCTTCATGGTCGCACTACTACTAGTCTCGATGACCATCATCAACACCAGCGGCGCCAGCGCCGGCACCAACCCAAAGTTCCCTGCCATTATCATCTTTGGTGACTCAACAGTGGATCCCGGTAACAACAACTATATCGACACAATCTTTAAAGGCAACGTAGCCCCATATGGGATAAACTTTCCAGGCCACGTTCCTACAGGCAGGTTTTCGGATGGCAAACTTGTTACGGACTTTGTGGCATCTTCTTTAGGGATCAAAGATGCCGTACCGCCTTTCTTGGACCCAAATCTATCAGACGATGACCTCCGCGCCGGTGTTAGCTTTGCCTCTGCTGGTTCCGGATATGATGATTTAACTACATTGTTGTCCAATGTC…
GrGELP92D	ATGGCTTCTAGTAAATCTTCACCACCAGGTTTTGTGTTCTCTATACTAATTATCATCTCTTTCTTCAACTTCATTACATGCAACAATCAACATATCCTTAGCAGCTGCAATTTCGATGCCATATATCAGCTCGGGGATTCCATAGCAGATACGGGTAACGATGTGCAAGATAACCCTTCGTCAAAATTTGCAAGGTTACCATATGGAGAAACCTTCAAGAAAGCAACTGGGAGATGCTCCGATGGTTTGTTGATGATTGATTATATAGCACTATCTGCTGGAATTCCTTTTCTTGATCCTTACTTAAACAAAGATGGATTATTTGATTATGGGCTTAATTTCGCCTTTGCCGGAGCTACTGCCATGTCTGCAGAAGATTTAGCCAAGTGGAATGTTTCC…
GrGELP93D	ATGGCATCTTCAGCTTCATTGATGGTCCTGGCTTTGTTAATGGCGAGCATCGCCGCCATTGCTGAGGCTCGAGCTTTCTTCATTTTTGGTGATTCACTTGTTGACAGTGGCAACAATAACTACCTCGAAACCACGGCTCGTGCTGATTCCCCACCTTACGGCATCGATTATCCGACAGGAAGACCCACCGGCCGTTTCTCTAATGGCCTTAACATCCCAGACCTGATTGGTAAGCAAATTGGATTGTCGGAGTCACCATTGCCATATTTGAGCCCAGATTTTAATGGTAAAAAGCTGCTTCTTGGTGCTAACTTTGCTTCAGCTGGTGTGGGAATCCTTAATGACACTGGAGTTCAATTCGTAAATATACTGAGAATGTATAGACAGTTGGAGTTGTTT…
GrGELP94D	ATGGCAAACTCAATGGTCCTTGTTTCATTGATGGCTTTAGGCCTCTTGATGGCATTTTCAACGACGACTCAAGTTGAAGCAGCCGCCAGGGCATTTTTTGTATTTGGCGATTCTCTGGTTGATAATGGCAACAACAATTACTTAGCAACAACTGCTCGAGCCGATTCACCACCTTACGGCATTGACACTCCTACCCGTCGCCCCACTGGCCGATTCTCAAATGGAAAAAACATTCCTGATTTTATCAGTGACGCACTTGGGTCAGAGCCAACATTGCCATACTTGAGCCCTGAACTCAGGGGAGAAAAGCTGCTTGTTGGTGCCAACTTTGCTTCTGCCGGTGTTGGAATCCTCAATGACACTGGCATTCAATTTATAAACATTATAAGAATGTTCCGG…
GrGELP95D	ATGGCCCCCAAACCTTACATTTTCCTAATAATAGCCTTGCTCTTCATCTTCTTGCCTTTAACCACTTCCATTCACTTCAAACTACCAGCAATTTTCAACTTTGGCGATTCTAATTCGGACACCGGTGAGCTAGTCGCTGCTGGGGTTTATAGCCTTGAACCACCTTATGGTCGAAGTTACTTCACAAAACCATCGGGGAGATATTGCGATGGCCGTCTCATCATCGATTTCCTCTTGGAAGCAATGGATCTGCCATTCCTAAATGCTTACCTGGATTCGATCGGCAGGACGAGTTTCCGAAAAGGGTGCAATTTTGCAGCTGCAGGATCGACTATTGAACCACCTACTGCACGAGCTGTTAGTCCATTTTCTTTCCGAGTTCAAGTGGCTCAGTTTATA…
GrGELP96D	ATGAAGACCGTTGGTGAGCTATCTTTGTTGGTTTGCTTGATTATCGTCTGCTTTAATGGTAGAGGATGGTCGCAAAGACTGCCTCGGCCCCAGCCTCAGCAATCTCAAGTACCATGCTTCCTCATCTTTGGTGACTCCTTGGTGGATAATGGAAATAACAATGGTATGCTTACACTTGCTAGGGCTAATTACAGGCCTTATGGCATCGACTTTCCTCAGGGTACCACCGGTCGTTTCACTAATGGTCGAACTTTTGTTGACGCTCTTGCTCAACTTATGGGGTTTACACGCTACATTCCTCCCTATTCAAGGGCTCGTGGTCCTGAACTGTTGCGTGGTGTTAATTATGCCTCGGGCGCTGCTGGTATTCGTGATGAAACTGGCGACAATCTGGGAGCC…
GrGELP97D	ATGGCATGTAAGCTTGTTATACTGTTCTTCTTTGTTAATCTCCTAATGCAAATACCAAAAGTAAGGGCAACAGTTCCTGCAATTATCGTTTTCGGAGATTCTACGGTGGATCCAGGGAACAACAACCAAGTATCTACAGTTCTAAAGAGCAACTTCGAGCCATATGGCAGGGATTACTATGGTGGTCAGCCAACAGGACGTTTTTCTAATGGAAGGATTGCAACAGACTTCATTTCTGAAGCCCTCAGGATCAAGCCAGCCATACCTGCATATCTGGACCCGAAGTATGACATAGAAGATTTCGCTACCGGAGTTTCCTTTGCTTCAGCCGGGACTGGTTATGACAATGCTACTTCTGATGTGCTATCTGTCATACCATTTTGGAAGGAACTGGAGTAC…
GrGELP98D	ATGAAATCAATGGATAGCAGAAGAGTTTTGGTGGGGAGGAACATCATGTTCTTCTTCCTCATCTGCGTGTTTGGTTGGAGTTTGAAGCTGTCGGAAGCTCAAATGGTGCCGGCGTTATTTGTTTTCGGGGACTCCCAAGTTGATGTTGGAAACAACAACCACCTTTTCTTTTCCATTGCCAAGGCTAATTTTCCTCACAACGGCGTTGATTTTCCGACCAAGAAAGCGACCGGAAGATATTCTAATGGCAAGAATGCAGCAGATTTTCTGGCTGAAAAATTAGGGTTGTCAAGTTCACCAGCATATCTTTCTTTGTCAAGTAACACGCATGCATCATACATGAACGGTGTTAGCTTCGCCTCCGGTGGTTCCGGAATCTTGAATACTTCCAGTCAAGTT…
GrGELP99D	ATGGAAAGTTCAGTTGTTGTTCCATGGTTGGTTTTAGGGGTTTTGATGGCAATTTCAAGCACTCAAGTTGAAGCAGCCGCCAGGGCTTTTTTCGTATTTGGTGATTCACTGGTTGATAATGGCAATAACAATTACCTTGCCACCACTGCTCGAGCTGACTCACCTCCTTATGGCATTGACACTCCTAGTCGTCATCCCACAGGCCGTTTCTCCAATGGCAAAAACATTCCTGATTTCATCAGTGATGCACTTGGATCAGAGCCAACATTACCATATTTGAGTCCAGAACTCAAGGGAGATAAGCTACTTGTTGGTGCCAACTTTGCTTCTGCTGGTATTGGAATCCTCGATGACACTGGAATCCAATTTATGAACATTATAAGAATGTTCAAACAATTC…
The amino acid sequence of GELP genes of Gossypium raimondii
GrGELP1D	MKFSSNFIVVFVLFAFVLTVANGQPLVPAMFIFGDSVVDVGNNNNLYTIIKADFPPYGRDFLNHKPTGRFCNGKLASDFTAENIGFTDYPPAYLSKKAKGNNLLIGANFASASSGYYETTAKLYHTLSLSKQLENYKQYQNKLVAIAGKSNASSIVSDGIYLISSGSSDFLQNYYINPLLYESYTPDQFSDVLIESYANFIQNLYKLGARKIGVTTLPPLGCLPAAITVFGSDSNECVAKLNKVAVSFNNKLNATSQRLQTKLPNLKLVVFDIYQSLYNLVTKPADSGFAEARKACCGTGLLETSILCNPKSIGTCANASEYVFWDGFHPSEAANKILADDLLSSGISLIS
GrGELP2D	MASSIIIPWIFYIQILAISSKAIAAVPAIIVFGDSSIDSGNNNYLPTLAKCNFEPYGRDFPGGTPTGRFCNGRLPPDFVSEGFGLKPIIPAYLDPTFSISDFATGVCFGSSGSGYDNSTAAILKVFPLWKQVEFFKDYQTKLRAYLGDEKANEVISEALYIISVGTNDFLINYYNFPQRRAQFTIPKYEDFLIGNAEDFIRKIYSLGARKLSLTGLPPMGCLPLQRTLNLKIPHSCSEERNIVALKFNEKLKVSVVKLTIELPGLEVLYTDVYELLSQLITQPSQYGFEVAETACCGTGLFETGILCNRLTPYTCLDADKYVFWDAFHPSERANKIMSDEMLPSLKLAFL
GrGELP3D	MAMSSTPNILLSLFSIHFLLSLVKINEAKVPAIIVFGDSSVDAGNNNYIPTIARSNFEPYGRDFNGGHPTGRFSNGKIATDFISQAFGLKGAIPAYLDPSYSISDFATGVTFASAGTGYDNSTSNVLSVIPLWKELEYYKDYQTKLKANLGDGKANDIIKDALYMISVGTNDFLENYYAVPGRSSQYTIKEYENFLVGIAGNFTKALYDLGARKISLGGLPPMGCMPLERTGNLMGGSECVNSYNNLAAEFNSKLNDLVIKQNKELNGMDMVFSDPYGIMLDIIQKPAFYGFEVTGVACCATGMFEMGYACSRTNPFTCSDADKYVFWDSFHPTEKTNAIVANHVVQTSLAKFF
GrGELP4D	MFFGSTPVLLWLFFLSLSPLTKAKVPAIIVFGDSSVDSGNNNLISTVLKSNFQPYGRDFYGGQPTGRFCNGRIPPDFISAAFGLKPAIPAYLDPAYNISDFATGVCFASAGTGYDNATSKVLNVIPLWKELEYYKEYQRKLRSYVGENKANEILREALYLMSLGTNDFLENYYVFPTRKSQFSVRQYQDFLLGLGENFVRELHALGVRKISITGLPPMGCLPLERATNILGQNDCVPEYNNVASGFNRKLEGLVAKLNKELPGMRMVSAPAYDIFYQIITRPSLFGFEVTGVACCSTGTFEMSYLCNQYNPFTCSDANKYVFWDAFHPTEKTNKIISDHLIPLLLAMFSH
GrGELP5D	MSSPWFFVTLLTLIAIVSPTPLAEARAFFVFGDSLVDNGNNNYLATTARADSPPYGIDYPTHRPTGRFSNGLNLPDIISEQIGSEPTLPYLSPDLRGRKLLIGANFASAGVGILNDTGVQFVNIIRIFRQFEYFQEYQRRVTKIVGQQQAQRLVNQALVLITLGGNDFVNNYFLVPFSARSRQFSLPDFCRYLISEYRKILLRLHELGGRRVLVTTTGPLGCVPAELAMRSRNGECVPDVQRAAAIFNPLLVQLIQQLNSQLGSTVFISANAFSMNMDFITNPKRFGFVTSKVACCGQGPYNGLGLCTRLSNLCPNRDVYAFWDNFHPSERANRLIVQQFMIGSTQYMNPMNLSTIIAMDSRT
GrGELP6D	MIMEEHWKLVYVIGILALGFAVKSNADGSISCGFPAIYNFGDSNSDTGGISATLNEILPPNGETFFGHPAGRASDGRLIIDFIAEGIKLPYLSAYMDSIGTNFRHGANFATGGSSVRPPGFSPFNLGIQISQFIQFKARTTTLYNQLSLNRRIPLSISNLPRPAEFSQALYTFDIGQNDLGHGFQTMSEKQVRDSIPDIVGELSKAIHILYKEGARFFWIHNTGPLGCLPYNVIYGKKPGNVDKNGCVKAQNEAAMEFNKQLKNKITWLRTQLPFAKFTYVDVYSAKYDLISNAKKLGFVDPFNFCCGSFYGYHINCGKKAIVNGTVYGNPCDHPSNHISWDGIHYSETASMLVSNRILNGSLSDPPVSIQDACHHQTDI
GrGELP7D	MEFWGVLISGVLVSWWVLSVNGANLPPCQFPAIYNFGDSNSDTGGISAAFEPIRAPYGVPYFHKPSGRDSDGRLIIDFIAERLKLPYLHAYLNSLGANFRHGANFATGGSTIRRPNETIYEYGISPFGLDMQIIQFEQFKARATEMYNQAKDPSEKDKLPRPEDFSKALYTFDIGQNDLSVGFRKLSFDQLRASIPDIINQLASAVHHLYEQGGRSFWIHNTGPIGCLPVNFFYILNPEPGYVDQYGCVKKQNEMAMEFNRQLKDRVIKLRTELPEASITLVDVYTAKIAMIGNAKNLGMADPLKPCCGYHVNYDHVWCGNKAIINKTEVFGASCKNPSMFVSWDGVHYTQAANQYVADRTLNGSLSDPAILITQACHKQ
GrGELP8D	MDPTSTIFSFLSLLLFGSATNFNRDLPSESCRFPAIFNFGASNSDTGGYAAAFIQLKSPNGDTFFGMPAGRFCDGRLIVDFTAESLDLSFLSSYLNSLAINFSHGVNFATASSTIRLPMADVVPYGHASPFYLPLQYLQFAQFKNRSQIIRRHGGIYASLMPREETFSKALYTFDIGQNDLTQSLFLNMTIVQVIAAIPDIVNHFSDIIKNLYNLGARSFWVYNTRPLGCFPKILTSFPLAEKDSVGCAKPYNLLAQRFNVELKNALARLRIEFPLATIVYVDLYAALYSLYTHPTKNGFEHPLVACCGYGGKYNYSEEAICGGKISFNGKNITVGSCKDPSVRVSWDGVHFTEAANKFAFDLVSSGDFSDPPIPLKLACHPR
GrGELP9D	MDPTTTTFILLSLLLYGSTTGFSRVFSSESCPFPAIFNFGASNSDTGGFAAAFFQPKPPYGDTFFGMPSGRACDGRLIVDFTAESLDLPFLSSYLNSLATNFSHGANFATVSSTIRLPTADVIPQGQASPFYLSLQCSQFAQFKNRSQIIRRQGGIYASLMPREETFAKALYTFDIGQNDLTQSLFLNMTIVQVIAAIPDIVNHFLDNIKNLYSLGARLFWVYNTRPIGCFPQILTSFPSAKKDSVGCAKPYNRLAQRFNAELKNALARLRIEFPLATIVYVDLYSALYSLYTHPTKNGFERPLVACCGYGGKYNYGRDAACGETINVNGKNIMVGSCKDPSVRVSWDGVHFTEAANKFAFDLVSSGNFSNPPIPLKLACHHR
GrGELP10D	MAKSISCQCICFFLSVVFIFVNLISCHNNKIELHHENHVALFIFGDSLLDNGNNNYISTILDFRANFWPYGETFFNYPTGRFSDGRLIPDFIAQFAGLPLIPPYLKPGNPEFRNGVNFASAGAGALLETHQGLVVDLGTQIKYFKKVETSLRHELGVAKAKNLLSKAVYLIGIGGNDYLTKNSTVVSNEEFVSMVIGNLTLAVKEIYKKGGRKFGFMEMMPLGCLPYIKAQNGGCCINGITQLAELHNSGFPKALNELKEKLNGFKYAHYNFFESVSERLNNPSKYGFKDATACCGYGEGRGVYSCGGKRGVTEFILCENPDDYLFFDAYHFSEKAYQQFAKLMWSGTIDIVWPYNFKTLFQANDQMF
GrGELP11D	MKLSHLHLPTLNQSFFFNKGMDDGRGFRVKNLLLFLLFFCLLSLRMEFSRAQMVPAVFVFGDSLVDVGNNNYLPVSIAKADFPHNGIDFPTKKPTGRFSNGKNAADLLAEKLGLPSSPPYLSLLKKTDESAYINGVSFASGGAGIFNGTDQTYGQSIPLLKQVDNYIVVYKSLVQQMGPSGAEKHLSKALFTIVIGSNDMLDYFGSSDLRKKSTPQQFVDLMANTLKGQLKRLYETGARKFVLTGVGVIGCIPAERVKNKTHECNEECNFWSVKYNEELKAMLKGLKSERQGINYSYFDTYSIMQNVIQKPSSYGFNEIESACCGLGDLKAKVPCMPISKYCSNRKDHVFWDLYHPTEATARIFVDTLFDGPSQYCIPMNVRQLVSA
GrGELP12D	MAIKVFSFFFFVYLLVEMHEISAMVPAVIVFGDSTVDPGNNNQISTVLKSNFAPYGRDYFGGQPTGRFSNGRIATDFISEAYGIKPAIPAYLDPKFDIRDFATGVSFASAGTGYDKATSDVLSVIPFWKEMVYYKEFQDKLRGYLGNDIANHHLSESLHLISIGTNDFLENYYPFPTRSSEYPVDKYEIFLIGIASNFIRELYNLGARKIAISGLPPMGCLPLERTTNIMHGSACIEEYNDVAKDFNQKLQDSVTELNRELGGIQLVMSNPYYKLLEMIQNPILFGFENVATACCGTGYFEMSYMCDRMNPFTCSDANKYIFWDSFHPTEKANFILADHAFKTTLTVFR
GrGELP13D	MAFDGSSIIVVAIFGVFLVNLTSSLVLAKGPCQFPAIFNFGDSNSDTGGLSAAFGQAPPPNGMSYFGHPAGRYCDGRLVIDFLAESLGLPYLSAFLDSLGTNFTHGANFATAGSTIRPQNTTLHQSGFSPISLNVQFYEFHDFHVRSQIVRKRGGVYETMLPKEEDFSSALYTFDIGQNDLTSGYFLNMSVDEVKAYVPDVLNQFLTIIKDIYDVGGRYFWIHNTGPVGCLPYVMERIPVLAGQIDRYGCASPFNEVAQFFNHGLKKTVQQLRKDLPHAAITYVDVYSVKYSLISQGRNHGFNQPLRTCCGHGGKYNYNKNLGCGGKVHKQGKDVLVAAPCQDPSTHVNWDGVHFTEAANRYIFERIVDGSFSDPPHPLNMACYRN
GrGELP14D	MAKGLAFVALSLIIGVLQSANAEVPAIFILGDSTVDVGTNNYLPDSNITANFPHNGVDFPFQRATGRFSNGLNTADFLAKFFGFKRSPVSFLSLNGTLAIKKRRFRGVNFASAGSGLLDITGQTSTQKANVVPMGEQVYQFSMVYNDLVASKGTSEAQNFLSKSLIFISVGSNDIVGNHYSKNPIPKEQFIPNLAVVYEKHLRNLISVGARKFGIISVPPVGCCPSQRVSANGECSKELNDQAEAFFSTMDTLMRNLSYENKDIKYSLGNTFNITKPVIDNPQNSSFTDVKNACCGNGTLHCTPLASLCSNRHKYLFWDLFHPTQAASRLAASILFVGDSRFATPVNFSQLAEA
GrGELP15D	MRASSEFLATLVLVLVSVSSVAHGDPLVPALIIFGDSVVDVGNNNNLNTLIKSNFPPYGRDFVNHRPTGRFCNGKLATDFTAEYLGFTSYPPAYLSRDAIGNALLTGANFASAASGLYDSTANLYRAITLTQQLNYYREYQTKLVNMAGNNGANNIISGAIHLLSAGSSDYIQNYYINPLVSRIYTPDQFSDILIRSYTTFIQNLYGLGARRIGVTTLPPTGCLPAAITLFGAGSNQCVARLNQDAIAFNNKLNSTSLSLQDRLPGLKLVVFDIYQPLLDMVTKPSDNGFFESRRACCGTGTLETSLLCNSRALGTCSNATSYVFWDGFHPSEAANQVLAGDLLAQGVSLIS
GrGELP16D	MAKTCFHGVFVSIAVTSLLLLQAEAPSPPPPAVYIFGDSTLDVGTNNFIPECAARADFYFNGIDFPYLKPTGRFSNGLNTADQIVRLLGLKKSPPPFLYLVNDPSNFQKNILQGANFASGGSGILRDTGKAKRVIPLEEQIQQFSTIRSNITNMTGSEEATDKILSKAFILISIGSNDMFEYLLDLSKPMSLAEFNATLISTYEYHIKTLYELGARTFGILTVPPIGCTPFARAVFTGNNSCSEPAQAMAVQFYFDVASSLEQFSSTVQDMKYSVGNTFLMTSVLTGDKLAFGLKNIAAACCGNGTYGCNQTASFCSNRDEYLFWDQFHPTQRASELVALTLFGAAEPIMVPMNFSQLLGVNI
GrGELP17D	MGFLSQFQTCFWTIILFLFMVLNCHVNEAALVLPKNVTVTAVFVFGDSIVDPGNNNNLPTIAKGNFLPYGRDFKDGPTGRFSNGKVPSDLIAEEFGVKGLVPAYLDPKTQLQDLLTGVSFASGAAGYDPLTAKTANVIAMSGQLELFKECIKKIKGAVGEERAATIISKAIYIVCTGSNDISNTYFSTPFRRPHYDINGYAEFNARYANQFLQDLYGLGARRIGLLGLPPIGCVPSQRTIGGGKNRDCYEAENQLAIAYNAKLSGVIDSLKAVDTLPDTKFIFLDIYYPLLSLIQNPAKYGFEVATKGCCGTGLIEASVFCNPTSIPLSCPDASKYVFWDGYHPSEKAYKILVPIIINKHLNEFF
GrGELP18D	MATSKLFITLAGLICMAPINTCSSAAASTASMATRPPSPNFPAIFVFGDSTVDTGNNNYVKTLFKANLPPYGENFPDHIPTGRFSDGKLVPDFLASFLGIKDDVPPFLKPNLSENELRTGVTFASAGSGYDYLTTSLSNAIPVSKQVEMFKSYINKLKGIVGKDKGNNIIGEALVIISAGTNDFVFNFYDIPTRRLEFDIVGYQHFLLQKLEDFLKELYELGCRKMIVAGLPPIGCLPIQMTAKFQIPTNRKCLEDQNSDAESYNKKLAKLLPELQAKLPGSKLAYADVYEPLFDMINYPQQYGFVEIKRGCCGTGIIEALFLCNAMTPICRNPSEFLFWDCIHPSQQAYIYLANYIIEEVVPLFDK
GrGELP19D	MAYKLLKSLEVVAISVLFVILQNWANAKPQVPCYFIFGDSLSDNGNNNNLSTLAKVNYSPYGIDFPVGPTGRFSNGRTVVDFIVENLGFTSSMPPFAESQGENILNGVNYASGAAGIRDETGKHLGDRISLNRQIQNHKIIILRLLRLMRNNTETRLLLNQCIYSIQIGSNDYINNYFKPEFYGTSRLFTQMQYATLLVHQLSNQLKTLYNTGARKFAVYGLSLIGCAPFAILEYGTNGSLCVDKLNNAAAHFNERLMPLVDQLNNDLPNAQFTYLAPAPDSTTFVTNGSCCTIGGGGGELCLKNSKPCSNRRRFIFWDGYHPTEAWNEKVAERAYSSESSLEANPFNIHKLAKL
GrGELP20D	MAKQWLVFAMVLVLGTLVSVTTAASLATFIFGDSLAEVGNNNHLQYSLARSDYPWYGIDFTGRKATGRFTNGRTIGDILSEKLGTSSPPPYLSLSQNDDAILQGVNYASGGAGILKETGQYFIQRLTFDDQINYFKKTKERIGAKIGAQAANKLCNEATYFIGIGSNDYVNNFLQPFLPDGQQYTHDEFVELLTSTLEQQFSRLYQLGARKILFHGLGPLGCIPSQRVKSKTGQCLKRVNEWMMEFNSKVQKLINSLNKRLPNAQMMFADTYPAVLDLIENPTAYGFKVSNTSCCNVDTSIGGLCLPNSKLCSERKDYVFWDAFHPSDAANEVLAQKLFSSLSSSASAPSPSPSPSLPPKPE
GrGELP21D	MALLYILHSLLKLAFLCSFWPTVIPLSLNYPAVFNFGDSNSDTGGLVAGKAFPMTQFNGETYFHEPSGRFCDGRLIIDFLMEAMELPYMNPYLESVGSPSFQTGCNFATGGSTILPANAASTNPFSFNLQLSQFFRFKNRALTLLSKDKELQNYLPAEDDFNKALYIFDIGQNDLDRVFYFPVSDEQVVAFISKLMSELNYGMKRLYDAGARNFWVHNTGPLGCLPRIIATFGKKPSNLDEHGCVASHNRAATVFNKKLHDMCLQFLAHSPEANITYVDIFSIKLNLISNYSLYGFQHPLAACCGYGGPPLNFDTRIACGVTKDLNGSIVTANPCNNTAEYINWDGTHYTEAANGFVADEILTGNYSDSPHLRNSPFLT
GrGELP22D	MDSKMHLQPWWLLPISLLLQLSNLKNWANAAPQVPCYFIFGDSLSDSGNNNNLKTLAKVNYRPYGIDFPKGPTGRFSNGRNVQDAIVELLGFEEYMPPFAKSERKNIFQGANYASGASGILDETGSLMGARVPMSIQIRNHETIIARIRKILRNDSSTEKLLRQCIYSIQIGSNDFVNNYFKPNFYNSSHGYSASEFATMLVRQFAHQIKDLYKTGARIFALFGLGQLGCTPNAIATHGTNGSLCVTKLNDAAFLFNQRLIPLVMALNSKLADAKFTYLNYSPMKVAQLSLESPCCKTGAGGNRELCIHYSKLCSNRKQYAFWDGVHPTDASNVLIAKNLYGTRSFSDARPFNIQSLACTQIK
GrGELP23D	MDNGGFSKDLILLLWIWVFLAMIDVSKCSLGRPLIINFGDSNSDTGGVLAGTGLPIGLPHGITFFHRGTGRLGDGRLIIDFFCEHLNLSYLSPYLDSLAPNFTSGVNFAVSGAMTLPQFVPFVLDVQVRQFIRFKNRSIELQKTGTGSFIDEKGFRSAVYMIDIGQNDLLMALYASNLTYEPVAKQIPSFLAEIKLAIQNIYSYGGRKFWIHNTGPLGCAPKELALHPHNKTDLDRIGCFRVHNDLAKAFNRGLRNICKEMRTILKDATIVYVDVYSIKYKLFAKYKKYGFEDPFMACCGYGGPPNNYSQKATCGQPGSTICNNVSRSIVWDGVHYTEASNRVVATTILSGRYSKPQMQLESFGEP
GrGELP24D	MENSFTLVTIFGLLFTLGNVGPQAEAARAFFVFGDSLVDNGNNNYLATTARADAYPYGIDYPTHRATGRFSNGLNIPDLISEQIGSEPTLPYLSPELNGQRLLIGANFASAGIGILNDTGVQFVNIIRIGEQLQYFRQYQQRVSALIGPEQTQRLVNEALVLMTLGGNDFVNNYYLVPFSARSRQFALPDYVVYIISEYRKILLRLYELGARRVLVTGTGPLGCVPAELAQHSRAGECAVELQRASALFNPQLAEMLSGLNAELGSDIFVAVNTNEMHMDWINNPQQFGFVTSKVACCGQGPYNGIGLCTIASNLCPNRDIYAFWDPFHPSERANKLIVQQIITGSTKYMHPMNLSTIMELDSRV
GrGELP25D	MASSPALVSWLVLVLTLAMAVSTTQVEAARAFFVFGDSLVDNGNNNYLATTARADSPPYGIDTPSRRPTGRFSNGKNIPDFISEALGSEPLLPYLSPALNGDRLLVGANFASAGIGILNDTGIQFINIIRMFRQFEYFQEYQGRLANLIGTTEAQRIVSEALVLITVGGNDFVNNYFLVPFSARSRQFSLPDYVRYLISEYRKLLMRLYELGARKVLVTGTGPLGCVPAELAMRSPNGQCAAELQRAAGLFNPQLVQMINGLNSDLGANVFIAANTQQQTNDFISNPRAFGFTTSKIACCGQGPYNGLGLCTVASNLCPNRDLYAFWDPFHPSEKANRIIVNMILRGSTNYMSPMNLSTLLALDTIPGT
GrGELP26D	MVKGQLVPAMFIFGDSIVDVGNNNDLVTLIKANFPPYGRDFAHHEPTGRFCNGKLAIDIIVTDHQPAYMSDKANGEMLLIGAEPILHQLLPVIIMLQQLYTVAITGKSNASSIISNGIHLISFGSSDFLQNYYINPLLFTSYTPNMFSDILIESYDNFIQNLYELGARRIGVTTLPPLGCLPAAITAFGHGSNQCVSRLNNNAISFNNKLNHRSQRLKRRFSNLSFAEVRRACCGTRLLETSILCNQHSIGTCSNASQYVFWDSFHPTEAAKKILAANLSNYS
GrGELP27D	MKFLAPFIFLTFLLFEAKGQIVPALFIFGDSIVDVGNNNDLVTLIKANFPPYGRDFVDHEPTGRFSNGKLALDIIAEKVGFTNHQPAYMSDKANGEMLLIGANFASAASGYYNATAILYNTISLSQQLENYREYKNKLVDITGKSNASSRISRGIHLISAGSSDFLQNYYINPLLFATNTPDTFSDILLNSYDHFIQNLYELGARRIGVATLPPLGCLPAAITAFGHGNNHCVARLNNNAISFNNKLRHRSQRLTRRLSKLKLVVLDIYNPLYTLITEPAENGFAEVRRACCGTGLLETSILCNQHSIGTCSNASQYVFWDGFHPTEAANQILADKLFKSGSSLIQP
GrGELP28D	MSLFLFMLLVSILNPVVSHKSCDFPAVFNLGDSNSDTGGYASAFTPPTSPYGDTYFHMPARRFSDGRLTVDFIAEAFGLPFINAYLDSVGTNFSHGINFATAASTIRLPISVIPNGVFSPFYLGFQYSQFEQFKVRSQMIRKQGGLLAGLMPKEEYFSKALYTFDIGQNDLAEGFFSNLTIQEVNASIPDIINKFSANIKNIYNLGARFFWVHNTGPIGCLPYVLIAFASAEKDPAGCLKPYNEVAQYFNLKLQESIAQLRNEFPSAAFTYVDIYSVKYSLFAEPQKHGFELPLVTCCGYGGEYNYSAAVLCGGTITVNGTEIFVGSCDNPSVRVVWDGIHFTEAANKFIFDQISTGSFSDPAVPLKQACQS
GrGELP29D	MSLFLFMLLVSILNPVVSHKSCDFPAVFNLGDSNSDTGGYASAFTPPTSPYGDTYFHMPARRFSDGRLTIDFIAEAFGLPFINAYLDSVGTNFSHGINFATAASTIRLPISVIPNGGFSPFYLGFQYSQFEQFKVRSQMIRKQGGLLASLMPKEEYFSKALYTFDIGQNDLGEGFFSNLTVQEVNASIPDIINKFSANIKNIYNLGARFFWVHNTGPIGCLPYVLVAFASAEKDPSGCLKPYNEVAQYFNLKLQESIAQLRNEFPSAAFTYVDIYSVKYSLFAEPQKHGFELPLVTCCGYGGEYNYSAAVLCGGTITVNGTEIFVGSCDNPSVRVVWDGIHFTEAANKFIFDQISTGSFSDPAVPLKQACQS
GrGELP30D	MDILIKPTLKLFISFAILMVQYGNAERVPALFVFGDSLVDVGNNNFLNSIAKSNYFPYGIDFNMQPTGRFCNGKTFVDIIGEMLGVPYPSPFADPYTAGVKLLGGVNYASAAAGILDESGQHYGERYSLRQQVLNFETTLDQLRTMMGRDNLTSFLAKSIAILVFGSNDYINNYLMPSIYASSFNYNPTQFSNLLLNRYAPQLLTLYNLGIRKMFIAGIGPLGCIPNQRATGQAAPGRCVDYVNDILGTFNQGLKSLVDQLNKRPGAIVTYGNTYGAVGDILNNPSTYGFNVVDKGCCGIGRNQGQITCLPFAYPCTNRDQYVFWDAFHPTQAANVILARRAFYGPPLDTYPLNIQQMTLIH
GrGELP31D	MEGQRPSVGNGIIGRWKTAWASRNSVKTFTIAAFFAVAFSLFILSGRQRNLGGSGTCDFPAVFNFGDSNSDTGGKSAAFHRIPLPNGNTFFQKPSGRYCNGELIIDFIAEKLGLPHLSAYLDSIGTNFRHGANFATGGSTIQRLDARMFKIGYSPISLDIQLSQFEQFKERINELYKEGVNSNIKSKLPRPEDFSQALYTFDIGQNDLDCAFKSMTEKQAIESVPGIINQFAQAVKRLHNQGARTFWIHNTGPIGCLPFEVLDYPQQHENVDQNGCLRSLNEIAHEFNRQLKDSVIQLRLQFPDAALTYVDIYSAKYSLISHAKHHGFTNPLGYCCGHHRDNLCWRKKTSNGTEISATPCSNPSAYISWDGIHYSHAANLWVANKVLDGLVSDPPTPIT…
GrGELP32D	MNGVIDFRGSLGSISSKKTVMAVAISLLLVASLLGSSCGCHFPAIYNLGDSNSDTGSVSATFGRVPWPCGESFFGKPAGRYSDGRLIIDFIANELKLPFLSAYLDAIDSNFRHGANFAASGSTIQPADDKLFDTGFNPLSLDIQLLQFQQLKERTNELYDQAKNPDITDRLPRPEEFSKSLYILDCGQNDLHYGIITSIEDQFKAFIPNIINQFAAAVEKLFQQGARVFWIHNTGPIGCLPTVIINFPPKPGNVDQAGCIKSYNELAQEFKKQLKDTVSQLKAKLPGARLIYVYIYSAKFSLISEANKYGFVDPFVNCCGDHHVECGKTAVVNGTEIFGASCSDPSKHISWDGIHYTEAANYWVVNRILDGSLSDPPLPITKACL
GrGELP33D	MAFGLSSIFVITIFAISFTNLASVSLVLARKPCRFPAIFNFGDSNSDTGGLSAAFGQAPPPNGFSYFGAPAGRYTDGRLLIDFIAESLGLPYLSAFLDSVGTNFSHGANFATAGSTIRPQNTTLQQSGFSPISLNVQFYEFNDFHARTQVVRKRGGVFEILMPKKEHFSNALYTFDIGQNDLTAGYFSNMSTDDVKAYVPDVLNQFQTIIQYIYNQGGRYFWIHNTGPVGCLPYVMERIPVLAGQIDDYGCASPFNEVAQFFNRGLKKIVEQLRKNLPHAAITYVDVYSVKYSLISQGRKHGFKHPLRTCCGHGGKYNYNKNLGCGAKVNKHGKEVLVGAPCKDPWTYVNWDGVHFTEAANKYIFERIVDGSLSDPPTPLNMACYRN
GrGELP34D	MVNLSYSLLKKEQRTLPLQYRLYQGTALYGDHFQRLVCSESFGLPYLSAYLDSVGSNFSHGANFATAGSTIRRQNTTIFQSGASPISLDVQLVQFSEFHTRSKIISKQGVFHKLLPKEDYFSKALYTFDIGQNDLTAGYKLNLTTEQVKAYVPDVLLQLSEAVKRVYDQGGRTFWIHNTGPVGCLPYVLDRFLTSATQLDKYGCGSPFNEVAQYFNQRLKDVVIQLRKQLPLAVITYVDVYSVKYTLVSQAKKLGFELPLIACCGHGGKYNFNNSLRCGGKITVKGKEILIAKSCGNPSVRVNWDGIHFTEAANKWIFQQITSGSFSDPPLPLKMACHLSKDGAMNKFR
GrGELP35D	MVKLHLCVFIILIYLLEFGLSDVIEVPPLNINQKDLMKHLSLIDIKIALPAIYVFGDSFVDNGNNKAILGNKDAIGGGYLPFGIDFDGKPTGRVTNGRIGVDFIATVAGLPYPPPIMGMSKIDRKRIQTGVNYASGSSGLLPQNGHFLHKNVINFFQQVDLFENTTMEDLKGKFDSYKGFTQYLSKSLFFIHHAGNDLGLTFEAEMAKKYSIDKYAKLLIKEFSKQLKRLYTLGARKFFVSNVSPLGCSPFSINTKNHSGPCVEEINNRVSIYNELLPSLLKNLQSTLSGSKFVLGDIYKVFKDVFEMPESYGFKDVNTSCCIDNNGTKIQVCAPNIAPCKDRKTRVFFDPFHPSETMHFLWARRFLKDSSVCSPINLIQLMQA
GrGELP36D	MVKLDISINFCVFMLLIYLLEIGYGDVIEVPPLNINQQDLLKHLSLRDIKIDFPALYVFGDSFVDNGNNKVILGNEDAIGGGYFPFGIDFDGKSTGRVTNGRIGVDFIATVGGLPYPPPIMGMSKIDRKTISTGVNYASGSSGLLPQNGHVLHKNVINFFQQVDLFENSTMKDLKGTFDNPKRLKKYLSKSLFFIHHASNDLGVTFEVEMKKKYSIDTYAKLLIKELSKQLQRLYTLGARKFFVSNVSPLGCSPYIINTIIHSGPCVEEINKRVSLYNDLLPDLLEKLQSSLSGSKFVHGDIYKVFQDVFESPESYGFKDVNSSCCIDKNGTRIQVCAPNIDPCEDRKTRVFFDPFHPSEAMHFLWARRFLKDSSICSPINLIQLMQA
GrGELP37D	MLTTHLLAIFLVSAIVAHSKALRFPQELYNLSSNQIFIVDNLSRPPSSSASPTPLLSPAVSSPLVPALFIIGDSTVDCGNNNYLGTFARADRPPYGRDFDTHLPTGRFCNGRIPVDYLALHLGLPFVPNYLGQTGELEDMLHGVNYASAAAGIIFSSGSELGQHISLTHQIQQFSDTYQQFVLSLGEDVAIDLISSSVLYVSIGINDYIHYYLRNVSNVQNLYLPWGFNQFLASTMRQEIKNLYNTNVRRFVVMGLPPIGCAPYYLQRYKSNNGECVEEINDMIMEFNFFMRYMTDELLHELPDAGIIFCDVFQGSMDIIRNHKSYGFESTANACCGLGKYNGWMMCMSPQMACRNASDHIWWDQFHPTDAVNAILADNVWSSRHTEMCYPMNLEKMVF…
GrGELP38D	MFLVPRVMFLIFFLFNIMSAEKIPTIFIFGDSIVDVGNNNYINTLAKAMFPNGIDFCKNCLSGRFTNGRTVIDILEQRLGAKDFRPPYLAPNTTGDVVLRGVNYASSGSGILNDTGLIWGGRISLDEQISNFKETKARIVSIIGRRETKRLLKHQSLFIVVTGSNDFFLGKEMISDGSFLSSKFESQLRKLYYLEARKIIVTNIPRFGCTPFERDKNPNAKGCIASFNEDISSYNKRLKRLLMDLTANLTASTFVYADIHAMLKDILQNHRSYGFENSDDACCHKVGVHGGLLPCFSLSKICSNRTKYVFWDAFHLTETSNVIVASHMMDGGLKFMSPMNIRQLVYSSTVHPDD
GrGELP39D	MKLNVRWSCLLCLVLIGIAIEGVQCKVVQFIFGDSLSDVGNNMYLSKSLAQANLPFYGIDFGNGLPNGRFTNGRTVADIIGDSTGLPRPPAFLDPSLTEDVILESGVNYASGGGGILNETGGYFIQKFSLWKQIELFRGTKELITNKLGKQATDKFMGEANFVVALGSNDFINNYLMPVYGDSWKYNDQTFVRYLMETLQNQLLVLHNLGARKLMVFGLGPMGCIPLQRVLSTTGQCQERANKLAISFNKAASQLLAGLDSRLPNASFMFGDAYDVVDNVIRNPKNYGFDNADSPCCSFGRIRPALTCLPASTLCSDRSKYVFWDEYHPSDGANQLIANELIKKFGFLGGGNSSAPVPAPESAIAPSPDEE
GrGELP40D	MKFEIALSLLLVVLVGITIIQGCNGKAVQFIFGDSLSDNGNNNRLSMTLAKANLPYYGIDFGNGLPNGRFTNGRTVADIIGDSTGLPRPPAFLDPSINEDVILENGVNYASGGGGILNETGTYFIQRLSLWKQIELFHGTTESITKKLGKQASDEFFQEARYVVALGSNDFINNYLMPVYRDSWTYNDETFVEYLMETLEKQLLVLHKLGARKLMVFGLGPMGCIPLQRVLSTTGKCRDRANKLALSFNKAANNLLISLEPKLTNASFKFGDAYDVVDDVIRNPYKYGFTNADSPCCSLGRIRPALTCTPASTLCGDRTKYVFWDEYHPSDSANELIAKELIKKFGFTGVGSPSPAPESDIAPSPSN
GrGELP41D	MERMSWALVWLSLAFNLVVAISVCDGQFPAMFVMGDSLVDNGNNNGLSSLAKSNYPPYGIDFHQGGPTGRFTNGKTIIDLLGDLLGLPLLPAFTVTFTGQQGIWVGVNYASAAAGILDESGLNLGDRFSLRQQVENFKSTLNQLRNQMEQDTLNQYLAKSLVVINIGSNDYINNYLMPSIYSSSSTYTPEAFAEHLINDYDAQIMALYNLGLRKFLLAAIGPLGCIPNQLAKGFAPPGKCVSAVNDMVEIFNRRLKNLVDQLNHGNYTEAIFVYGNTYGAFNDILGNPATYGFKVVDKGCCGVGRNKGQITCLPFSIPCTNRDEYVFWDAYHPTQAFNKIIAQKAYSGPQSACYPINVKQMAQL
GrGELP42D	MPLSLPKIIVHFRHVLVVLSVGMAMLSTCLTQDSKCEFKAIFNFGDSNSDTGGFWAAFPAQSGPFGMTFFHKPSGRATDGRLILDFLAQALGMPFISPYLQSIGSDYRHGVNFATLASTVLLPNTSLFVTGISPFSLAIQLNQMKEFKAKVVEYHSGNTKGSTQLPSPDIFGKSIYTFYIGQNDFTSNLKAIGIEGVKQYLLQVVSQIAATVKELFGLGGRTFLVLNLAPVGCYPALLVQLPHETSDLDKFGCLISYNKAVVDYNNMLKEALSQTRRELPNASLIYVDTHAVLLQLFQDPTSHGLRYGTKACCGYGGGNYNFHPEVYCGNTKVMNGTKVTASACKDPNNYVSWDGIHATEAANKLTTLAILNGSYFDPPFPLHKLCYLHPVG
GrGELP43D	MIVVKENASKLDMGVVKGGRYLLVPFFTLYMILFLYLPLLPHSVHCQCTKTPIIFNFGDSNSDTGGYADGVGLNFAPPNGRTYFHQPARRLSDGRLMIDFLCESLNTDYLTPYLNSLEPNFTNGVNFAIIGSATLPRYVPFSLFVQVSQFLRFRYRSPALMLNGYKDLVGDEDFENALYTIDIGQNDLAASFDNLTYSQVIERIPSFITEIKNAIWNIYEKGGKKFWVHNTGPLGCLPQKLALLARNATELDEHGCLQPLNNAAKTFNAQLRVLCEQLRRELINVTIVYVDIYSIKYDLIANASNYGFESPLMACCGNGGPPYNYNANINCGRTGYTVCHEGSKFISWDGVHYTEAANAIFASKILSTHYSTPQLSFNFFCNNM
GrGELP44D	MELKQMAPSIHILWLLSIQFLVLVNGGKIPAIIVFGDSSVDSGNNNYIPTVARSNFQPYGRDFNGGRPTGRFSNGKITTDFISDAFGLKPAIPAYLDPSYSISDFATGVTFASAATGYDNATSNVLSVIPLWKQLEYYKNYQKKLRAYLGDRKANGVISGALYLISVGTNDFLENYYAIPGRSSEYTIEEYENFLVGIAASFTEKLYELGARKISLGGLPPMGCMPLERTGNLMGGSECVDSFNNLAADFNGKLNALVIKQNKKFHGMQMVFSDPYGILMKIIQKPAVYGFEVTAVACCATGMFEMGYACSRRNPFTCSNADKFVFWDSFHPTQKTCSIIATYIVQNALTKFLSH
GrGELP45D	MSNNNFITSNIFLFSLHQFLLLVHTKPLVPALYVFGDSLFDSGNNNLLPTMARANFPPYGHNFVQHFTGRFTNGRTLPDFIAEFLELPYPPPYLGIHDSVPLTGLNYASSACGILPQTGTIFGKCLSLGEQIDLFKWTIESKLPTHFNSLEELSKHLADSIFIITTGSNDYIQNYLEPTLFSTNHDYDPQSFAQLLIDDLSNHFQSVYKLGARKIIMHEIAPLGCIPHYTRKYQVVVGKCHEQTNQIVSYFNTKLHELLKSLTSTLQGSILVLARINSLGYDVITNPSKYGYSDASNPCCTTWGNGSAVCIPWLEPCPNPNQHFFWDGYHNTETGNSVAASLCFNTSEFCTPFSIKDLIQI
GrGELP46D	MAKRSISCFLLVLVSLLAVALAEATTESPAVYIFGDSILDVGTNNYIPECLAKADFYFNGIDFPYSEPTGRFSNGLNTADEIVRLLGLRRSPPPFLQLVNDPLTFRKNILKGANFASGGSGILNSTGQYQYIRVISMGDQVQQFSTVRSNITNMTASDAATDAILSKAFFLISVGSNDIFEYLLNITRPPMTIPEFNATLVSTYEYHLKTLYELGARKIGILTVPPIGCTPIARARANGNCSEPAQRFAQAFYTEAVALLEKLSSQVPDLRYSLANTYLMTTGMMENMFAFGLRDITSACCGNGTYACNQTASFCSNRDEYLFWDQFHPTQRVSELAALTLFGGSESFVAPMNFSQLLGVNI
GrGELP47D	MLMASSSTFTHFLMVLLFLLAFGSIASLADGRAFFIFGDSLVDSGNNNYLTTTARADAPPYGIDYPTRRPTGRFSNGLNIPDLIGQKIGLSESPLPCLSPEFNGKKLLIGANFASAGVGILNDTGVQFVNILRMYRQLELFQEYKRRLSAQVGSRRAHKLVNQALVLITVGGNDFVNNYYLVPYSARSRQYKLPDYVKFLISEYRRLLMRLYKLGAHRVLVTGTGPMGCVPAELAMRGTNGGCSEELQRAASLYNPQLVEMLNGLNKKIGKDVFISANTQRMHNDFVSDPRAFGFVTSQIACCGQGPYNGLGLCTQLSNLCPNRALYAFWDPFHPSEKANRLIVEQIMTGSNEYMHPMNLSTIMAMDSGI
GrGELP48D	MAPSIVLVSWMVLGLVMATSTTQVEAARAFFVFGDSLVDNGNNNFLATTARADSPPYGIDTPSRRATGRFSNGKNIPDFISDALGSEPTLPYLSPELKGDRLLVGANFASAGIGILNDTGVQFINIIRMYKQLKYFQQYQTRLADLVGYEEAQRIVNDALVLITVGGNDFVNNYYLVPFSPRSRQFSLPDYVRYLISEYRKLLMRLYDLGARKVLVTGTGPMGCVPAELAMRSPSGQCVTELQRAAALYNPQLVQMINELNSQYGANIFIAANTEQKTNDFITNPTAYGFTTSKVACCGQGPYNGLGLCTMLSNLCPNRDEYAFWDPFHPSERANGIIVDMILSGSSNYMSPMNLSSLLALDSNTRT
GrGELP49D	MANTNTFLLQITTLFCLLFPVANSVVFNYPAVFNFGDSNSDTGELVAALGDILDLPNGQTYFKTPSGRFCDGRLTIDFLMDAMDLPFLNAYLDSIGLPSFHKGCNFAAAGSTIQPATAQSVSPFSFGVQVAQFVRFKARVLELLAKGKRLGKYLPAQDYFQKALYMFDIGQNDLAGAFYSKTLDQVLASIPTILIEFETGIKALYDQGARNFWIHNTGPLGCLAQNVAKFGTDASSLDEQGCVRKHNQAAKIFNLQLHALTKKLQGLYTDSNFTYVDIYTIKSNLIANYSKLGFEQPKMACCGFGGPPLNYDSRISCGKTKVINGETVTAKACNDSSEYVNWDGIHYSEAANQYVSSQILTGKYSDPPFSDKMPFLLSLKF
GrGELP50D	MEKRFVFVVFSLAIGVVQSVNAEVPAIFVLGDSTSDVGTNNYLLQSTIKANFPHHGVDFPFAIPTGRFSNGFNTADYLAKLFGFKKSPPPFFSQNVKFSIKIRKFRGINFSSAGSGLLGSTGQTTPLQKNVVTMGEQLLQFSTVHNDLLAFKGPLETEKFLSKSLFFISIGSNDIMNNYYSSNPIPKEYFIPKLGLVYEKHLRNLISLGARKFGIVSVPALGCCPSQRIYQTNGECLEELNNQARAFFSTMKLLLGNLRLEYKDIKYSLGNTVDMTLNVIDNALAFNFKYVKTACCGSGTLNAQGSCTPISDLCSNRNEYLFWDSFHPTQTASKLAAFTLYGGELRFVSPINFSQLPDA
GrGELP51D	MASVKPWSLVLVVFCIMSLSYFVNGAGSNEGLGASFIFGDSLVDAGNNNYLQTLSRANIPPNGIDFKASGGQPTGRYTNGRTIGDIVGEELGVPSYAVPYLAPNSTGKAILYGVNYASGGGGIMNATGRIFVNRLGLDIQIDYFNNTRKQFDKLLGPSKAKDYISKRSIFSITIGANDFLNNYLLPVLSVGARISESPDAFIDDMINHLRNQLTRLYQLDARKFVIGNVGPIGCIPYQKTLNQLNENECVDLANKLAMQYNRRLKELLSELNGKLQGAIVVHANVYDLVMELITNYTKYGFTTASKACCGNGGQFAGIIPCGPTSSLCKDREKHVFWDPYHPSEAANVIIARQLLSGSTKYISPVNLKQLRNL
GrGELP52D	MEKKNLYTTHLLILLVLINLSPSLNVPAIFIFGDSVFDAGNNHFIKNCSVQADFPPYGSTFFHHPTGRFTDGRTVADFISQFIGIGLQQPYLEAQIAVMNGSSKEYPSNGLNFASAGSGVLQGTNKDWGVLPIQEQLRQFKTLIEQKAINRSVVERSLFFLESGSNDIFNYFLPLDTPKLDPDAYVEAMVKEVTNLTDQIYKVGARRIVVFSLGPVGCVPARALLPAAPIKRCYGKMNAMVKKYNKGLESLVNDIPRRHPGAIGVYGAVYDTVQHLRAAPTRYGFSNVSSACCGDGPLGGEVQCGKEGYKICQNPQGFLFWDYFHPTQHTYELISKALWEGKKSRIRPINVKTLTNLTLALA
GrGELP53D	MATLFSTHSSSQNILITFTIIFLASSLLPSYSAITETDQRRPFKKIYAFGDSFTDTGNTESLSGPNGFVRVSNPPYGTTFFHHPTNRYSDGRLVIDFVAQSLSLPFLPPYRNRKANRTYGVNFAVAGSTAINHAFFVKNNLSLDITPESIQTQMMWFDKYLESEGCKDPESDQCKEAFDDALFWVGEIGVNDYAYTIGSTVSGDTIRKLAINTFTEFLQGLLKKGAKYVVVEALPTTGCLPLAMTLAPSDDRDDIGCVKSVNNQSNAHNLVLQSKVSDLRQQFPQAIIVYADYWNAYRTVMQSPEKYGFKESLKACCGTGEPYNFEVFNTCGNPSVTACSNPAQYINWDGVHLTEAMYKVVADMFIDGNLCNPPFKTLLERKLRQP
GrGELP54D	MESFEVILKPICLVILIVLCLHAMPSSCNFTSFVFGDSLVDAGNNDYIFTLSKADSPPYGIDFTPSGGQPTGRFTNGRTIADIVGQSLGAKSFPPPYLAPNAEAQAILRGINYASGASGIMDKTGFFFIGRIPLGEQVSNFEQNRIYMVNAMGENYTRKFLRKAIFSLTIGSNDVLNYIQLSIPFLRHDKVSPSTFLDFMISNLTLQLERLHEMGARKFIVVGVGPLGCIPFVRALKLLGRGQCSSAVNTLIQAYNHRLKELLSRLNQEMGPETIFVFANSYDVFMDIIANYHQYGLENANDPCCGGYFPPFVCFKSSDANTSALCDDRSKYVFWDAYHPTEAANLIIAKQLVDGDENVSFPINIRKLYNYNNS
GrGELP55D	MANLASKLQPWWLLLVIPFLFVSNTYHCVNAEPQVPCYFIFGDSLSDNGNNNNLATEAKVNYWPYGIDFPKGPTGRFTNGRTMQDIIVQLLGFQEFIPPFATSRGQEILKGVNYASGSAGILNESGQHLGVRISMDMQLSNHQSVISTIVEMLGKCAASKLLGKCMYAVQIGSNDYINNYFKPEMYNSSHLFTPQQYAAYLIEQYSLKIKTLYNNGARMFALFGLGAIGCTPNAMAVHGTNGSACVEKMNTAAQLFNERLIPLVDELNSNSTDAKFTYLNPTGASAANSLGFTVANASCCDIGSGGDLCIPGSEPCGDRSQYVFWDAVHTSDAWNEVIAVEAYDSESNAIAYPFNVKKMAQLPNNNDADGDICEMGENSGVTV
GrGELP56D	MANLRASCISFLLCFTTCINLISSHYLPENHVALFIFGDSLFDPGNNNYINTTADFRANFYPYGETFFKCPTGRFSDGRLIPDFIAQFAGLPIIPTYLQPGKRKFTDGVNFASGGAGALVESHQGFVVDLETQIKYFNKVEKSLRQELGDAGAKKLMSKAVYLISIGGNDYFTKNSSVSDEEFVSMVLGNLTVALKEIYKKGGRKFGFPNLLPLGCLPYMKAQSGGSCIDELTAIAKLHSAELLKTLVKLQNQLEGFKYAYYNLYQSFTERLNNPSKYGFKDATTACCGSGPYGGVYSCGGKRGIEVYELCDKPGDYFFFDSYHPSEKAYRQLAELMWAGNTDIVWPYNLKMLFQDNAFYP
GrGELP57D	MDGYCSRRVIMFLLFAFAAISRGYGQESTTLVPAIITFGDSVVDVGNNDYLPTIFKANYPPYGRDFANKKPTGRFCNGKLATDITAETLGFTTYPPAYLSPEASGKNLLLGANFASAGSGYDDEASMVNHAITLTQQLEYFKEYQAKLAKVAGSTKSASITKDALYVLSAGSGDFLQNYYVNPLLNHAYTPDQYGSFLIDTFTNFVKNLYGLGARKIGVTSLPPLGCVPLARALFGYHEKGCISRFNTDAQQFNKKLNAAAANLQKQHPGLKIVVFDIFKALYDIVKSPSNYGFVEATKGCCGTGTVETTAFLCNPKAPGTCSNASQYVFWDSVHPSQAANQVLADALIVQGIALI
GrGELP58D	MARLVLLWCFFIFTATSVNLVCSRSPQKDHTALFVFGDSLYDPGNNNYIDTIIKANYYPYGETFFKYPTGRFSDGRIIADFIAEFANLPLIPPYLQPGNHEFTYGVNFASAGAGALSETYQGFVIDLKTQLSYFKKVAKLMRKELGDAEATVIFSKAVYLINIGGNDYISFLTSNSTVFQSSSKQEYVAMVMGNLTETIEEIYKKGGRKFGFLNMGSLGCVPSMKALAPGNTTGSCFEQVNEIAKLHDAALPKALEELETKLVEVKYSMHYLNISYAERRNNPEKYGFKEANIACCGSGPYRGMFSCGGRRGVTKYELCSDPNDYLFFDSDHLTEKACKQIAQLMWSGTPNITGPYNLKALFEA
GrGELP59D	MASLRLFLCFFLFTASSVNIVCSRSLQKDHIALFVFGDSVYDPGNNNYIDTIARANYYPYGETFFKYPTGRFSDGRLIPDFIAEYANLPLIPPYLQPGNHEFTTGVNFASAGAGALSETNQGFVIDLKTQLSYFKKVAKQLRQELGDAEAMAFLSKAVYLINIGSNDYVLPFTSNSTVFQYFSKQQYVGMVIGNLTETIKEIHMEGGRKFGFRNFGSMGCIPLLKALVPGNTAGSCFEQVNELAKLHNAALTEALEEMEIKLVQFKYSMHHLNIYLSELTKNPGRFGFKEVNKACCGSGPYRGISSCGGRRGVTEYELCSDPTQYFYFDSSHVSEKANKQIAQLMWSGPPNITGPYNLKAFFQL
GrGELP60D	MARLSSFFIFSFFLQVALFATCCRGESKEQQHQLPKKHVPFFIFGDSILDAGNNNYINTSTLDQANFWPYGLTFFNYPTGRFSDGRLIPDFIAKYAKLPLIPPFLQPGFRQYYLGVNFASAGAGALVETFQGFVIDLKTQLRYYYKVDSWFRHKLGNDEAKATMSRAVHLFSIGTNDYASPFLTNSTILNNYNKSTYVGMVIGNITTVINGIYKRGGRKFAFINLPDLGCVPGMRIMKSGNNGSCFEEATRLASLHNKALSKLLYDLEKQLKGFKYSLFDLNSNLRQRMEHPSKYGFKEGETACCGTGEYRGVLSCGGKRPVKEFQLCKHPQKYVFWDSLHLTERTYKQLADQMWGGATSDSHDVGPYNIKQLFSNSLNHRYN
GrGELP61D	MGTTLNMPTIISAIFYQILVIQLLLNMCSAKEVPAIFAFGDSLFEVGNNFYLDTLAKPTLPNGIDFTKGKRRASGRYTNARTILDIIEEELGFTNYTPPYLSPQTTGDVILKGVNYASSGSGIFNSTGSKFGDHICMDEQINNFAKSRQDIVSKIGAAAARKLLRDALYFIAVGANDIILLSSNVSLSHVENIKYLDNMISKFKSQLMSVYNLDARKIAVTSAAPLGCIPFERDKFSIDHCVPHVNELAKLYNVRLKILLSELTKHLAGSIFIYMNSYTTLEDVLQNYKSYGFTNADSACCRVYGKHGGKLPCIFFARVCPNRTQYVFWDAYHPTEKTNFILAKHALDGSRQYISPINIRQLANS
GrGELP62D	MGKWRGVYGVAALLLVLSVCLGVRGAPQVPCYFIFGDSLVDNGNNNQLSSLARANYLPYGIDFPNGPTGRFSNGKTTVDVIAELLGFDNYIPPYSTASGRQILGGVNYASAAAGIREETGQQLGARISFSGQVRNYQRTISQVVNLLGDETTAANYLSKCIYSIGLGSNDYLNNYFMPLYYSTSRQYTPEQFADVLIQQYTEQLQALYNYGARKFALIGVGQIGCSPNELAQYSGDGKTCVERINAANRIFNDKLKGLVDQFNNANSDAKFIYINAYGIFQDITSNPATYGFKVTNAGCCGVGRNNGQITCLPAQTPCPNRNEYLFWDAFHPTEAANVIIGRRSYSAQSSSDAYPIDIRRLAQL
GrGELP63D	MASLYSLCLSKQQLFGILLILTFFSSSSAKRCYRSIISFGDSLADTGNWVILLQQNKPTPAFPPFGGTYFNRPTGRCCDGRLIVDFFAQKLGLPLVPPYFRDANCSNCRKFQKGVNFAVVGATALDNAYLARKGIINELTNVSLGVQLGLLKTLLPSLCSSSSGKYLQMLLFLPNNQKSCNEFLNNSLILMGEIGGNEFNLAFIQGISSEVIGGLVPEVIKAISAAIEELIELGAMTFVVPGTIPLGCLPVLLTRFRTSNKQAYDRYGCLIWLNDFAHYYNEYLKKELESMRRLHPRINIIYADYYQASMPLYLSPRSFGFKSTLTACCGGEGPYNVNVTLSCGDPGTKSCDDPSSYVNWDGAHFTDEAHRVISNGLLDGSCTIPRFEFPSCAS
GrGELP64D	MAQNMTRRRVVLVQILALALAAVMPLLSGGVDIQQVRVLAAKFNVTCVVVFGDSSVDPGNNNYIATPFKGNFLPYGKDFFRGHPTGRFSNGRLATDFIAEALGYTSEIRPFLNKRLRPVDILHGVSFASAASGYDELTANLSHVLPVSKQLEYFREYKMRLRQLIGARKAENIIKNAVAVMSMGTNDFLQNYYLEPIRPKQYTLEEYQNYLASCMSDDVKTMHSLGITRLVVVGVPPLGCMPLVKTLMNQETCVEKYNNFSSSFNSKLQFKLEVARTTLGMKIGYVDAYGIFEDAVNNSKKYGFIEASKGCCGTGTIEYGDTCRGMSTCADASKYVFWDAVHPTERMYEIIAGQAIDSLRKQLMT
GrGELP65D	MESCHKFSFPLLTLLSLYMFFVAHAEGSLKPRPFNNKITAAFVFGDSTVDPGNNNYVKTLFRGNFPPYGKDFRDHVPTGRFTNGKLSTDLIVSYIGIKEYLPPYLDPNLSIEELMTGVSFASAGSGFDPLTPQISSVISLPKQLEYFKEYKNRLQSAIGNRRTEAIIKESVFLISCGTNDFVVNYFTLPIRRKSYTVSAYQQFVLQSFKQVLQDLWDEGARRIAVTGLPPMGCLPAVITLYSENAILERGCIEKLSQVGMEYNQMLQNELNSMQGRLAHLDSKITYVDIFTPLVDIIQGLGKHDFDEVSHGCCGSGYLEAGFLCNPGSFVCNDASKYVFFDSIHPTEKTYINLFMASRPVIDSLIQD
GrGELP66D	MDTRLWSVSSTSLLSPLLVILALLMCETKALVKLPPNETVPAVIAFGDSIVDTGNNNNLMTLIKCNFRPYGQDFNGGIPTGRFSDGKTPSDLLAQELGIKDRLPAYLDPDLKPQDLPTGVSFASGGSGYDPMTPELASVISMADQLNLFKEYIAKLKQLVGEEKKKFIIANSLYLVVAGSDDIANTYFVLRARKMLYDVPAYTDLMLNSATEFLKELYGLGARRIAVFSAPPIGCVPSQRTLAGGTERHCANEYNVAARLFNKKLSAALNTLRTSMPGGKFVYVDIYKPLLDLIDNPQKHGFKFADVGCCGTGNIEVAVLCNKWVPSTCTDASNYIFWDSYHPTEKAYRALIIPLLPKYVNKFL
GrGELP67D	MATSLCTHVPALFLLLLLLLLLSAPCNAGILRTCKFDAIYQLGDSISDTGNLIREHPFSPFARLPYGETFFKHATGRCSNGLLIIDFLALSAGIPFLQPYLNSNALFTRGRGVNFAVAGSTALPVETLADNGVVAPVTNSSLSRQLDWMFTHFNGICHDEDDCLEKLKTALFIVGEIGGNDYNYALFQGKSFDQVRSMMPLVIQAIKDAVTRVVGYGATRVIVPGNFPIGCFPVHLTVFRSNDSDAYDGFNCLKGLNNLSSHHNGLLKQAIKELRKELPHATILYGDYYNGYMRLLNKAKFLGLDPNSTQKACCGIGGDYNMELNKMCGAAEVGVCKNPDEHISWDGVHLTQKAYQLISGWLIHGVYWKLRCGV
GrGELP68D	MIPASIGRGWQRCRFPAIYNFGDSNSDTGACNAAVAEIPSPYGQTFFKQPSGRASDGRLIIDFLAENLGLPYLSAYLDSIGTNFRHGANFATGGSCIQPACGYGPFNLATQVSQFIHFKARTTALYNQLCLNRKIAVHCIDLPRPDDFSKAIYTLDIGHNDLAYGYLQHRAEGRIRVSIPNMLTLFSQAVHVLYSEGARIFWIHNMDPIGCLPFSVMMYQPKAHNVDRNGCVMPQNEMAKEFNRQLKDKVSQLRTQLPSAAFTYVDVYSAKYALISDAKQQGFVDPRTFCCGSYGHHGHHVDCGKKVNGTVYGSSCRYPSRHISWDGMHFTEAANLWVANRTLNGFFSDPPVSIDKACHRPQL
GrGELP69D	MAMAMAKPWMYCLLVCLGMALNNVASGQGENPFEPDGGRRREMVPALFIFGDSLIDNGNNNDLPSFAKANYFPYGIDFNGGPTGRFSNGYTMVDEIAELLGLPLIPAYSEASGDQVLHGVNYASAAAGILDITGRNFVGRIPFDQQIQNFQTTLDQLADNLGAIEAAEALGKCIFFVGMGSNDYLNNYLMPNFPTRNQYDGQQYADLLVQKYNQQLRTLYNLGARKFVLAGLGRMGCIPSILAQSTGGSCSEEVNQLVLPFNANVKTMMNSLNANLPGARFIYVDIAHLFEDIVANARTYGFSVVNRGCCGIGRNRGQITCLPFQTPCENRDEYVFWDAFHPTEKVNIIMARKAFNGDPSIVYPINIQQLANL
GrGELP70D	MAKKAGKGFILVCLQLLLCFSQINWIRAKGEDGSDDEIKGMFVFGSSLVDNGNNNYLENSTAKADFLPYGIDFPKGPSGRFTNGKNVIDLLGEMLKLPCLIPPFSDPSTKGSKVVHGVNFASGASGILDDTGFLAGQVISLNQQIRNFETVTLPEVKNQLGVNRRENRKAAKKYMFIMGTGGNDYLFNYFARKGEYNVSLETFTANLTTSLSLQLKKLYRLGARKFVLMSIYPLGCSPMLNAMRKDGCIEVMNQAAILFNDGLKSIIDAAKSDMPTSNLVLVNSYNIVTDIIQNPSSKGFKDANNPCCEVVPLTQLAGNGVSCKKGGRICMDRSAHVFFDGLHPTEKVNVEIATKAFSSDLKTEVYPINVNQLAQL
GrGELP71D	MDTPTPLFSLLCFFLFSLFLGEEQHVVEGSRVWTFGFRPNMLFVFGDSYADTGNNRKALASSWKLPYGITFPGKPAGRFSDGRVLTDFIAGYLGIKTPVPYRYRKELGGRLKYGLNFAYGGTGVFDTPAPEPNMTTQIDFLQQLLNDSVYSKRALKTSVALVSLAGNDYSNYIATNGSTAGFPAFIGRVVNQLKVNLKRIHNLGVRKIAASALQPLGCLPQSTAQFSFEQCNESENALVGLHNQLLAQAVNDLNKETNSSSFFVLDMYNAFWNVFNQKQAHQVSPTFVNPFEPCCVGVSAAFSCGSVDENGVKQYTLCSNPKSKFFWDTVHPTEQGWRAVYSTPALQSSLKQFW
GrGELP72D	MATSSSCSSLKQHFLMFLVVTISSIINSQVNGCFTSIFSFGDSLTDTGNLLEISLSDSTNPPHSAFLPYGRTFFHHPTGRFCDGRLVIDFIAEALGFSFLPPFYGSKSGKWEKFQKGANFAVASATALNSSFLAEQGIHSVSTNISLGVEVNSFKHLLPSLCSSSSNCKELLRNSLIVMGEIGGNDYNHAFMQGKNIENIRQLVPLVVDIISSSINELIELGAMTFLVPGNFPIGCSPSLLTKFHGSERDQYDPLTGCLTWLNRFSQHHNELLRKELENIRSLHPQINIIYVDYYKAAVRFYHSPKQFGFKETLKACCGIGGLYNYDPLIFCGYPQLKQCCNDPSSYISWDGIHYTEAVNKWLAHTVFEELMSTIPSLGSLCPSSTVNKLRILYPMFGV
GrGELP73D	MATSSSCSSLKQHFLVFLIVIISSIINSPVNGCFTSIFSFGDSLTDTGNLLELSISESTKPPHSAFLPYGCTFFHRPTGRFCDGRLVIDFLAEALGFSFLPPFYGSKSGKWEKFRQGANFAVAGATALNSSFLAEQGIHSVSTNISLGVEVNSFKHLLPSLCSSSSNCKKLLRKSLIVMGEVGGNDYNHAFKQGKNIENIRRLVPLVVDIISLSIKELIELGAVTFLVPGNFPIGCSPSLLTSFHGSEKDQYDPLTGCLTWLNQFSQHHNELLRKELENIRNLHPQINIIYVDYYKASTPFYQSPKNYGFKETLKACCGIGGLYNYDPLIYCGYPPLKQCCNDPSSYISWDGIHFTEVVNKWLAHTVFEELMNTIPRLGSLCPLSTVNKLRILYPMFGV
GrGELP74D	MLSMATCSSCWVLKQCLIVGFLFVIMISSIQPVNGCFTSIFSFGDSLTDTGNLLEISLLESNKLPPSAFPPNGRTFFHHPSGRRCDGRLVIDFLAEALGIPFLRPSYTTKVGRLQKFQKGMNFAVAGATALNSSFLQENGIHNRSTNISLGDELNSFKHLLPSLCSSSADCKKLLRNSLIVMGVIGGNDYNHAFREKNNEAARKFVPLVVHTIASAIHVRNTNFNGKIFPRILTEAFPMQELIELGAVTFLVPGNFPIGCSPDLLTNYQGSNKDKYDPLTGCLTWLNQFSQHHNELLRTELEKLRNRHPDINIVYADYYNIAMRFYHSPKQFGFKETLKACCGIGGLYNYNSSRSCGYPPLKSSCNDPSSYISWDGIHYTEAANKWLANVVFEDLMKST…
GrGELP75D	MATTYFLSSYWLKQQFIIVVLLFAVISSISSPVNGCFTSIFSFGDSMSDTGNSIEISVLETGKLPHGAFPPNGCTFFHRPTGRFCDGRLVIDFLAEALGLPFLPPYYRYKNGTSENFENGVNFAVGGAGALNSSFPGIYNPKTHVSLVDEVNSFKQFINLRTDFKQLLRNSLIVMGEIGGNDYGHAFKQGKSIEDVRNFVPPVVDSITSSINELIELGAVTFLVPGNFPIGCSPTYLTLFQGSDKDQYDPLTGCLTWLNQFSQYHNQLLRKELEKIRNLHPDTNIVYADYYSTTLRIYHSPNKFGFKETLKACCGTGGLYNYNLSRACGYPPLRQCCNTLLRI
GrGELP76D	MGFSSSCSLFKHHLIISFIINIAIITISHVNGCFTSIFSFGDSLTDTGNLHQLSLSESKKLSHFDFPPYGRTFFGYPTGRCSDGRLVIDFIAEDFGLPFLPPYFEGENGKPRNLENGVNFAIAGATALDDVFFKERGIHNPLTNGSLGVQLGYFKDVLPSFCSSSSDCKDFLKKSLIVMGEIGGNDYNYAFLQGKNTVEILHFVPVVVDTIASAIAELIGLGAVTILVPGNLPIGCSPAYLTYFQGSDMADYDPLTGCITWLNQFSEFHNEQLQEKLDQVRKLHRNVNIIYADYYNTAMRFYHSLNQFGFTETLRACCGGGGRYNYSSSMACGDLPLTTSCNDPSSHVSWDGLHYTEATYRWISKGVLEELYAIPYTNSLCFPSTVNKQIY
GrGELP77D	MVKMDGNNFIFFLTICVLSWRMELLKAQMVPAVYVFGDSLVDVGNNNFLPVSFAKANFPHNGVDFPTRKPTGRFCNGKNAADLLAEKLGLPSSPPYLSLSVNNITSHLTGASFASGGAGIFNSTDHVFGQAIPLSNQVDDFMSLNKILMKQGSSAAQNHTSKSLFAFVIGSNDLFDYFGSPNLRKQNTPQQYVDLMVTTLKQQLMRLYAVGARRFFLGGVGAIGCIPVERVKNKSHGCNAEHNFWAVKYNDGLKAMLNELKSKLRGFNYSFFDTYGIMQTITQNASTYGFNETEAACCGLGELRAIVPCLPFVTQCSNRTDHMFWDLYHPTEATTGIVVDTLFDGPSQYCVPINVRQLVSG
GrGELP78D	MPCAFSYSDIVPATALCLILVLFSTRDAGGVCLASNKITFPALFAFGDSIVDTGNNNKRFTIAKANIPPYGRDFPGGAATGRFGNGMVFSDLLAEGLRIKPLLPAYLHPVLQGEDLETGVSFASGGSGFDEFTVKLQNALSIKDQLNLFKECVRKLEGGIGQEKANATISKSLFLVSQGNNDIAITYFLFHFLHDIDAYTTQLVNSASSFIKDMYELGARKFAFLSLIPLGYLPLSRTFGGGFQRNSVDWLTQAAVKFNSKLEHELNHLNSNLPGTRILYIDIYNPLVDLIQNHKKYGFEDSSHGCCGTGLIELNYGCNELLSSFTCSNSSSHVFWDAGHPSERAYRMIISQVVHNMSHQLLDI
GrGELP79D	METIVFPFSSKFLLAKYLLVFALFISAKALIKLSINETIPAVIVFGDSIVDAGNNNDLNTVIRCDFLPYGQDFAGGVPTGRFCNGKVPSDLIAEELGIKDIVPAYLDPKLKPQDLLTGVTFASGGTGYDPLTPKLASVISLGEQLNYFKEYIGKLKAIAGEEKTNFILAKSMFLVVAGSDDIANTYFVLRARQLQYDVPAYTDLMVNSAAEFVKELYGLGARKIGVFSTPPIGCVPSQRTLGGGIERECAEDYNVAAILFNKKLSSVLNSFKTSMPDGRFVYIDVYNPLLGLIQNPQKNGFEVVDNGCCGTGNIEVAILCNKLSPSTCTDVSKYIFWDSYHPTEKAYRALVTPILQNIIGDFF
GrGELP80D	MKNKFFILVILFQTVDLALSTPKKYESIFNFGDSLSDTGNLLLSGALVFPVIGQLPYGETFFQHATGRCSDGRLIIDFIAEAFSLPYLQPYLAVKQGQSSQHGVNFAFSGATALDAEFFFQRNMGSILWTNNSLNVQLGWFRKLKSDLCSDNESCDDFFKKSLFLVGEIGGNDYNYAFFLGGSIKQLQSMVPSVVGAIANATSALIEEGAVELMVPGNFPIGCSAVYLTLFESPKKEDYDRHGCLKAFNGFAKYHNNQLKQALDTLRQKYPHARIFYADYYGAAMRYVHAPLHHGFYGGTLKACCGGGGPYNFNISARCGHPGSEACKDPSVYSNWDGIHLTEAAYRHIALALINGSCSLPPLISSPLSD
GrGELP81D	MGTIRNKLIIICSILSHNLAKHIGFAQTISAFFVFGDSLVDVGNNYYINTFAKPEYPNGIDFRKGNPSGRYTNSRTIADVIGEEIGFEDYAPPFLAPNTTGDMILKGVNYASSGAGILQATGAVFGERISMDKQVDYFAKTRQDIISGIGAIAAQALLRNSLYFLGIGANDILFGESRSVFDTNNYVDEIISNFKSQLTRLYNLDARKIAVLNAPKVGLIPFERDIHLCGQACLSLLNRMAMLYNSKLKNLLEDLTENLPGSTFVYFDYYAVTEDIINNYSSYGFENDDHACCEAIGAHGGLIPCISSSRVCPDRTKYIFWDPFHPTDSAVVIGAKYALDGGLEYVSPINMRQLANS
GrGELP82D	MGTIWNKLMTICLVIEIIANHLRVPTICFAHNITAFFVFGDSLVEVGNNNYINTLAKPVFPNGIDFPKGAPSGRFTNSRTIADIIEEELGFKDYAPPFLAPNTNGDLILKGVNYASSGSGILQPSGLIFGGRICMDKQVDYFAKTRQDIISRIGAPAAQAMLRNSLYFVMIGSNDKLTLFSFDFNHYVDGVVSKFKSQLTTLYNLDARKIVVLSSLKVGFMPFEIDIHFCGQDCVSPLNKLAKLYNSKLKSLLEDLTKNLSGSTFVYADYYAVVEDLINNYRSYDFEKANHACCELIGRHGGLFPCLPVCRICPDRTKYVFWDPFHLTESANLIVAKQLLDGGLEYVSPINIRQLANS
GrGELP83D	MVKLCVLFGVAVLLSLSFGFINGAPQVPCYFIFGDSLVDNGNNNRLSSLAKANYMPYGIDFPNGPTGRFSNGKTTVDVIAELLGFENYIPPYSAARGRQILGGVNYASAAAGIREETGQQLGARISFSGQVRNYRQTVSQVVNLLGSEANAANYLSKCIYSIGLGSNDYLNNYFMPLFYSTSRRYNPEQYANVLIQQYTQQLQALYNYGARKFVLIGVGQIGCSPNALAQNSRDGRTCVERINAANRIFNSKLKGLVDQFNNANSDAKFIYIDVYGIFQDVTSNPSAYGFRVTNAGCCGVGRNNGQITCLPSQRPCRNRNEYLFWDAFHPTEAANVIIGRRSYNAQSPSDAYPIDIRRLAQL
GrGELP84D	MEKWYGVSGLVLVLSLFFGVKGEPQVPCYFIFGDSLVDNGNNNELRSLARADYLPYGIDFANGPTGRFSNGRTTVDVIAELLGFDDYIPPYSTASGRQILGGVNYASAAAGIREETGQQLGARISFSGQVKNYQQTVQQVVNVLGDEDSAANYLRQCIYSIGLGSNDYLNNYFMPLYYSTGRQYSPEEYANSLIQEYTEQLQALYNYGARKFVLIGLGQIGCSPNELAQNSGDGRTCVERINAANRIFNNKLRGLVDQFNNANSDAKFIYINAYGIFQDITSNPAAYGFKVTNAGCCGVGRNNGQITCLPFQTPCQNRDEYLFWDAFHPSEAANVIIGRRSYSAQSPTDAYPIDIRRLAQL
GrGELP85D	MEVYSRRLMFLVFAFALVSIGYAQESNSTTLVPAILTFGDSVVDVGNNDYLPTIFRANYPPYGRDFANQKPTGRFCNGKLATDITAETLGFTTYPPAYLSPEASGNNLLIGANFASAGSGYDDRAASLNHAITLSQQVEYFKEYQAKLAKVAGSSKSASIIKDALYVLSAGSGDFLQNYYVNPLVNHAYTPDQYGSFLIDAFTRFVQNVYGLGARKIGVTSLPPLGCIPLARTLFGYHEKGCVSRFNTDAQQFNKKLNAAATNLQKQHPDLKIVVFDIYKALLDVVNTPSNYGFVEATRGCCGTGTVETTEFLCNPHTLGTCPNASQYVFWDSVHPSQAANQVLADTLIVQGIPLL
GrGELP86D	MENVKVFSIIIAVFSVLSVESVGLKDLKTCNFGAVYNFGDSNSDTGGGSAAFWPAGKPCGETFFGRPVGRGCDGRLIIDFIAEHLGLPHLSPYLDSIGTSFRYGANFAIGGSTIRPQNESMSLNGVSPFSLDIQIVQFDQFKDRTGHFYNRSYPRHRRNLPRPEDFSKALYIFDIGQNDIAAGLRKKNDSAFHASVPDIVDQLAKAVQNLYEHGARTFWVHNTGPIGCLPVSLHYHDIKPEELDEQGCLKAQNAYSMEFNRQLKSRVIKLREELPHAALTYVDIYAAKYELIGNAKKQGFVEAANICCGFHEDEIQVYCGHKQNINGTEIYAGSCENPSDFISWDGVHYTEAANRWVAHRIINGSFSDPPLPINHACHIP
GrGELP87D	MVFARLIFAGILISLLSNRVAAMAADLPPCKFKAIYNFGDSNSDTGAISAAIFPRQWPNGETFFRKPAGRVCDGRLIIDFIAERLGLPLLSSYLDSIGSNFRHGANFAAGGSTIVPQNKTIAESGLSPFALNVQIFQFDQFKARTSDLYKEKKKHSCRNQVLPRSKEFGDALYAVDIGQNDIAYGLRTVGDAQLLASIPDIITQLVLAVQHLYTQGARTFWIHNTGPIGCLPSTLLTITNPPPGFLDNHGCVKSQNDIAQEFNRQLKSRVMKLRTDLPHAAITYVDIYAAKYGLISSSKQHGFVEARKICCGYHKNGIDVGCGGILALPNGTQISGPSCEDPSTYISWDGVHYTEAANHWIASRLMNGSFSDPPVPITHACYTTS
GrGELP88D	MEPVAMVMEKAWSFGLVLLWFSTLSCYLVNAADDKNGGFGASFIFGDSLVDAGNNNYLPTLSRANIPPNGIDFKASGGNPTGRYTNGRTIGDIVGEELGVPNYAVPYLAPNSTGKAILYGVNYASGGGGIMNATGRIFVNRLGLDIQIDFFNNTRKQFDKLLGSSKAKDYISKRSIFSITIGANDFLNNYLLPVLSIGARISETPDGFIDDMINHLSNQLTRLYKLDARKFVIGNVGPIGCIPYQKTINQLNENECVDLANKLAMQYNGRLKELLTELNGKLKGAIFVHANVYDLVMELITNYAKYGFTTASEACCGNGGQYAGIIPCGPTSSMCKDRDKHVFWDPYHPSEAANLIIARQLLHGSTKYISPVNLEQLRNL
GrGELP89D	MSELSNRQMIVRTVFQIVTVKVLLKICFAKDVIPANFVFGDSLVDAGNNNYIASLSKANFVPNGIDFGGPTGRFTNGRTIVDIIGQELGLPGFTPPYLAPTASGPVVLQGINYASGGGGILNHTGNIFGGRINFDAQLDNFENTRQDIISTIGVSATLELLQSSLFSVTMGSNDFINNYFTPIVSAEEQKLVPPQVFVASMIARFKLQLTRLYTLGARKIIVVNVGPVGCIPYERDLNPTAGTSCASRPNQLAQLFNTELRNLIKELTTSLKGSIFMYADVYRIVDDMIQNYRAYGFDSGSFACCYIAGSFGGLIPCGPSSKVCLDRSKYVFWDPFHPSDAANVIIAKRLLDGDSNDVFPINIRQLANV
GrGELP90D	MMGFSWKLFYVFGILLWGFSQRWRTVESNGGSFSCGFPAIYNFGDSNSDTGGISAAMSEILSPNGETFFGHPAGRACDGRLIIDFIAENLKLPYLSAYLDSVGTNFRHGANFATGGSSIRPPGYSPFNLWVQISQFIQFKARTTSLYNQLTLNRRNPLTISNLPRPAEFSQALYTIDIGQNDLAHGFQYTTVKQVLASIPDIIGQLPQAIHTLYNEGARFFWVHNTGPIGCLPVSVLYEISKPWNLDKNGCVRLQNEVAVEFNRQLKDMISQLRAQLPFARFTYVDVYSAKYTLVSDAKNLGFVEAVNFCCGNCMKKGMANGTVYGNPCNHPSKHISWDGIHYSQAANTWVAERILNGSFSDPPLSIQSACHHQTTIL
GrGELP91D	MSTSKSNLFMVALLLVSMTIINTSGASAGTNPKFPAIIIFGDSTVDPGNNNYIDTIFKGNVAPYGINFPGHVPTGRFSDGKLVTDFVASSLGIKDAVPPFLDPNLSDDDLRAGVSFASAGSGYDDLTTLLSNVITVSRQVEMFRSYIEKLKGIVGDEEANNIIAQALVVVSAGTNDLIFNFFDIPTRRLEFDISGYQSFLLQRLEDFVKQIYDLGCRNIVVAGLPPVGCLPVQMTVRLENPMNRQCLEDQNSDARSYNEKLVKLLPEIQAEVPRSKLVYADIYQPLMDMIIHPQQYGIVETTVGCCGTGVLGLSLFCNSVTSACGNPSQYVFWDSVHPTQQVYRQLAKYIVKEVVPKLLPN
GrGELP92D	MASSKSSPPGFVFSILIIISFFNFITCNNQHILSSCNFDAIYQLGDSIADTGNDVQDNPSSKFARLPYGETFKKATGRCSDGLLMIDYIALSAGIPFLDPYLNKDGLFDYGLNFAFAGATAMSAEDLAKWNVSFVPTSISLSRQLDWMFSNFNTTCHGNKDCFKKNGKALFMVGEIGGNDYNYAFWQGKTIEEVKTMVPEVVETIKQATKRVIGYGATRLVVPGNFPIGCFPVYLTKYQTNDATAYDELHCLKELNNFSIYHNDLLQQAIAELKEEHPDETVVYGDYYNAFLWLLSKADLLGFDPTSLQKACCGIGGDYNYGLSSWCGDPKVPVCENPNERLSWDGVHLTQRAYELMATWLVRDIYPKLQCEYIVSYSSAV
GrGELP93D	MASSASLMVLALLMASIAAIAEARAFFIFGDSLVDSGNNNYLETTARADSPPYGIDYPTGRPTGRFSNGLNIPDLIGKQIGLSESPLPYLSPDFNGKKLLLGANFASAGVGILNDTGVQFVNILRMYRQLELFEEYKRRLSGLLGTRQANRVVNQALVLITVGGNDFVNNYYLVPFSARSRQYSLPDYVRFLISEYRKLLMKLYKAGARRVLVTGTGPLGCVPAELAMRGNNGGCSQELQRAASLYNPQLVQMINGLNDKIGRDVFISANTQKMHNDFVSDPQAFGFTTSEIACCGQGPYNGLGLCTQLSNLCPNRDLYAFWDPFHPSEKANKLIVEQIMTGSNEYMNPTNLSTIIAFDSKI
GrGELP94D	MANSMVLVSLMALGLLMAFSTTTQVEAAARAFFVFGDSLVDNGNNNYLATTARADSPPYGIDTPTRRPTGRFSNGKNIPDFISDALGSEPTLPYLSPELRGEKLLVGANFASAGVGILNDTGIQFINIIRMFRQLQYFQEYQTRLAELVGNDEAQRIVSDGLVLITVGGNDFVNNYFLIPFSARSRQFLLPDYVTYLISEYKKILMRLHDLGARRVLVTGTGPLGCVPAERAMRSPNGECAPELQQAASLFNPQLVQMINGLNSEYGANIFIAANTQLQTSDFITNPGAYGFTTSKIACCGQGPYNGIGLCTAFSNLCSNRDEYVFWDPFHPSERANGIIVNNIVSGSTNYVSPMNLSTLLALNSDTRT
GrGELP95D	MAPKPYIFLIIALLFIFLPLTTSIHFKLPAIFNFGDSNSDTGELVAAGVYSLEPPYGRSYFTKPSGRYCDGRLIIDFLLEAMDLPFLNAYLDSIGRTSFRKGCNFAAAGSTIEPPTARAVSPFSFRVQVAQFIRFKLQVLRLIAKGKKLHKYLPDEDYFQNGLYMFDIGQNDLAGAFYSKTFDQILALIPSILTEFETGIKTLYDQGARNFWVHNTGPLGCLAQNVAKFGTDPSSLDELGCVNKHNQAAKVFNLQLHTLCKKLQGQYAGSNFTYVDIYTIKWNLIANYSKFGFEQPIMVCCGYGGPPLNYDSRIGCGKTEVLNGTTMTAKACSDSSEYVNWDGIHYSEAANQYVSSQILTGKYSDPPFSDKMPFLLGLKF
GrGELP96D	MKTVGELSLLVCLIIVCFNGRGWSQRLPRPQPQQSQVPCFLIFGDSLVDNGNNNGMLTLARANYRPYGIDFPQGTTGRFTNGRTFVDALAQLMGFTRYIPPYSRARGPELLRGVNYASGAAGIRDETGDNLGAHSSMNGQVANFANTVMQMRRLFRGDTNALSSYLNTCIYYCGLGSNDYLNNYFMPNFYTTSSDFTTKAYADALIQDYTRQLTQLHSLGARKVIVTAVGPIGCIPYQLARYHGNSSRCNENINKAILLFNSELRKLVDRFNGGQLQGAKFVYLDSYKSSNDLYQNGTAYGFEVIDKGCCGVGRNNGQITCLPLQQPCADRRKYLFWDAFHPTELANVIFAQSAYQSQSYTYPVNIQQLATL
GrGELP97D	MACKLVILFFFVNLLMQIPKVRATVPAIIVFGDSTVDPGNNNQVSTVLKSNFEPYGRDYYGGQPTGRFSNGRIATDFISEALRIKPAIPAYLDPKYDIEDFATGVSFASAGTGYDNATSDVLSVIPFWKELEYYKEYQNKLRKHLGKDEANQRFSESLHLISIGTNDFLENYYIFPTRSSEYSVDEYQSFLIGIASNFIRELYKLGARKVVIGGLPPMGCLPLERTTNMFFGSDCIDEYNDVAKDFNKKLRGAVTELKQELGGIHLVMSSPYDKLMEMIRNPSHFGFEDAETACCGTGFFEMSYLCDNMNPFTCSDANKYVFWDAFHPTEKTNAILADYVVKTTLAEFQ
GrGELP98D	MKSMDSRRVLVGRNIMFFFLICVFGWSLKLSEAQMVPALFVFGDSQVDVGNNNHLFFSIAKANFPHNGVDFPTKKATGRYSNGKNAADFLAEKLGLSSSPAYLSLSSNTHASYMNGVSFASGGSGILNTSSQVLGQSIPLSDQVNNFLSVHKVMLQKMGTDGLEKHFSKSLFAIVIGSNDILNYFESEDEKDTPEHLVNLMVINLKAEIKKLYGFGVRKILVSGVGAIGCVPAQRAKHSTHECNEEVNMWVVKYNEGLKEVLKGLKSELPGLNYAFLDLYGIMQKVIRDPSAHGFKEVRAACCGLGELRAKIPCLPFSSYCPNRADHVFWDLYHPTEAMSRIVADTVFDGPSEYCVPMNVRQLIAS
GrGELP99D	MESSVVVPWLVLGVLMAISSTQVEAAARAFFVFGDSLVDNGNNNYLATTARADSPPYGIDTPSRHPTGRFSNGKNIPDFISDALGSEPTLPYLSPELKGDKLLVGANFASAGIGILDDTGIQFMNIIRMFKQFLYFEEYQNKLADLVGKDEAQRIVSEALVLITVGGNDFVNNYFLVPFSARSRQFNLPDYVRYLISEYRKLLMRLYDLGARKVLVTGTGPLGCVPAELAMRSPSGQCATELQQAAALYNPQLVEMVNGLNSQLGANIFIAANTQQQTSDFISNPGAYGFTTSKIACCGQGPYNGLGLCNQLSNLCSNRNEYVFWDSFHPSERANGIIVDMILNGSTNYMNPMNLNAFLALDTKTKT

## Sheet: Supplementary table 4
Supplementary Table 4. Analysis of the physical and chemical properties of GELP gene sequences in G. raimondii, G. arboreum, and G. hirsutum.
Species	Number of genes	Accession number	Gene localization			CDS(bp)	G+C content	Physical and chemical properties of protein									Subcellular localization
			Chromosome	Start	End			Amino acids（aa）	MW(kDa)	Theoretical pI	Instability index	Aliphatic index	Grand average of hydropathicity (GRAVY)	Signal peptide	Transmembrane Alpha Helix	Transmembrane Beta Strand
A subgenome of Gossypium hirsutum	GhGELP1A	Ghir_A01G007240.1	Ghir_A01	12055324	12057891	1164	0.3943	387	43.3166	8.78	30.86	83.62	-0.164	——	22-47	——	endomembrane system
	GhGELP2A	Ghir_A01G007470.1	Ghir_A01	12612179	12614786	1050	0.4333	349	39.4197	5.04	30.41	80.77	-0.056	1-23	——	——	extracellular space
	GhGELP3A	Ghir_A01G016460.1	Ghir_A01	106484389	106485978	1065	0.4329	354	38.4407	8.75	28.78	85.71	-0.03	1-22	——	——	extracellular space
	GhGELP4A	Ghir_A01G020410.1	Ghir_A01	115582368	115585754	1059	0.4523	352	37.8927	6.07	25.15	95.65	0.101	1-24	——	——	extracellular space
	GhGELP5A	Ghir_A02G007680.1	Ghir_A02	14308173	14310163	1119	0.4155	372	40.9042	5.5	41.49	82.58	0.084	1-18	——	——	extracellular space
	GhGELP6A	Ghir_A02G009970.1	Ghir_A02	37226317	37229569	1089	0.4178	362	39.8605	7.54	26.45	88.92	0.001	1-25	——	——	extracellular space
	GhGELP7A	Ghir_A02G018840.1	Ghir_A02	107556905	107560118	1098	0.3962	365	39.9728	6.12	28.7	94.6	0.108	1-29	6-30	——	endomembrane system
	GhGELP8A	Ghir_A02G019140.1	Ghir_A02	107748031	107750157	1092	0.4643	363	39.461	5.43	34.79	83.88	0.12	1-25	——	——	extracellular space
	GhGELP9A	Ghir_A03G007390.1	Ghir_A03	16499639	16503507	1104	0.4176	367	40.8512	6.14	35.79	87.96	-0.032	1-24	——	——	extracellular space
	GhGELP10A	Ghir_A03G014900.1	Ghir_A03	95583198	95584798	1158	0.418	385	42.352	6.07	30.29	92.49	-0.025	1-20	——	——	extracellular space
	GhGELP11A	Ghir_A03G014910.1	Ghir_A03	95585263	95589328	1227	0.4083	408	45.4318	7.62	32.55	78.95	-0.309	——	23-50	——	endomembrane system
	GhGELP12A	Ghir_A03G014920.1	Ghir_A03	95641470	95644316	1164	0.4381	387	42.7574	8.76	24.28	77.62	-0.127	1-29	4-27	——	endomembrane system
	GhGELP13A	Ghir_A03G014930.1	Ghir_A03	95663111	95672816	1179	0.4411	392	43.101	8.99	39.2	84.13	-0.081	1-27	——	——	extracellular space
	GhGELP14A	Ghir_A04G001390.1	Ghir_A04	2343185	2348056	1086	0.4217	361	39.8024	8.05	24.76	81.83	-0.047	1-27	——	——	extracellular space
	GhGELP15A	Ghir_A04G001740.1	Ghir_A04	3207107	3214312	1176	0.3954	391	43.407	5.62	40.27	84.27	-0.002	1-32	5-26	——	endomembrane system
	GhGELP16A	Ghir_A04G001760.1	Ghir_A04	3237981	3241033	1188	0.3889	395	43.9949	6.25	39.74	87.59	-0.006	1-35	7-29	——	endomembrane system
	GhGELP17A	Ghir_A04G001770.1	Ghir_A04	3269174	3271251	993	0.4038	330	36.7271	8.33	48.27	84.79	-0.094	1-32	4-27	——	endomembrane system
	GhGELP18A	Ghir_A04G001780.1	Ghir_A04	3290892	3293711	1200	0.39	399	44.4879	8.15	45.08	90.63	0.008	1-32	6-26	——	endomembrane system
	GhGELP19A	Ghir_A04G006730.1	Ghir_A04	46790448	46793413	1065	0.4704	354	39.3287	8.97	30.75	76.84	-0.125	1-29	——	——	extracellular space
	GhGELP20A	Ghir_A05G000360.1	Ghir_A05	473576	475318	1152	0.4366	383	41.7278	4.78	29.9	79.5	-0.095	1-31	——	——	extracellular space
	GhGELP21A	Ghir_A05G004920.1	Ghir_A05	4627461	4631039	1110	0.4081	369	41.4301	6.53	31.75	78.54	-0.163	1-23	——	——	extracellular space
	GhGELP22A	Ghir_A05G013680.1	Ghir_A05	12688417	12689947	1071	0.4351	356	38.655	8.66	20.28	86.66	0.026	1-25	——	331-331	anchored component of plasma membrane
	GhGELP23A	Ghir_A05G014520.1	Ghir_A05	13455216	13457393	1095	0.3973	364	40.7024	8.26	38.48	77.99	-0.155	1-17	——	——	extracellular space
	GhGELP24A	Ghir_A05G014530.1	Ghir_A05	13458472	13460484	1095	0.4091	364	40.7143	8.63	37.23	73.46	-0.199	1-17	——	——	extracellular space
	GhGELP25A	Gohir.A05G141000	Ghir_A05	13464944	13467547	1134	0.418	377	42.838	9.45	31.72	77.61	-0.259	1-25	——	——	extracellular space
	GhGELP26A	Ghir_A05G014910.1	Ghir_A05	13853091	13855020	1125	0.3849	374	41.8131	8.96	32.13	96.02	0.025	1-30	——	——	extracellular space
	GhGELP27A	Ghir_A05G015680.1	Ghir_A05	14646159	14650950	1095	0.4575	364	39.8226	6.58	24.35	82.58	-0.177	1-25	——	——	extracellular space
	GhGELP28A	Ghir_A05G016110.1	Ghir_A05	15196113	15203143	1185	0.4127	394	43.1816	8.07	37.53	93.32	0.122	1-29	4-26	——	endomembrane system
	GhGELP29A	Ghir_A05G016240.1	Ghir_A05	15318754	15322269	1098	0.4526	365	40.5928	8.87	37.09	86.55	-0.06	1-30	——	——	extracellular space
	GhGELP30A	Ghir_A05G016250.1	Ghir_A05	15322677	15325726	1107	0.4201	368	41.2432	6	38.53	86.87	-0.037	1-26	——	——	extracellular space
	GhGELP31A	Ghir_A05G018840.1	Ghir_A05	17842698	17844050	672	0.4077	223	24.8034	8.63	25.18	95.83	-0.001	——	——	——	nucleus
	GhGELP32A	Ghir_A05G022880.1	Ghir_A05	22319880	22322139	1119	0.4522	372	40.8509	7.53	29.91	94.65	0.088	1-26	——	——	extracellular space
	GhGELP33A	Ghir_A05G025100.1	Ghir_A05	25608150	25609854	1152	0.454	383	42.5263	8.59	40.15	73.42	-0.17	1-27	——	——	extracellular space
	GhGELP34A	Ghir_A05G025600.1	Ghir_A05	26356318	26358035	1122	0.4367	373	40.9986	4.97	32.77	85.84	-0.035	1-27	——	——	extracellular space
	GhGELP35A	Ghir_A05G027800.1	Ghir_A05	30226862	30230854	1131	0.4076	376	41.1555	8.88	23.13	90.19	-0.076	1-28	——	——	extracellular space
	GhGELP36A	Ghir_A05G034410.1	Ghir_A05	78624398	78628396	1086	0.4263	361	39.7858	5.3	30.87	98.45	0.095	1-28	——	——	extracellular space
	GhGELP37A	Ghir_A05G037230.1	Ghir_A05	97998516	98000069	1137	0.4169	378	42.2838	8.03	33.52	78.97	-0.121	1-28	——	——	extracellular space
	GhGELP38A	Gohir.A06G002000	Ghir_A06	112138	113538	1071	0.3968	356	39.1477	7.12	33.79	94.55	0.018	1-22	——	——	extracellular space
	GhGELP39A	Ghir_A06G000190.1	Ghir_A06	112138	120018	1092	0.4176	363	39.7137	5.43	29.39	100.72	0.193	1-29	9-31	——	endomembrane system
	GhGELP40A	Ghir_A06G013100.1	Ghir_A06	79794494	79796603	1113	0.4385	370	40.5408	6.16	38.22	82.84	-0.014	1-20	——	——	extracellular space
	GhGELP41A	Ghir_A06G020980.1	Ghir_A06	122767828	122771504	1074	0.4004	357	39.3056	5.11	38	100.06	0.041	1-26	3-22	——	plasma membrane
	GhGELP42A	Ghir_A06G020990.1	Ghir_A06	122779760	122783967	1086	0.3849	361	39.989	6.65	46.58	98.31	0.126	1-19	——	——	extracellular space
	GhGELP43A	Ghir_A06G021290.1	Ghir_A06	123028704	123033948	1089	0.4334	362	40.0612	9.13	29.29	84.64	-0.209	1-23	——	——	extracellular space
	GhGELP44A	Ghir_A07G011380.1	Ghir_A07	19300219	19301822	1056	0.3996	351	38.2996	8.03	26.13	92.02	0.034	1-23	——	326-326	anchored component of plasma membrane
	GhGELP45A	Ghir_A07G019460.1	Ghir_A07	83822974	83824602	1053	0.4492	350	39.207	6.03	30.17	90.57	-0.012	1-22	——	——	extracellular space
	GhGELP46A	Ghir_A07G020170.1	Ghir_A07	88105135	88108246	1065	0.4573	354	38.797	5.18	26.34	80.23	-0.041	1-28	——	——	extracellular space
	GhGELP47A	Ghir_A07G020180.1	Ghir_A07	88241040	88244031	1053	0.4558	350	39.1719	6.89	34.02	84.71	-0.039	1-23	——	——	extracellular space
	GhGELP48A	Ghir_A07G021830.1	Ghir_A07	92878671	92880445	1092	0.478	363	40.5515	9.14	35.64	91.32	0.008	1-25	——	——	extracellular space
	GhGELP49A	Ghir_A07G023710.1	Ghir_A07	95986585	95990914	1143	0.3963	380	41.9013	7.62	32.36	80.89	-0.18	1-26	——	——	extracellular space
	GhGELP50A	Ghir_A07G024150.1	Ghir_A07	96605206	96607757	1143	0.4156	380	42.4631	6.55	29.01	81.89	-0.222	1-22	——	——	extracellular space
	GhGELP51A	GH_A07G2577	Ghir_A07	96970658	96973191	1152	0.408	383	42.6453	8.52	35.72	84.6	0.039	1-22	——	——	extracellular space
	GhGELP52A	Gohir.A07G227600	Ghir_A07	96983826	96985866	1152	0.4158	383	42.0966	8.98	37.67	79.01	-0.015	1-21	——	——	extracellular space
	GhGELP53A	Ghir_A08G002430.1	Ghir_A08	2320870	2328855	1068	0.4195	355	39.6	8.76	31.66	83.58	-0.25	1-27	——	——	extracellular space
	GhGELP54A	Ghir_A08G005730.1	Ghir_A08	7049673	7053059	1077	0.4225	358	39.2695	6.44	31.38	83.94	-0.171	1-23	2-19	——	plasma membrane
	GhGELP55A	Ghir_A08G007500.1	Ghir_A08	12716261	12718115	1140	0.4263	379	42.0874	5.36	36.86	80.11	-0.073	1-25	——	——	extracellular space
	GhGELP56A	Ghir_A08G012940.1	Ghir_A08	91130170	91131719	1101	0.4242	366	40.5095	8.7	29.17	88.96	-0.012	1-28	——	——	extracellular space
	GhGELP57A	Ghir_A08G022620.1	Ghir_A08	118649334	118652424	1098	0.4581	365	40.3408	5.31	33.8	95.42	0.005	1-26	——	——	extracellular space
	GhGELP58A	Ghir_A08G022630.1	Ghir_A08	118662432	118665189	1110	0.4604	369	40.2099	8.49	27.89	94.42	0.076	1-28	——	——	extracellular space
	GhGELP59A	Ghir_A08G023040.1	Ghir_A08	119188097	119189463	1044	0.3793	347	38.0733	8.09	29.91	93.95	0.023	1-19	——	——	extracellular space
	GhGELP60A	Ghir_A08G023070.1	Ghir_A08	119309918	119311484	1044	0.4013	347	38.6039	6.7	29.37	95.65	-0.002	1-19	——	——	extracellular space
	GhGELP61A	Ghir_A08G026580.1	Scaffold2515	25027	26919	1101	0.4114	366	40.8536	9.39	36.71	85.33	-0.24	1-30	——	——	extracellular space
	GhGELP62A	Ghir_A09G000220.1	Ghir_A09	610179	611349	1155	0.368	384	43.0966	8.66	36.85	89.58	-0.085	1-21	——	——	extracellular space
	GhGELP63A	Ghir_A09G003630.1	Ghir_A09	14477717	14480161	1167	0.3599	388	43.6662	8.01	38.95	94.9	-0.072	1-25	27-43	——	endomembrane system
	GhGELP64A	Ghir_A09G019850.1	Ghir_A09	76120557	76123118	1224	0.4502	407	45.7456	5.26	47.69	88.65	-0.017	1-21	28-52	——	endomembrane system
	GhGELP65A	GH_A09G2549	Ghir_A09	80688518	80692736	918	0.3965	305	33.72	8.37	27.2	89.84	0.039	1-29	——	——	extracellular space
	GhGELP66A	Ghir_A09G025740.1	Ghir_A09	81501008	81503976	1116	0.4265	371	40.554	5.23	43.17	88.87	-0.053	1-22	——	——	extracellular space
	GhGELP67A	Ghir_A10G002990.1	Ghir_A10	2602495	2605027	1086	0.4365	361	39.8824	5	32.21	81.63	-0.27	1-22	——	——	extracellular space
	GhGELP68A	Ghir_A10G006130.1	Ghir_A10	7355259	7366907	1068	0.4476	355	38.8601	8.52	25.99	85.49	-0.032	——	3-22	——	endomembrane system
	GhGELP69A	Ghir_A10G006150.1	Ghir_A10	7406409	7409258	1071	0.4659	356	38.6056	6.3	18.43	87.16	0.004	1-23	——	——	extracellular space
	GhGELP70A	Ghir_A10G009150.1	Ghir_A10	18118183	18119580	1143	0.3955	380	41.5403	8.33	23.96	91.39	-0.094	1-31	7-31	——	endomembrane system
	GhGELP71A	Ghir_A10G010100.1	Ghir_A10	21059746	21062767	1158	0.4439	385	42.0157	8.61	27.09	89.77	-0.056	1-24	——	——	extracellular space
	GhGELP72A	Ghir_A10G010110.1	Ghir_A10	21073670	21075465	1131	0.4262	376	41.7729	6.23	35.76	78.64	-0.295	1-21	——	——	extracellular space
	GhGELP73A	Ghir_A10G017690.1	Ghir_A10	98286562	98288512	1110	0.4288	369	40.1067	6.72	28.62	94.04	0.121	——	4-26	——	endomembrane system
	GhGELP74A	Ghir_A11G003650.1	Ghir_A11	3105051	3107749	1107	0.4011	368	40.3959	5.56	31.26	89.84	-0.131	1-25	——	——	extracellular space
	GhGELP75A	Ghir_A11G006510.1	Ghir_A11	5748523	5750822	1092	0.4533	363	39.7973	5.94	27.51	89.5	-0.031	1-20	——	——	extracellular space
	GhGELP76A	Ghir_A11G010100.1	Ghir_A11	9171535	9173714	1179	0.4275	392	42.8621	8.27	33.2	88.29	0.085	1-31	6-30	——	endomembrane system
	GhGELP77A	Ghir_A11G011520.1	Ghir_A11	11290977	11293403	1155	0.4329	384	43.0599	6.24	38.75	86.61	-0.076	——	19-43	——	endomembrane system
	GhGELP78A	Ghir_A11G016150.1	Ghir_A11	19134312	19135837	1068	0.4588	355	39.0877	8.04	31.67	84.39	0.021	1-26	——	——	extracellular space
	GhGELP79A	Ghir_A11G016890.1	Ghir_A11	20923968	20925517	1083	0.3915	360	40.2576	5.88	32.67	87.22	-0.054	1-30	——	——	extracellular space
	GhGELP80A	Ghir_A11G018090.1	Ghir_A11	23547677	23549686	1089	0.4692	362	39.7491	5.56	42.45	85.22	0.047	1-24	——	——	extracellular space
	GhGELP81A	Ghir_A11G026420.1	Ghir_A11	102256240	102258241	1113	0.4447	370	40.9941	9.27	38.97	89.38	-0.042	1-31	4-24	——	plasma membrane
	GhGELP82A	Ghir_A11G026430.1	Ghir_A11	102369153	102371405	1104	0.442	367	40.2877	5.59	35.41	89.32	-0.025	1-26	——	——	extracellular space
	GhGELP83A	Ghir_A11G028460.1	Ghir_A11	110593711	110596725	1146	0.411	381	41.8825	6.21	39.13	85.59	0.008	1-24	——	——	extracellular space
	GhGELP84A	Ghir_A12G003530.1	Ghir_A12	5859156	5859574	1080	0.4074	359	39.8277	8.69	26.96	84.74	0.034	1-22	——	——	extracellular space
	GhGELP85A	Ghir_A12G007060.1	Ghir_A12	17553344	17554854	1122	0.4046	373	40.7515	9.01	26.75	93.35	-0.079	1-25	——	——	extracellular space
	GhGELP86A	Ghir_A12G015260.1	Ghir_A12	87485271	87489397	1086	0.4309	361	40.1099	8.36	28.26	89.67	-0.099	1-22	——	——	extracellular space
	GhGELP87A	Ghir_A12G019930.1	Ghir_A12	97975536	97977287	1161	0.4918	386	42.9253	5.99	35.31	74.51	-0.222	1-33	10-34	——	endomembrane system
	GhGELP88A	Ghir_A12G025360.1	Ghir_A12	104249878	104252185	1125	0.4213	374	41.3643	5.99	32.18	89.97	0.064	1-28	——	——	extracellular space
	GhGELP89A	Ghir_A13G000430.1	Ghir_A13	481675	483856	1146	0.3892	381	42.5864	5.57	31.09	83.44	-0.075	1-29	7-29	——	endomembrane system
	GhGELP90A	Ghir_A13G010770.1	Ghir_A13	66831273	66833242	1089	0.4298	362	39.7253	8.81	38.18	89.75	-0.067	1-23	——	——	extracellular space
	GhGELP91A	Ghir_A13G010780.1	Ghir_A13	66893655	66898028	1110	0.4459	369	40.2725	5.05	29.89	90.41	0.008	1-27	——	——	extracellular space
	GhGELP92A	Ghir_A13G011230.1	Ghir_A13	72604394	72609860	1143	0.4304	380	42.4344	7.97	35.51	82.45	-0.053	1-23	3-21	——	plasma membrane
	GhGELP93A	Ghir_A13G012430.1	Ghir_A13	82107642	82109236	1119	0.4441	372	41.631	9.22	29.62	77.9	-0.266	1-24	——	——	extracellular space
	GhGELP94A	Ghir_A13G014260.2	Ghir_A13	90762234	90765012	1050	0.421	349	39.3376	5.11	32	77.97	-0.203	1-23	——	——	extracellular space
	GhGELP95A	Ghir_A13G014350.1	Ghir_A13	90976589	90978503	1101	0.436	366	40.2031	7.63	32.19	86.56	-0.049	1-33	6-28	——	endomembrane system
	GhGELP96A	Ghir_A13G017690.1	Ghir_A13	99962631	99964640	1104	0.4266	367	40.0754	5.2	27.26	89.59	-0.016	1-25	——	——	extracellular space
D subgenome of Gossypium hirsutum	GhGELP1D	Ghir_D01G001230.1	Ghir_D01	888610	892650	1110	0.4	369	41.4506	8.18	20	81.95	-0.068	1-27	6-30	——	endomembrane system
	GhGELP2D	Ghir_D01G007550.1	Ghir_D01	10387469	10389508	1164	0.4021	387	43.1505	9.02	26.96	82.61	-0.172	——	23-47	——	plasma membrane
	GhGELP3D	Ghir_D01G007820.1	Ghir_D01	10831487	10834199	1050	0.4343	349	39.4149	5.2	31.89	80.77	-0.044	1-23	——	——	extracellular space
	GhGELP4D	Ghir_D01G016680.1	Ghir_D01	50272862	50275768	1161	0.4479	386	42.5219	6.52	30.18	78.03	-0.118	1-28	5-27	——	endomembrane system
	GhGELP5D	Ghir_D01G017990.1	Ghir_D01	54427654	54429815	1065	0.4338	354	38.5239	8.9	29.62	85.14	-0.018	1-22	——	——	extracellular space
	GhGELP6D	Ghir_D01G021920.1	Ghir_D01	61252712	61257139	1059	0.4466	352	37.9108	6.41	24.75	95.65	0.09	1-24	——	——	extracellular space
	GhGELP7D	Ghir_D02G008130.1	Ghir_D02	12976575	12978281	1119	0.4164	372	41.0204	5.16	42.23	82.34	0.101	1-18	——	——	extracellular space
	GhGELP8D	Ghir_D02G008140.1	Ghir_D02	12988078	12990186	1119	0.4209	372	40.7861	5.27	42.92	82.88	0.104	1-18	——	——	extracellular space
	GhGELP9D	Ghir_D02G010560.1	Ghir_D02	25118661	25121911	1089	0.4215	362	39.9547	8.07	25.71	90	0.017	1-25	——	——	extracellular space
	GhGELP10D	Ghir_D02G016330.1	Ghir_D02	57282998	57284598	1158	0.4231	385	42.1666	5.63	29.95	88.21	-0.072	1-38	12-34	——	plasma membrane
	GhGELP11D	Ghir_D02G016340.1	Ghir_D02	57285090	57287974	1227	0.4132	408	45.4238	8.3	32.66	77.06	-0.336	——	23-50	——	endomembrane system
	GhGELP12D	Ghir_D02G016350.1	Ghir_D02	57297265	57300122	1164	0.4373	387	42.8675	8.76	24.23	76.36	-0.143	1-29	3-27	——	endomembrane system
	GhGELP13D	Ghir_D02G016370.1	Ghir_D02	57351277	57364833	1179	0.4419	392	43.0669	8.98	38.06	81.12	-0.117	1-27	——	——	extracellular space
	GhGELP14D	Ghir_D03G000430.1	Ghir_D03	265373	266830	1092	0.467	363	39.494	5.31	37.67	85.23	0.113	1-25	——	——	extracellular space
	GhGELP15D	Ghir_D03G000750.1	Ghir_D03	490751	494242	1098	0.3962	365	39.8627	6.12	28.47	93.01	0.103	1-29	6-31	——	endomembrane system
	GhGELP16D	Ghir_D03G005950.1	Ghir_D03	11298338	11305358	1152	0.4314	383	42.3028	6.74	31.3	77.89	-0.127	——	——	——	extracellular space
	GhGELP17D	Ghir_D03G011360.1	Ghir_D03	39233446	39235316	1104	0.423	367	40.7991	6.02	35.44	90.38	0.024	1-24	——	——	extracellular space
	GhGELP18D	Ghir_D04G005820.1	Ghir_D04	9439849	9441739	1137	0.4169	378	42.1817	8.32	35.07	80.53	-0.112	1-28	——	——	extracellular space
	GhGELP19D	Ghir_D04G007530.1	Ghir_D04	13856505	13857994	1086	0.4429	361	39.6093	5.18	32.32	97.12	0.048	1-28	——	——	extracellular space
	GhGELP20D	Ghir_D04G011110.1	Ghir_D04	35199135	35202404	1065	0.4714	354	39.2486	8.86	31.35	76.02	-0.135	1-29	——	——	extracellular space
	GhGELP21D	Ghir_D05G000520.1	Ghir_D05	461200	463519	1152	0.4366	383	41.7309	4.86	29.09	78.49	-0.117	1-31	——	——	extracellular space
	GhGELP22D	Ghir_D05G005030.1	Ghir_D05	4023226	4025323	1086	0.4125	361	40.2358	6.98	35.26	76.23	-0.148	1-24	——	——	extracellular space
	GhGELP23D	Ghir_D05G013420.1	Ghir_D05	11496167	11498270	1071	0.4482	356	38.4297	8.62	18.65	82.84	-0.004	1-25	——	331-331	anchored component of plasma membrane
	GhGELP24D	Ghir_D05G014310.1	Ghir_D05	12268338	12270168	1095	0.4027	364	40.5863	6.54	39.22	77.75	-0.135	1-17	——	——	extracellular space
	GhGELP25D	Ghir_D05G014320.1	Ghir_D05	12272204	12281030	1092	0.4066	363	40.5022	7.55	36.96	79.01	-0.12	1-17	——	——	extracellular space
	GhGELP26D	Gohir.D05G143200	Ghir_D05	12276717	12279336	1152	0.4167	383	43.3773	9.39	33.27	74.88	-0.304	1-25	——	——	extracellular space
	GhGELP27D	Ghir_D05G014740.1	Ghir_D05	12627553	12629505	1098	0.3862	365	40.7587	8.63	33.03	95.42	0.004	1-30	——	——	extracellular space
	GhGELP28D	Ghir_D05G015510.1	Ghir_D05	13392497	13394914	1095	0.4594	364	39.6195	7.95	23.78	83.13	-0.158	1-25	——	——	extracellular space
	GhGELP29D	Ghir_D05G015930.1	Ghir_D05	13868711	13870467	1185	0.4135	394	43.4188	8.4	43.39	92.59	0.086	1-29	3-26	——	endomembrane system
	GhGELP30D	Ghir_D05G016080.1	Ghir_D05	14004297	14007056	1104	0.4212	367	41.0809	5.69	36.93	87.63	-0.045	1-25	——	——	extracellular space
	GhGELP31D	Ghir_D05G018850.1	Ghir_D05	16359006	16362077	1095	0.4283	364	39.9961	8.29	29.02	94.07	-0.02	1-30	——	——	extracellular space
	GhGELP32D	Ghir_D05G022790.1	Ghir_D05	20253023	20257567	1131	0.4492	376	41.3265	7.12	28.41	98.83	0.123	1-30	6-29	——	endomembrane system
	GhGELP33D	Ghir_D05G025130.1	Ghir_D05	23432696	23434412	1152	0.4557	383	42.5012	8.82	33.85	75.72	-0.168	1-27	——	——	extracellular space
	GhGELP34D	Ghir_D05G025620.1	Ghir_D05	24046525	24048508	1122	0.4367	373	40.8945	5.07	33.41	84.53	-0.047	1-27	——	——	extracellular space
	GhGELP35D	Ghir_D05G027810.1	Ghir_D05	26788396	26793000	1131	0.4147	376	41.1063	8.82	22.74	88.67	-0.099	1-28	——	——	extracellular space
	GhGELP36D	Ghir_D05G037700.1	Ghir_D05	60287934	60290912	1200	0.39	399	44.2793	6.38	43.78	87.72	0.036	1-32	6-26	——	endomembrane system
	GhGELP37D	Ghir_D05G037710.1	Ghir_D05	60298188	60300849	1200	0.3967	399	44.2645	7.14	44.07	92.33	0.061	1-32	6-26	——	endomembrane system
	GhGELP38D	Ghir_D05G037720.1	Ghir_D05	60306676	60309381	1215	0.4025	404	45.1033	8.6	45.35	85.69	-0.101	——	7-29	——	endomembrane system
	GhGELP39D	Ghir_D05G037730.1	Ghir_D05	60345147	60346625	666	0.3784	221	25.0022	6.58	50.17	79.82	-0.318	——	——	——	nucleus
	GhGELP40D	Ghir_D05G037740.1	Ghir_D05	60357367	60364374	1176	0.3937	391	43.0824	5.39	37.97	84.04	0.053	——	6-27	——	endomembrane system
	GhGELP41D	Ghir_D05G038080.1	Ghir_D05	61031674	61036329	1089	0.4279	362	39.8606	8.03	22.38	83.2	0.016	1-27	——	——	extracellular space
	GhGELP42D	Ghir_D06G014530.1	Ghir_D06	47070406	47072282	1113	0.4367	370	40.614	6.45	39.91	83.38	-0.017	1-20	——	——	extracellular space
	GhGELP43D	Ghir_D06G022050.1	Ghir_D06	65508381	65512151	1074	0.406	357	39.3586	5.18	34.74	96.22	0.033	1-20	2-22	——	plasma membrane
	GhGELP44D	Ghir_D06G022060.1	Ghir_D06	65516967	65521456	1086	0.3886	361	40.13	6.38	44.85	98.59	0.11	1-19	——	——	extracellular space
	GhGELP45D	Ghir_D06G022350.1	Ghir_D06	65769476	65773407	1089	0.438	362	39.9761	9.22	31.15	84.36	-0.189	1-23	——	——	extracellular space
	GhGELP46D	Ghir_D07G011420.1	Ghir_D07	15057348	15058992	1056	0.4025	351	38.1825	8.51	27.36	93.13	0.062	1-23	——	326-326	anchored component of plasma membrane
	GhGELP47D	Ghir_D07G019810.1	Ghir_D07	49274609	49276002	1053	0.4435	350	38.9838	5.43	31.11	92.83	0.051	1-24	——	——	extracellular space
	GhGELP48D	Ghir_D07G020360.1	Ghir_D07	51013568	51016824	1065	0.4592	354	38.6858	5.18	24.54	79.94	-0.046	1-28	——	——	extracellular space
	GhGELP49D	Ghir_D07G020370.1	Ghir_D07	51084654	51087478	1053	0.453	350	39.1438	6.44	33.75	85.26	-0.026	1-23	——	——	extracellular space
	GhGELP50D	Ghir_D07G021930.1	Ghir_D07	54552460	54554229	1092	0.4744	363	40.5194	9.14	36.85	92.4	0.015	1-25	——	——	extracellular space
	GhGELP51D	Ghir_D07G023790.1	Ghir_D07	57452330	57456573	1143	0.3998	380	41.8452	7.17	32	81.39	-0.163	1-26	——	——	extracellular space
	GhGELP52D	Ghir_D07G024230.1	Ghir_D07	58011854	58014501	1143	0.4121	380	42.6143	6.79	29.05	80.63	-0.249	1-22	——	——	extracellular space
	GhGELP53D	Ghir_D07G024570.1	Ghir_D07	58413739	58416409	1152	0.4132	383	42.3741	8.93	36.71	81.04	0.013	1-21	——	——	extracellular space
	GhGELP54D	Ghir_D08G002540.1	Ghir_D08	2234296	2243210	837	0.4158	278	30.8666	8.58	21.03	92.66	-0.092	1-27	——	——	extracellular space
	GhGELP55D	Ghir_D08G005870.1	Ghir_D08	6664930	6667117	1095	0.4283	364	40.0132	7.54	37.03	80.96	-0.219	1-23	2-19	——	plasma membrane
	GhGELP56D	Ghir_D08G007620.1	Ghir_D08	10942866	10944659	1140	0.4298	379	41.9253	5.33	36.71	80.63	-0.043	1-25	——	——	extracellular space
	GhGELP57D	Ghir_D08G009010.1	Ghir_D08	17345861	17347768	1131	0.4218	376	42.1039	9.4	36.43	84.6	-0.258	1-30	——	——	extracellular space
	GhGELP58D	Ghir_D08G013620.1	Ghir_D08	46803247	46805500	1098	0.4308	365	40.5646	8.84	34.54	88.16	-0.037	1-28	6-25	——	plasma membrane
	GhGELP59D	Ghir_D08G023510.1	Ghir_D08	65043097	65046249	1098	0.4617	365	40.2818	5.31	34.63	95.15	0.012	1-26	——	——	extracellular space
	GhGELP60D	Ghir_D08G023520.1	Ghir_D08	65077677	65080369	1110	0.4676	369	40.1537	7.54	31.86	94.17	0.088	1-28	——	——	extracellular space
	GhGELP61D	Ghir_D08G023970.1	Ghir_D08	65599693	65601216	1044	0.4061	347	38.2855	8.15	27.68	95.39	-0.042	1-19	——	——	extracellular space
	GhGELP62D	Ghir_D08G023980.1	Ghir_D08	65608732	65609788	780	0.3987	259	28.5668	8.69	29.23	93.51	-0.122	——	——	——	chloroplast
	GhGELP63D	Ghir_D09G000230.1	Ghir_D09	610022	612381	1155	0.355	384	43.2449	8.99	35.44	93.88	-0.052	1-21	——	——	extracellular space
	GhGELP64D	Ghir_D09G003550.1	Ghir_D09	11163135	11165507	1167	0.3539	388	43.583	7.09	35.47	92.63	-0.073	1-25	——	——	extracellular space
	GhGELP65D	Ghir_D09G019330.1	Ghir_D09	47663697	47665568	1224	0.4485	407	45.7837	5.27	46.21	88.16	-0.014	1-21	28-52	——	endomembrane system
	GhGELP66D	Ghir_D09G024020.1	Ghir_D09	51622379	51626688	1116	0.3844	371	41.7	9.17	31.28	88.81	0.001	1-25	2-21	——	plasma membrane
	GhGELP67D	Ghir_D09G024880.1	Ghir_D09	52262223	52265447	1113	0.4268	370	40.3078	5.57	40.91	88.57	-0.061	1-22	——	——	extracellular space
	GhGELP68D	Ghir_D10G003790.1	Ghir_D10	3169703	3172025	1086	0.4392	361	39.9004	5	32.41	80.55	-0.28	1-22	——	——	extracellular space
	GhGELP69D	Ghir_D10G006960.1	Ghir_D10	6950341	6957689	1029	0.4431	342	37.3782	6.44	20.4	81.32	-0.006	——	4-25	——	endomembrane system
	GhGELP70D	Ghir_D10G006980.1	Ghir_D10	6965226	6967266	1071	0.4538	356	38.7548	6.3	18.01	86.6	-0.014	1-23	——	——	extracellular space
	GhGELP71D	Ghir_D10G009160.1	Ghir_D10	10703932	10705793	1143	0.4287	380	42.1994	6.18	37.38	79.61	-0.271	1-21	——	——	extracellular space
	GhGELP72D	Ghir_D10G009170.1	Ghir_D10	10737772	10740776	1158	0.4491	385	41.9525	8.46	29.13	89.27	-0.07	1-24	——	——	extracellular space
	GhGELP73D	Ghir_D10G010100.1	Ghir_D10	12590168	12591544	1143	0.3972	380	41.4772	7.53	22.12	92.68	-0.07	1-31	7-31	——	endomembrane system
	GhGELP74D	Ghir_D10G019150.1	Ghir_D10	52947701	52949669	1110	0.4243	369	40.1328	6.6	27.57	97.24	0.137	——	4-26	——	endomembrane system
	GhGELP75D	Ghir_D11G003620.1	Ghir_D11	2879219	2881820	1104	0.3995	367	40.2647	5.76	30.09	88.5	-0.127	1-25	——	——	extracellular space
	GhGELP76D	Ghir_D11G006440.1	Ghir_D11	5303681	5305891	1092	0.4551	363	39.8844	5.65	28.13	88.95	-0.038	1-20	——	——	extracellular space
	GhGELP77D	Ghir_D11G010060.1	Ghir_D11	8498999	8501058	1179	0.4275	392	42.818	8.27	33.75	88.06	0.079	1-31	6-30	——	endomembrane system
	GhGELP78D	Ghir_D11G011500.1	Ghir_D11	10203245	10205678	1155	0.4312	384	43.103	6.24	36.1	88.65	-0.038	——	16-42	——	endomembrane system
	GhGELP79D	Ghir_D11G016200.1	Ghir_D11	16178908	16180146	1026	0.462	341	37.3466	8.05	29.19	81.29	0.008	1-21	——	——	extracellular space
	GhGELP80D	Ghir_D11G016970.1	Ghir_D11	17529886	17531381	1086	0.3932	361	40.4668	5.88	31.12	87.78	-0.066	1-31	——	——	extracellular space
	GhGELP81D	Ghir_D11G018150.1	Ghir_D11	19619891	19621519	1089	0.4665	362	39.7112	5.21	42.51	89.53	0.111	1-24	——	——	extracellular space
	GhGELP82D	Ghir_D11G026570.1	Ghir_D11	55945098	55947003	1113	0.4447	370	40.904	9.19	37.47	89.38	-0.03	1-29	3-24	——	plasma membrane
	GhGELP83D	Ghir_D11G026580.1	Ghir_D11	55989233	55991417	1104	0.4475	367	40.3068	5.59	33.88	87.98	-0.041	1-26	——	——	extracellular space
	GhGELP84D	Ghir_D11G028630.1	Ghir_D11	60948270	60951140	1146	0.4119	381	41.7965	6.51	38.28	85.33	0.015	1-24	——	——	extracellular space
	GhGELP85D	Ghir_D12G003790.1	Ghir_D12	5155974	5157736	1080	0.4111	359	39.6384	9.04	25.41	83.93	-0.022	1-22	——	——	extracellular space
	GhGELP86D	Ghir_D12G007010.1	Ghir_D12	12806805	12808518	1122	0.4073	373	40.7234	8.92	26.43	95.17	-0.059	1-25	——	——	extracellular space
	GhGELP87D	Ghir_D12G015510.1	Ghir_D12	46903176	46907004	1089	0.4399	362	40.092	8.93	29.71	89.14	-0.095	1-25	——	——	extracellular space
	GhGELP88D	Ghir_D12G020180.1	Ghir_D12	54101153	54102969	1161	0.4884	386	42.9693	5.74	36.3	75.54	-0.234	1-32	10-34	——	endomembrane system
	GhGELP89D	Ghir_D12G025390.1	Ghir_D12	59331499	59334011	1125	0.4187	374	41.4021	5.72	30.88	88.4	0.018	1-28	——	——	extracellular space
	GhGELP90D	Ghir_D13G000630.1	Ghir_D13	526258	544623	1149	0.3951	382	42.8093	4.91	33.81	81.44	-0.089	1-27	8-29	——	endomembrane system
	GhGELP91D	Ghir_D13G011410.1	Ghir_D13	34138705	34140748	1089	0.4298	362	39.6662	8.13	37.9	90.83	-0.063	1-23	——	——	extracellular space
	GhGELP92D	Ghir_D13G011420.1	Ghir_D13	34170741	34175489	1110	0.4505	369	40.2595	5.08	29.72	89.38	-0.005	1-27	——	——	extracellular space
	GhGELP93D	Ghir_D13G011860.1	Ghir_D13	36573081	36574823	1143	0.4313	380	42.3544	7.97	34.61	86.82	0.004	1-23	3-21	——	plasma membrane
	GhGELP94D	Ghir_D13G012990.1	Ghir_D13	41125431	41127071	1119	0.4459	372	41.4698	8.97	28.92	76.85	-0.269	1-24	——	——	extracellular space
	GhGELP95D	Ghir_D13G014960.1	Ghir_D13	48569723	48572835	1050	0.419	349	39.3866	4.97	32.24	77.68	-0.195	1-23	——	——	extracellular space
	GhGELP96D	Ghir_D13G015030.1	Ghir_D13	48653734	48655651	1101	0.4332	366	40.3002	8.04	31.25	85.74	-0.056	1-33	6-28	——	endomembrane system
	GhGELP97D	Ghir_D13G018440.1	Ghir_D13	55752381	55759495	1104	0.4257	367	40.0523	4.88	26.15	87.98	-0.032	1-25	——	——	extracellular space
Gossypium arboreum	GaGELP1A	Ga01G0874	Chr01	13041995	13044115	1104	0.3995	367	40.8898	8.69	30.3	82.86	-0.175	1-31	4-26	——	endomembrane system
	GaGELP2A	Ga01G0899	Chr01	13576997	13578341	1050	0.4352	349	39.4388	5.05	28.56	80.77	-0.06	1-23	——	——	extracellular space
	GaGELP3A	Ga01G2016	Chr01	96390295	96391719	1104	0.4176	367	40.8511	5.89	34.92	88.5	-0.014	1-25	——	——	extracellular space
	GaGELP4A	Ga02G0043	Chr02	399861	401317	1092	0.4634	363	39.5341	5.62	35.03	83.88	0.101	1-26	——	——	extracellular space
	GaGELP5A	Ga02G0074	Chr02	589773	593124	1098	0.3953	365	39.9468	6.12	28.93	93.53	0.088	1-26	6-30	——	endomembrane system
	GaGELP6A	Ga02G0857	Chr02	55770782	55773227	1161	0.4513	386	42.56	6.66	31.63	77.28	-0.14	1-28	6-27	——	endomembrane system
	GaGELP7A	Ga02G1161	Chr02	87734501	87736086	1065	0.43	354	38.5509	8.7	28.75	84.6	-0.015	1-22	——	——	extracellular space
	GaGELP8A	Ga02G1626	Chr02	97393337	97395349	1059	0.4523	352	37.8376	5.78	24.91	95.65	0.111	1-24	——	——	extracellular space
	GaGELP9A	Ga03G1101	Chr03	41563167	41565870	1089	0.4187	362	39.8605	7.54	26.45	88.92	0.001	1-25	——	——	extracellular space
	GaGELP10A	Ga03G1795	Chr03	117485733	117495772	1098	0.4262	365	39.8822	5.76	31.06	89.56	-0.046	1-20	——	——	extracellular space
	GaGELP11A	Cotton_A_28726	Chr03	117492891	117495772	1227	0.4099	408	45.3558	7.62	32.55	79.19	-0.312	——	22-49	——	endomembrane system
	GaGELP12A	Ga03G1796	Chr03	117568113	117570529	1164	0.4381	387	42.7884	8.76	25.11	77.62	-0.131	1-29	4-27	——	endomembrane system
	GaGELP13A	Ga03G1798	Chr03	117599773	117602458	915	0.4448	304	33.3492	8.47	36.66	84.74	-0.061	1-27	——	——	extracellular space
	GaGELP14A	Ga04G1022	Chr04	40531383	40534350	1065	0.4695	354	39.3187	8.97	30.4	76.84	-0.123	1-29	——	——	extracellular space
	GaGELP15A	Ga04G1319	Chr04	79894800	79897057	1071	0.4314	356	40.0291	8.56	28	96.29	-0.089	——	21-48	——	endomembrane system
	GaGELP16A	Ga04G1507	Chr04	86726773	86728328	1137	0.4169	378	42.1657	8.31	33.61	79.5	-0.111	1-28	——	——	extracellular space
	GaGELP17A	Ga05G0029	Chr05	351959	353040	828	0.436	275	29.7467	4.56	33.51	76.69	-0.147	——	——	——	extracellular space
	GaGELP18A	Ga05G0505	Chr05	4464864	4466340	1110	0.4063	369	41.383	6.53	30.85	77.99	-0.177	1-23	——	——	extracellular space
	GaGELP19A	Ga05G1407	Chr05	12467748	12469176	1071	0.4388	356	38.4898	8.65	18.1	84.75	0.018	1-25	——	331-331	anchored component of plasma membrane
	GaGELP20A	Ga05G1493	Chr05	13227509	13229113	1095	0.3991	364	40.6745	8.45	37.66	76.92	-0.155	1-17	——	——	extracellular space
	GaGELP21A	Ga05G1494	Chr05	13230632	13232157	1095	0.4091	364	40.7063	8.63	36.7	75.6	-0.181	1-23	——	——	extracellular space
	GaGELP22A	Ga05G1495	Chr05	13236800	13239404	1134	0.418	377	42.7689	9.4	32.23	77.61	-0.249	1-25	——	——	extracellular space
	GaGELP23A	Ga05G1538	Chr05	13611133	13613061	1125	0.3858	374	41.8441	8.96	32.13	96.02	0.02	1-30	——	——	extracellular space
	GaGELP24A	Ga05G1619	Chr05	14461297	14464230	1095	0.4584	364	39.7786	6.58	24.88	82.58	-0.178	1-25	——	——	extracellular space
	GaGELP25A	Ga05G1667	Chr05	14962422	14964105	1185	0.4127	394	43.1846	8.26	38.01	93.32	0.129	1-29	4-26	——	endomembrane system
	GaGELP26A	Ga05G1683	Chr05	15062614	15065560	1098	0.4536	365	40.5938	8.76	37.5	86.55	-0.06	1-30	——	——	extracellular space
	GaGELP27A	Ga05G1684	Chr05	15066593	15069021	1107	0.4192	368	41.2432	6.18	37.98	86.87	-0.038	1-26	——	——	extracellular space
	GaGELP28A	Ga05G1956	Chr05	17714427	17720470	1041	0.415	347	38.0239	6.38	20.75	96.14	0.046	1-28	——	——	extracellular space
	GaGELP29A	Ga05G2380	Chr05	22288776	22290597	1116	0.4525	371	40.7728	7.12	30.68	93.85	0.085	1-25	——	——	extracellular space
	GaGELP30A	Ga05G2626	Chr05	26212195	26213831	1152	0.454	383	42.7645	8.73	36.62	74.18	-0.201	1-27	——	——	extracellular space
	GaGELP31A	Ga05G2680	Chr05	26947611	26949343	1122	0.4376	373	41.0266	4.97	33.66	85.84	-0.036	1-27	——	——	extracellular space
	GaGELP32A	Ga05G2907	Chr05	30661837	30665815	1131	0.4076	376	41.0994	8.87	22.91	89.68	-0.081	1-28	——	——	extracellular space
	GaGELP33A	Ga05G3634	Chr05	78437552	78439248	1119	0.4173	372	40.8652	5.39	41.61	82.85	0.09	1-18	——	——	extracellular space
	GaGELP34A	Ga05G4124	Chr05	94593505	94625433	1176	0.3937	391	43.407	5.62	40.27	84.27	-0.002	1-32	5-26	——	endomembrane system
	GaGELP35A	Ga05G4125	Chr05	94635326	94638364	1188	0.3889	395	44.062	6.45	40.03	86.86	-0.03	1-35	7-29	——	endomembrane system
	GaGELP36A	Cotton_A_25340	Chr05	94713905	94716180	1200	0.3883	399	44.4748	7.91	45.3	91.35	0.002	1-32	6-26	——	endomembrane system
	GaGELP37A	Ga05G4126	Chr05	94724990	94727866	1200	0.3933	399	44.3054	6.93	50.32	90.88	0.031	1-32	6-26	——	plasma membrane
	GaGELP38A	Ga05G4189	Chr05	95489355	95493913	1086	0.4236	361	39.8034	8.54	24.68	80.22	-0.078	1-27	——	——	extracellular space
	GaGELP39A	Cotton_A_18233	Chr06	103447	104852	1071	0.3959	356	39.1015	6.5	32.17	94.55	0.021	1-22	——	——	extracellular space
	GaGELP40A	Ga06G0023	Chr06	103447	111410	1092	0.4185	363	39.5966	5.27	27.87	101.79	0.212	1-29	9-31	——	endomembrane system
	GaGELP41A	Ga06G1450	Chr06	82008125	82009668	1113	0.4376	370	40.5549	6.3	39.27	82.84	-0.015	1-20	——	——	extracellular space
	GaGELP42A	Ga06G2447	Chr06	130310717	130316005	1089	0.4343	362	40.0612	9.13	29.29	84.64	-0.209	1-23	——	——	extracellular space
	GaGELP43A	Ga06G2476	Chr06	130552982	130557100	1086	0.384	361	40.063	6.65	45.57	98.59	0.123	1-19	——	——	extracellular space
	GaGELP44A	Ga06G2477	Chr06	130565567	130568999	1074	0.3985	357	39.3086	5.2	37.46	100.06	0.043	1-26	3-22	——	plasma membrane
	GaGELP45A	Ga07G1152	Chr07	17825508	17827030	1056	0.3987	351	38.2996	8.03	26.13	92.02	0.034	1-23	——	326-326	anchored component of plasma membrane
	GaGELP46A	Ga07G2075	Chr07	82440726	82441950	1053	0.4501	350	39.274	6.36	30.38	88.34	-0.037	1-22	——	——	extracellular space
	GaGELP47A	Ga07G2165	Chr07	87613927	87615814	1053	0.4558	350	39.1398	6.89	33.67	85.54	-0.033	1-23	——	——	extracellular space
	GaGELP48A	Ga07G2348	Chr07	92382544	92383978	1092	0.4734	363	40.5194	9.14	35.16	92.4	0.015	1-25	——	——	extracellular space
	GaGELP49A	Ga07G2556	Chr07	95569869	95573779	1143	0.3963	380	41.9373	7.17	32.12	79.34	-0.189	1-26	——	——	extracellular space
	GaGELP50A	Ga07G2602	Chr07	96341365	96343506	1143	0.4164	380	42.4822	6.55	29.49	80.87	-0.221	1-22	——	——	extracellular space
	GaGELP51A	Ga07G2641	Chr07	96711554	96715734	1170	0.4034	389	43.7737	8.36	40.07	85.3	0.031	——	3-25	——	endomembrane system
	GaGELP52A	Ga07G2642	Chr07	96752794	96754840	1152	0.4132	383	42.0636	8.88	38.17	80.03	0.004	1-21	——	——	extracellular space
	GaGELP53A	Ga08G0272	Chr08	2462051	2485835	1014	0.4162	338	37.852	8.73	29.74	79.7	-0.313	——	——	——	nucleus
	GaGELP54A	Ga08G0615	Chr08	7808996	7810492	1077	0.4225	358	39.3415	6.13	31.92	83.66	-0.185	1-23	2-19	——	plasma membrane
	GaGELP55A	Ga08G0813	Chr08	13981626	13983090	1140	0.4272	379	42.0684	5.49	38.53	79.6	-0.082	1-25	——	——	extracellular space
	GaGELP56A	Ga08G0979	Chr08	28714553	28716451	1101	0.4133	366	40.8115	9.39	36.71	84.81	-0.247	1-30	——	——	extracellular space
	GaGELP57A	Ga08G1438	Chr08	95742782	95744331	1101	0.4278	366	40.5305	8.85	31.85	89.23	-0.025	1-28	——	——	extracellular space
	GaGELP58A	Ga08G2349	Chr08	122991007	122995244	1110	0.445	369	40.3005	5.17	29.37	90.41	0.006	1-27	——	——	extracellular space
	GaGELP59A	Ga08G2538	Chr08	125410036	125412637	1098	0.4581	365	40.3528	5.31	33.75	96.22	0.017	1-26	——	——	extracellular space
	GaGELP60A	Cotton_A_20077	Chr08	125423182	125425423	1110	0.4604	369	40.2529	7.54	29.45	95.47	0.09	1-28	——	344-344	anchored component of plasma membrane
	GaGELP61A	Ga08G2584	Chr08	125913750	125915124	1044	0.3793	347	38.0994	8.09	31.17	93.66	0.013	1-19	——	——	extracellular space
	GaGELP62A	Ga08G2589	Chr08	126112403	126113824	1044	0.3985	347	38.7931	6.7	30.06	95.65	0.007	1-19	——	——	extracellular space
	GaGELP63A	Ga09G0026	Chr09	546904	549291	1155	0.3697	384	43.1175	8.52	38.28	92.11	-0.068	1-21	——	——	extracellular space
	GaGELP64A	Ga09G0444	Chr09	15174400	15176766	1167	0.3599	388	43.6362	8.01	38.45	94.9	-0.071	1-25	27-43	——	endomembrane system
	GaGELP65A	Ga09G2126	Chr09	79057094	79058965	1224	0.451	407	45.7647	5.27	46.61	88.65	-0.021	1-21	28-52	——	endomembrane system
	GaGELP66A	Ga09G2667	Chr09	83653451	83657698	1128	0.3865	375	41.9241	9.01	29.19	91.52	0.013	1-29	2-25	——	endomembrane system
	GaGELP67A	Ga09G2760	Chr09	84457047	84460029	1116	0.4283	371	40.554	5.23	43.17	88.87	-0.053	1-22	——	——	extracellular space
	GaGELP68A	Ga10G1011	Chr10	22603872	22606172	1110	0.4306	369	40.0646	6.72	29.39	93.25	0.124	——	4-26	——	endomembrane system
	GaGELP69A	Ga10G1948	Chr10	106902755	106904227	1143	0.4261	380	42.2044	6.43	36.25	77.82	-0.304	1-21	——	——	extracellular space
	GaGELP70A	Cotton_A_16184	Chr10	106918016	106920709	1158	0.4421	385	42.0597	8.61	27.31	90.03	-0.056	1-24	——	——	extracellular space
	GaGELP71A	Ga10G2052	Chr10	110005319	110006717	1143	0.3955	380	41.5403	8.33	23.96	91.39	-0.094	1-31	7-31	——	endomembrane system
	GaGELP72A	Ga10G2404	Chr10	121815155	121816649	1071	0.465	356	38.6697	6.3	18.43	87.44	0.015	1-23	——	——	extracellular space
	GaGELP73A	Ga10G2406	Chr10	121850759	121852411	1227	0.4474	408	44.4571	7.57	28.83	88.97	0.021	——	54-75	——	organelle membrane
	GaGELP74A	Ga10G2737	Chr10	126503950	126507811	1086	0.4365	361	39.8824	5	32.21	81.63	-0.27	1-22	——	——	extracellular space
	GaGELP75A	Ga11G0919	Chr11	15473725	15475965	1146	0.4119	381	41.9166	6.21	39.68	84.57	0.003	1-24	——	——	extracellular space
	GaGELP76A	Ga11G1197	Chr11	23617468	23619283	1104	0.4411	367	40.3058	5.59	35.41	88.01	-0.037	1-26	——	——	extracellular space
	GaGELP77A	Ga11G1200	Chr11	23696709	23698290	1113	0.4429	370	41.0552	9.19	38.13	89.38	-0.032	1-31	4-24	——	plasma membrane
	GaGELP78A	Ga11G2195	Chr11	100024874	100027714	1089	0.4683	362	39.7331	5.56	42.08	85.22	0.038	1-24	——	——	extracellular space
	GaGELP79A	Ga11G2328	Chr11	102779907	102781438	1086	0.3932	361	40.3417	5.88	32.82	87.26	-0.057	1-25	——	——	extracellular space
	GaGELP80A	Ga11G2412	Chr11	104594178	104595409	1068	0.4597	355	39.0326	7.51	30.16	84.11	0.026	1-26	——	——	extracellular space
	GaGELP81A	Ga11G2921	Chr11	113080779	113085189	1155	0.432	384	43.0299	6.44	38.3	87.37	-0.055	——	19-43	——	endomembrane system
	GaGELP82A	Ga11G3074	Chr11	115366368	115368010	1179	0.4258	392	42.9922	7.6	34.12	88.29	0.069	1-31	6-30	——	endomembrane system
	GaGELP83A	Ga11G3456	Chr11	118822513	118824318	1092	0.4533	363	39.8254	5.94	27.51	90.03	-0.024	1-20	——	——	extracellular space
	GaGELP84A	Ga11G3752	Chr11	121380699	121383203	1107	0.402	368	40.3959	5.56	31.26	89.84	-0.131	1-25	——	——	extracellular space
	GaGELP85A	Ga12G0390	Chr12	3220068	3222393	1125	0.4187	374	41.5014	5.99	31.4	88.66	0.033	1-28	——	——	extracellular space
	GaGELP86A	Ga12G0949	Chr12	9804869	9806103	1161	0.4935	386	42.8702	5.99	36.75	74.02	-0.222	1-33	10-34	——	endomembrane system
	GaGELP87A	Ga12G1466	Chr12	21627702	21631442	1086	0.4319	361	40.069	8.7	28.47	89.67	-0.095	1-22	——	——	extracellular space
	GaGELP88A	Ga12G2362	Chr12	89136893	89138345	1122	0.4073	373	40.6764	9.01	26.98	94.13	-0.068	1-25	——	——	extracellular space
	GaGELP89A	Ga12G2710	Chr12	100049341	100050971	1080	0.4065	359	39.7976	8.69	27.53	84.74	0.026	1-22	——	——	extracellular space
	GaGELP90A	Ga13G0059	Chr13	631497	633959	1146	0.3918	381	42.5994	5.83	31.06	82.41	-0.086	1-27	8-29	——	endomembrane system
	GaGELP91A	Ga13G1303	Chr13	77518137	77519823	1089	0.4298	362	39.7554	8.81	38.52	89.48	-0.074	1-23	——	——	extracellular space
	GaGELP92A	Ga13G1358	Chr13	84436169	84437668	1143	0.4313	380	42.4344	7.97	35.51	82.45	-0.053	1-23	3-21	——	plasma membrane
	GaGELP93A	Ga13G1485	Chr13	94613619	94615125	1119	0.445	372	41.5829	9.16	29.42	77.9	-0.272	1-24	——	——	extracellular space
	GaGELP94A	Ga13G1719	Chr13	105427471	105429597	1050	0.419	349	39.3367	5.28	32	77.97	-0.204	1-23	——	——	extracellular space
	GaGELP95A	Ga13G1726	Chr13	105666112	105667744	1101	0.4351	366	40.2633	8.28	31.02	87.62	-0.031	1-33	6-29	——	endomembrane system
	GaGELP96A	Ga13G2050	Chr13	114138919	114140688	1104	0.4275	367	40.0884	5.2	26.85	89.59	-0.024	1-25	——	——	extracellular space
	GaGELP97A	Ga14G2351	tig00020229	79237	81990	1065	0.4592	354	38.6978	5.18	25.33	80.23	-0.04	1-28	——	——	extracellular space
Gossypium raimondii	GrGELP1D	Gorai.001G118700.1	Chr01	14314962	14317030	1056	0.4034	351	38.1964	8.03	27.45	92.85	0.055	1-23	——	326-326	anchored component of plasma membrane
	GrGELP2D	Gorai.001G211300.1	Chr01	42101699	42103130	1053	0.4454	350	38.9678	5.29	31.45	94.77	0.084	1-24	——	——	extracellular space
	GrGELP3D	Gorai.001G217800.1	Chr01	43857372	43860433	1065	0.461	354	38.6858	5.18	24.54	79.94	-0.046	1-28	——	——	extracellular space
	GrGELP4D	Gorai.001G218000.1	Chr01	43924605	43927567	1053	0.452	350	39.1849	7.51	33.44	85.54	-0.022	1-23	——	——	extracellular space
	GrGELP5D	Gorai.001G235500.1	Chr01	47308582	47310213	1092	0.4762	363	40.5194	9.24	35.32	92.4	0.014	1-25	——	——	extracellular space
	GrGELP6D	Gorai.001G262100.1	Chr01	53781789	53785945	1143	0.4007	380	41.8593	7.62	32	81.39	-0.164	1-26	——	——	extracellular space
	GrGELP7D	Gorai.001G266600.1	Chr01	54386327	54388932	1143	0.4103	380	42.5151	6.55	29.59	80.63	-0.238	1-22	——	——	extracellular space
	GrGELP8D	Gorai.001G270300.1	Chr01	54714891	54726712	1152	0.4123	383	42.338	7.56	35.16	85.38	0.067	1-19	——	——	extracellular space
	GrGELP9D	Gorai.001G270500.1	Chr01	54756674	54759295	1152	0.4175	383	42.1428	8.73	38.63	80.55	0.012	1-21	——	——	extracellular space
	GrGELP10D	Gorai.002G012900.1	Chr02	841044	846115	1107	0.4011	368	41.2693	7.53	18.82	81.63	-0.064	1-26	6-29	——	endomembrane system
	GrGELP11D	Gorai.002G090200.1	Chr02	11394413	11396784	1164	0.4029	387	43.1655	8.87	28.17	82.61	-0.172	——	23-47	——	plasma membrane
	GrGELP12D	Gorai.002G093300.1	Chr02	11837092	11839542	1050	0.4352	349	39.4178	5.13	32.66	79.94	-0.058	1-23	——	——	extracellular space
	GrGELP13D	Gorai.002G188000.1	Chr02	50491217	50494080	1161	0.4462	386	42.552	6.52	30.4	77.77	-0.124	1-28	5-27	——	endomembrane system
	GrGELP14D	Gorai.002G202200.1	Chr02	54373779	54375415	1065	0.4366	354	38.4406	8.9	28.97	84.04	-0.031	1-22	——	——	extracellular space
	GrGELP15D	Gorai.002G245100.1	Chr02	60909449	60912281	1059	0.4466	352	37.9108	6.41	24.75	95.65	0.09	1-24	——	——	extracellular space
	GrGELP16D	Gorai.003G004500.1	Chr03	256700	258497	1092	0.4634	363	39.536	5.18	36.91	85.51	0.105	1-25	——	——	extracellular space
	GrGELP17D	Gorai.003G007600.1	Chr03	455404	459001	1098	0.3998	365	39.8888	6.87	28.15	93.01	0.093	1-29	6-31	——	endomembrane system
	GrGELP18D	Gorai.003G108700.1	Chr03	33230878	33232720	1104	0.4221	367	40.6848	5.56	34.09	89.86	0.007	1-24	——	——	extracellular space
	GrGELP19D	Gorai.004G026600.1	Chr04	2070157	2079063	1068	0.426	355	39.4427	8.53	29.21	87.94	-0.181	1-27	——	——	extracellular space
	GrGELP20D	Gorai.004G064300.1	Chr04	6421575	6423637	1089	0.4233	362	39.8291	8.06	34.88	81.41	-0.214	1-23	2-19	——	plasma membrane
	GrGELP21D	Gorai.004G083600.1	Chr04	10309496	10311534	1140	0.4281	379	42.0885	5.54	33.79	81.13	-0.054	1-25	——	——	extracellular space
	GrGELP22D	Gorai.004G098700.1	Chr04	16686265	16688153	1092	0.4249	363	40.4312	9.36	35.97	83.39	-0.21	1-30	——	——	extracellular space
	GrGELP23D	Gorai.004G146200.1	Chr04	41107105	41108945	1101	0.4278	366	40.6948	8.84	33.24	88.72	-0.031	1-28	6-25	——	plasma membrane
	GrGELP24D	Gorai.004G249700.1	Chr04	58709213	58712276	1098	0.4627	365	40.2677	5.31	33.42	94.88	0.011	1-26	——	——	extracellular space
	GrGELP25D	Gorai.004G249800.1	Chr04	58723209	58725783	1110	0.4676	369	40.1537	7.54	30.93	93.63	0.085	1-28	——	——	extracellular space
	GrGELP26D	Gorai.004G254400.1	Chr04	59140392	59141674	852	0.3862	283	31.3092	8.15	35.18	95.51	0.022	——	——	——	extracellular space
	GrGELP27D	Gorai.004G254700.1	Chr04	59174602	59176062	1044	0.409	347	38.3015	8.15	26.88	95.1	-0.029	1-19	——	——	extracellular space
	GrGELP28D	Gorai.005G089600.1	Chr05	12012783	12014855	1119	0.4182	372	40.9413	5.26	40.79	81.83	0.105	1-18	——	——	extracellular space
	GrGELP29D	Gorai.005G089700.1	Chr05	12028039	12030087	1119	0.4191	372	40.9172	5.26	41.32	80.24	0.078	1-18	——	——	extracellular space
	GrGELP30D	Gorai.005G117500.1	Chr05	23544271	23547511	1089	0.4242	362	39.9547	8.07	25.71	90	0.017	1-25	——	——	extracellular space
	GrGELP31D	Gorai.005G176800.1	Chr05	51842142	51847599	1227	0.4116	408	45.3707	8.27	32.24	76.81	-0.333	——	23-50	——	endomembrane system
	GrGELP32D	Cotton_D_gene_10022004	Chr05	51842235	51843832	1158	0.4197	385	42.1717	5.77	29.41	88.96	-0.06	1-38	12-34	——	plasma membrane
	GrGELP33D	Gorai.005G176900.1	Chr05	51859056	51861865	1164	0.439	387	42.8374	8.76	24.23	76.61	-0.136	1-29	4-27	——	endomembrane system
	GrGELP34D	Gorai.005G177100.1	Chr05	51896564	51899592	1050	0.4181	349	39.0809	9.33	35.72	87.13	-0.172	——	——	——	chloroplast
	GrGELP35D	Gorai.006G002200.1	Chr06	576725	579110	1155	0.3584	384	43.0137	8.91	34.8	92.63	-0.04	1-21	26-40	——	endomembrane system
	GrGELP36D	Gorai.006G038300.1	Chr06	10676675	10679110	1167	0.3513	388	43.5981	7.58	37.52	94.64	-0.072	1-25	——	——	extracellular space
	GrGELP37D	Gorai.006G207200.1	Chr06	46251581	46254042	1224	0.4502	407	45.7507	5.27	45.74	88.4	-0.009	1-21	28-52	——	plasma membrane
	GrGELP38D	Gorai.006G258100.1	Chr06	49960318	49964436	1065	0.3869	354	39.8329	9.02	32.14	89.49	-0.043	1-20	——	——	extracellular space
	GrGELP39D	Gorai.006G267100.1	Chr06	50541343	50544406	1116	0.4274	371	40.439	5.38	41.23	88.6	-0.041	1-22	——	——	extracellular space
	GrGELP40D	Gorai.007G037900.1	Chr07	2618531	2621158	1104	0.3995	367	40.2647	5.76	30.09	88.5	-0.127	1-25	——	——	extracellular space
	GrGELP41D	Gorai.007G067600.2	Chr07	4781098	4783370	1095	0.4548	364	39.9204	5.81	27.11	89.78	-0.013	1-20	——	——	extracellular space
	GrGELP42D	Gorai.007G105000.1	Chr07	7883335	7885519	1179	0.4292	392	42.784	8.27	33.75	89.06	0.081	1-31	6-30	——	endomembrane system
	GrGELP43D	Gorai.007G120400.1	Chr07	9480225	9482974	1155	0.4286	384	43.093	6.24	35.6	88.65	-0.036	——	16-42	——	endomembrane system
	GrGELP44D	Gorai.007G169400.1	Chr07	15231348	15232874	1068	0.4569	355	39.0687	8.33	28.66	83.01	-0.003	1-26	——	——	extracellular space
	GrGELP45D	Gorai.007G177500.1	Chr07	16524730	16526267	1086	0.3932	361	40.4668	5.88	31.12	87.78	-0.066	1-31	——	——	extracellular space
	GrGELP46D	Gorai.007G190000.1	Chr07	18510541	18512437	1089	0.4665	362	39.6731	5.21	41.17	89.53	0.115	1-24	——	——	extracellular space
	GrGELP47D	Gorai.007G271400.1	Chr07	45699210	45701291	1113	0.4438	370	40.904	9.19	37.47	89.38	-0.03	1-29	3-24	——	plasma membrane
	GrGELP48D	Gorai.007G271700.1	Chr07	45743081	45745239	1104	0.4484	367	40.3068	5.59	33.88	87.98	-0.041	1-26	——	——	extracellular space
	GrGELP49D	Gorai.007G294300.1	Chr07	50432377	50435416	1146	0.411	381	41.8695	6.51	39.16	84.04	-0.021	1-24	——	——	extracellular space
	GrGELP50D	Gorai.008G038500.1	Chr08	4867486	4869114	1080	0.4093	359	39.7005	9.04	25.03	85.82	0.001	1-22	——	——	extracellular space
	GrGELP51D	Gorai.008G071700.1	Chr08	12402335	12403898	1122	0.41	373	40.6594	8.92	26.72	94.91	-0.069	1-25	——	——	extracellular space
	GrGELP52D	Gorai.008G157400.1	Chr08	42047198	42051309	1089	0.4417	362	40.048	8.93	29.95	89.14	-0.094	1-25	——	——	extracellular space
	GrGELP53D	Gorai.008G204600.1	Chr08	48995826	48997460	1161	0.4875	386	43.0154	5.74	36.02	75.54	-0.225	1-32	10-34	——	endomembrane system
	GrGELP54D	Gorai.008G259200.1	Chr08	54073138	54075541	1125	0.4196	374	41.4753	6.09	29.66	89.97	0.042	1-28	——	——	extracellular space
	GrGELP55D	Gorai.009G003600.1	Chr09	343342	345171	1152	0.434	383	41.6568	4.83	28.63	79.77	-0.091	1-31	——	——	extracellular space
	GrGELP56D	Gorai.009G050000.1	Chr09	3616286	3617966	1086	0.4134	361	40.2639	7.47	35.23	77.31	-0.147	1-24	——	——	extracellular space
	GrGELP57D	Gorai.009G138200.2	Chr09	10441591	10443477	1071	0.45	356	38.4306	8.29	18.89	83.12	-0.004	1-25	——	331-331	anchored component of plasma membrane
	GrGELP58D	Gorai.009G146900.1	Chr09	11157638	11159886	1095	0.4046	364	40.5582	6.54	39.22	77.23	-0.141	1-17	——	——	extracellular space
	GrGELP59D	Gorai.009G147000.1	Chr09	11161900	11163563	1095	0.4082	364	40.6213	7.55	37.35	78.27	-0.118	1-17	——	——	extracellular space
	GrGELP60D	Gorai.009G147100.1	Chr09	11167993	11170918	1152	0.4132	383	43.5155	9.34	32.96	73.11	-0.316	1-25	——	——	extracellular space
	GrGELP61D	Gorai.009G151000.1	Chr09	11492525	11494709	1098	0.3907	365	40.6446	8.86	33.74	94.9	-0.005	1-30	——	——	extracellular space
	GrGELP62D	Gorai.009G159200.1	Chr09	12192139	12194067	1095	0.4621	364	39.8036	7.98	24.21	82.86	-0.194	1-25	——	——	extracellular space
	GrGELP63D	Gorai.009G164000.1	Chr09	12569927	12571857	1185	0.4135	394	43.3496	8.08	44.25	92.59	0.097	1-29	4-26	——	endomembrane system
	GrGELP64D	Gorai.009G165200.1	Chr09	12677745	12680974	1098	0.449	365	40.6398	8.87	37.42	86.27	-0.066	1-30	——	——	extracellular space
	GrGELP65D	Gorai.009G165300.1	Chr09	12681344	12684173	1104	0.4194	367	41.138	5.84	37.25	87.63	-0.06	1-25	——	——	extracellular space
	GrGELP66D	Gorai.009G192700.1	Chr09	14820970	14824227	1095	0.4256	364	39.9731	8	29.95	96.21	0.02	1-30	——	——	extracellular space
	GrGELP67D	Gorai.009G234500.1	Chr09	18502130	18504331	1125	0.4498	374	41.0652	7.15	30.29	96.5	0.102	1-28	4-28	——	endomembrane system
	GrGELP68D	Gorai.009G260100.2	Chr09	21437738	21439779	1092	0.456	363	40.4239	8.73	35.69	72.62	-0.248	——	——	——	nucleus
	GrGELP69D	Gorai.009G265600.1	Chr09	22015315	22017374	1122	0.4358	373	40.9645	4.97	33.08	85.31	-0.057	1-27	——	——	extracellular space
	GrGELP70D	Gorai.009G287500.1	Chr09	24568402	24572655	1131	0.4111	376	41.0762	8.82	22.74	88.94	-0.093	1-28	——	——	extracellular space
	GrGELP71D	Gorai.009G405200.2	Chr09	59195186	59198522	1065	0.4695	354	39.2345	8.74	30.43	76.02	-0.134	1-29	——	——	extracellular space
	GrGELP72D	Gorai.009G437100.1	Chr09	68759695	68762995	1200	0.3933	399	44.2753	6.52	46.24	88.45	0.039	1-32	5-26	——	endomembrane system
	GrGELP73D	Gorai.009G437200.1	Chr09	68770230	68772884	1200	0.3958	399	44.2636	7.88	43.86	92.33	0.06	1-32	6-26	——	endomembrane system
	GrGELP74D	Gorai.009G437300.1	Chr09	68779670	68781429	1215	0.4041	404	45.0613	8.57	45.83	84.73	-0.099	——	8-29	——	endomembrane system
	GrGELP75D	Gorai.009G437400.1	Chr09	68796507	68799537	1032	0.405	343	38.2106	7.01	37.01	84.66	-0.059	1-35	8-29	——	endomembrane system
	GrGELP76D	Gorai.009G437600.1	Chr09	68803396	68810374	1176	0.3929	391	43.3408	5.4	36.51	83.79	-0.008	——	5-27	——	endomembrane system
	GrGELP77D	Gorai.009G440500.1	Chr09	69196305	69201406	1086	0.4291	361	39.7355	8.31	23.76	80.47	-0.026	1-27	——	——	extracellular space
	GrGELP78D	Gorai.010G002200.1	Chr10	82602	84451	1095	0.3982	364	39.9213	6.11	29.88	92.47	0.041	1-30	10-32	——	endomembrane system
	GrGELP79D	Gorai.010G002300.1	Chr10	86069	88912	1092	0.4194	363	39.6106	5.16	30.1	100.72	0.186	1-29	10-31	——	endomembrane system
	GrGELP80D	Gorai.010G156100.2	Chr10	43461111	43462973	1113	0.4376	370	40.621	6.4	39.75	83.38	-0.009	1-20	——	——	extracellular space
	GrGELP81D	Gorai.010G237000.1	Chr10	60730224	60733899	1074	0.4069	357	39.2874	5.29	32.75	93.22	-0.002	——	2-22	——	plasma membrane
	GrGELP82D	Gorai.010G237100.1	Chr10	60738882	60743216	1077	0.3881	358	39.8659	7.01	45.26	98.04	0.105	1-19	——	——	extracellular space
	GrGELP83D	Gorai.010G240200.1	Chr10	60980697	60985135	1089	0.4408	362	39.8809	9.14	30.97	83.29	-0.191	1-23	——	——	extracellular space
	GrGELP84D	Gorai.011G035400.1	Chr11	2654119	2656434	1086	0.4383	361	39.8704	5	31.65	80.55	-0.279	1-22	——	——	extracellular space
	GrGELP85D	Gorai.011G070000.2	Chr11	6327506	6329447	1071	0.4566	356	38.6967	6.3	18.2	86.07	-0.015	1-23	——	——	extracellular space
	GrGELP86D	Gorai.011G094300.1	Chr11	10244569	10246604	1143	0.4269	380	42.2203	6.14	39.61	79.34	-0.28	1-21	——	——	extracellular space
	GrGELP87D	Gorai.011G094400.1	Chr11	10269049	10271856	1158	0.4482	385	41.9746	8.61	29.13	88	-0.06	1-24	——	——	extracellular space
	GrGELP88D	Gorai.011G103900.1	Chr11	11980834	11982571	1143	0.3963	380	41.5012	7.55	22.12	91.66	-0.089	1-31	7-31	——	endomembrane system
	GrGELP89D	Gorai.011G200700.1	Chr11	48620100	48623674	1110	0.4261	369	40.0998	6.72	28.53	97.21	0.153	——	4-26	——	endomembrane system
	GrGELP90D	Gorai.012G061700.1	Chr12	8659213	8661261	1137	0.4204	378	42.0045	8.32	34.93	80.53	-0.107	1-28	——	——	extracellular space
	GrGELP91D	Gorai.012G079700.1	Chr12	12931407	12932630	1086	0.4484	361	39.5262	4.9	32.06	98.48	0.085	1-28	——	——	extracellular space
	GrGELP92D	Gorai.013G006500.1	Chr13	450096	452268	1146	0.3953	381	42.559	4.91	33.1	81.42	-0.11	1-29	7-29	——	endomembrane system
	GrGELP93D	Gorai.013G119200.1	Chr13	29700876	29702788	1089	0.4279	362	39.6793	8.44	37.4	91.1	-0.064	1-23	——	——	extracellular space
	GrGELP94D	Gorai.013G119300.1	Chr13	29733280	29738032	1110	0.4541	369	40.1874	5.18	29.31	89.38	0.003	1-27	——	——	extracellular space
	GrGELP95D	Gorai.013G123600.2	Chr13	31906772	31909000	1143	0.4348	380	42.3293	7.97	35.89	84.5	-0.033	1-23	3-21	——	plasma membrane
	GrGELP96D	Gorai.013G136800.1	Chr13	36589130	36590845	1119	0.4468	372	41.4358	8.97	28.92	77.9	-0.266	1-24	——	——	extracellular space
	GrGELP97D	Gorai.013G157800.1	Chr13	43358801	43361523	1050	0.4219	349	39.3847	5.04	31.61	77.97	-0.191	1-23	——	——	extracellular space
	GrGELP98D	Gorai.013G158800.1	Chr13	43444123	43446050	1101	0.4332	366	40.3253	8.04	31.25	87.87	-0.021	1-33	6-28	——	endomembrane system
	GrGELP99D	Gorai.013G188900.1	Chr13	48959662	48961703	1104	0.4275	367	40.0784	5.08	26.32	89.32	-0.023	1-25	——	——	extracellular space

## Sheet: Supplementary table 5
Supplementary Table 5. Prediction analysis of the protein conserved structure and potential functional classification of the members of the GELP gene family in G. raimondii, G. arboreum, and G. hirsutum.
seq id	Pfam database		InterPro database		Gene Ontology terms
	Accession	Domain	Identifier	Description	GO	Biological Process	Molecular Function
GhGELP1A	PF00657.22	Lipase_GDSL	IPR035669	GDSL lipase/esterase-like, plant	GO:0016788		hydrolase activity, acting on ester bonds
GhGELP2A	PF00657.22	Lipase_GDSL	IPR035669	GDSL lipase/esterase-like, plant	GO:0016788		hydrolase activity, acting on ester bonds
GhGELP3A	PF00657.22	Lipase_GDSL	IPR035669	GDSL lipase/esterase-like, plant	GO:0016788		hydrolase activity, acting on ester bonds
GhGELP4A	PF00657.22	Lipase_GDSL	IPR035669	GDSL lipase/esterase-like, plant	GO:0016788		hydrolase activity, acting on ester bonds
GhGELP5A	PF00657.22	Lipase_GDSL	IPR035669	GDSL lipase/esterase-like, plant	GO:0016788		hydrolase activity, acting on ester bonds
GhGELP6A	PF00657.22	Lipase_GDSL	IPR035669	GDSL lipase/esterase-like, plant	GO:0016788		hydrolase activity, acting on ester bonds
GhGELP7A	PF00657.22	Lipase_GDSL	IPR035669	GDSL lipase/esterase-like, plant	GO:0016788		hydrolase activity, acting on ester bonds
GhGELP8A	PF00657.22	Lipase_GDSL	IPR035669	GDSL lipase/esterase-like, plant	GO:0016788		hydrolase activity, acting on ester bonds
GhGELP9A	PF00657.22	Lipase_GDSL	IPR035669	GDSL lipase/esterase-like, plant	GO:0016788		hydrolase activity, acting on ester bonds
GhGELP10A	PF00657.22	Lipase_GDSL	IPR035669	GDSL lipase/esterase-like, plant	GO:0016788		hydrolase activity, acting on ester bonds
GhGELP11A	PF00657.22	Lipase_GDSL	IPR035669	GDSL lipase/esterase-like, plant	GO:0016788		hydrolase activity, acting on ester bonds
GhGELP12A	PF00657.22	Lipase_GDSL	IPR035669	GDSL lipase/esterase-like, plant	GO:0016788		hydrolase activity, acting on ester bonds
GhGELP13A	PF00657.22	Lipase_GDSL	IPR035669	GDSL lipase/esterase-like, plant	GO:0016788		hydrolase activity, acting on ester bonds
GhGELP14A	PF00657.22	Lipase_GDSL	IPR035669	GDSL lipase/esterase-like, plant	GO:0016788		hydrolase activity, acting on ester bonds
GhGELP15A	PF00657.22	Lipase_GDSL	IPR035669	GDSL lipase/esterase-like, plant	GO:0016788		hydrolase activity, acting on ester bonds
GhGELP16A	PF00657.22	Lipase_GDSL	IPR035669	GDSL lipase/esterase-like, plant	GO:0016788		hydrolase activity, acting on ester bonds
GhGELP17A			IPR035669	GDSL lipase/esterase-like, plant	GO:0016788		hydrolase activity, acting on ester bonds
GhGELP18A	PF00657.22	Lipase_GDSL	IPR035669	GDSL lipase/esterase-like, plant	GO:0016788		hydrolase activity, acting on ester bonds
GhGELP19A	PF00657.22	Lipase_GDSL	IPR001087	GDSL esterase/esterase	GO:0016788		hydrolase activity, acting on ester bonds
GhGELP20A	PF00657.22	Lipase_GDSL	IPR035669	GDSL lipase/esterase-like, plant	GO:0016788		hydrolase activity, acting on ester bonds
GhGELP21A	PF00657.22	Lipase_GDSL	IPR044552	GDSL esterase/lipase GLIP1-5/GLL25	GO:0016788		hydrolase activity, acting on ester bonds
GhGELP22A	PF00657.22	Lipase_GDSL	IPR035669	GDSL lipase/esterase-like, plant	GO:0016788		hydrolase activity, acting on ester bonds
GhGELP23A	PF00657.22	Lipase_GDSL	IPR035669	GDSL lipase/esterase-like, plant	GO:0016788		hydrolase activity, acting on ester bonds
GhGELP24A	PF00657.22	Lipase_GDSL	IPR044552	GDSL esterase/lipase GLIP1-5/GLL25	GO:0016788		hydrolase activity, acting on ester bonds
GhGELP25A	PF00657.22	Lipase_GDSL	IPR044552	GDSL esterase/lipase GLIP1-5/GLL25	GO:0016788		hydrolase activity, acting on ester bonds
GhGELP26A	PF00657.22	Lipase_GDSL	IPR035669	GDSL lipase/esterase-like, plant	GO:0016788		hydrolase activity, acting on ester bonds
GhGELP27A	PF00657.22	Lipase_GDSL	IPR035669	GDSL lipase/esterase-like, plant	GO:0016788		hydrolase activity, acting on ester bonds
GhGELP28A	PF00657.22	Lipase_GDSL	IPR035669	GDSL lipase/esterase-like, plant	GO:0016788		hydrolase activity, acting on ester bonds
GhGELP29A	PF00657.22	Lipase_GDSL	IPR035669	GDSL lipase/esterase-like, plant	GO:0016788		hydrolase activity, acting on ester bonds
GhGELP30A	PF00657.22	Lipase_GDSL	IPR035669	GDSL lipase/esterase-like, plant	GO:0016788		hydrolase activity, acting on ester bonds
GhGELP31A	PF00657.22	Lipase_GDSL	IPR035669	GDSL lipase/esterase-like, plant	GO:0016788		hydrolase activity, acting on ester bonds
GhGELP32A	PF00657.22	Lipase_GDSL	IPR035669	GDSL lipase/esterase-like, plant	GO:0016788		hydrolase activity, acting on ester bonds
GhGELP33A	PF00657.22	Lipase_GDSL	IPR035669	GDSL lipase/esterase-like, plant	GO:0016788		hydrolase activity, acting on ester bonds
GhGELP34A	PF00657.22	Lipase_GDSL	IPR035669	GDSL lipase/esterase-like, plant	GO:0016788		hydrolase activity, acting on ester bonds
GhGELP35A	PF00657.22	Lipase_GDSL	IPR035669	GDSL lipase/esterase-like, plant	GO:0016788		hydrolase activity, acting on ester bonds
GhGELP36A	PF00657.22	Lipase_GDSL	IPR035669	GDSL lipase/esterase-like, plant	GO:0016788		hydrolase activity, acting on ester bonds
GhGELP37A	PF00657.22	Lipase_GDSL	IPR035669	GDSL lipase/esterase-like, plant	GO:0016788		hydrolase activity, acting on ester bonds
GhGELP38A	PF00657.22	Lipase_GDSL	IPR035669	GDSL lipase/esterase-like, plant	GO:0006629//GO:0016298//GO:0016788	lipid metabolic process (GO:0006629)	lipase activity //hydrolase activity, acting on ester bonds
GhGELP39A	PF00657.22	Lipase_GDSL	IPR035669	GDSL lipase/esterase-like, plant	GO:0006629//GO:0016298//GO:0016788	lipid metabolic process (GO:0006629)	lipase activity //hydrolase activity, acting on ester bonds
GhGELP40A	PF00657.22	Lipase_GDSL	IPR035669	GDSL lipase/esterase-like, plant	GO:0016788		hydrolase activity, acting on ester bonds
GhGELP41A	PF00657.22	Lipase_GDSL	IPR035669	GDSL lipase/esterase-like, plant	GO:0006629//GO:0016298//GO:0016788	lipid metabolic process (GO:0006629)	lipase activity //hydrolase activity, acting on ester bonds
GhGELP42A	PF00657.22	Lipase_GDSL	IPR035669	GDSL lipase/esterase-like, plant	GO:0016788		hydrolase activity, acting on ester bonds
GhGELP43A	PF00657.22	Lipase_GDSL	IPR035669	GDSL lipase/esterase-like, plant	GO:0016788		hydrolase activity, acting on ester bonds
GhGELP44A	PF00657.22	Lipase_GDSL	IPR035669	GDSL lipase/esterase-like, plant	GO:0016788		hydrolase activity, acting on ester bonds
GhGELP45A	PF00657.22	Lipase_GDSL	IPR035669	GDSL lipase/esterase-like, plant	GO:0016788		hydrolase activity, acting on ester bonds
GhGELP46A	PF00657.22	Lipase_GDSL	IPR035669	GDSL lipase/esterase-like, plant	GO:0016788		hydrolase activity, acting on ester bonds
GhGELP47A	PF00657.22	Lipase_GDSL	IPR035669	GDSL lipase/esterase-like, plant	GO:0016788		hydrolase activity, acting on ester bonds
GhGELP48A	PF00657.22	Lipase_GDSL	IPR035669	GDSL lipase/esterase-like, plant	GO:0016788		hydrolase activity, acting on ester bonds
GhGELP49A	PF00657.22	Lipase_GDSL	IPR035669	GDSL lipase/esterase-like, plant	GO:0016788		hydrolase activity, acting on ester bonds
GhGELP50A	PF00657.22	Lipase_GDSL	IPR035669	GDSL lipase/esterase-like, plant	GO:0016788		hydrolase activity, acting on ester bonds
GhGELP51A	PF00657.22	Lipase_GDSL	IPR035669	GDSL lipase/esterase-like, plant	GO:0016788		hydrolase activity, acting on ester bonds
GhGELP52A	PF00657.22	Lipase_GDSL	IPR035669	GDSL lipase/esterase-like, plant	GO:0016788		hydrolase activity, acting on ester bonds
GhGELP53A	PF00657.22	Lipase_GDSL	IPR035669	GDSL lipase/esterase-like, plant	GO:0016788		hydrolase activity, acting on ester bonds
GhGELP54A	PF00657.22	Lipase_GDSL	IPR035669	GDSL lipase/esterase-like, plant	GO:0016788		hydrolase activity, acting on ester bonds
GhGELP55A	PF00657.22	Lipase_GDSL	IPR035669	GDSL lipase/esterase-like, plant	GO:0016788		hydrolase activity, acting on ester bonds
GhGELP56A	PF00657.22	Lipase_GDSL	IPR035669	GDSL lipase/esterase-like, plant	GO:0016788		hydrolase activity, acting on ester bonds
GhGELP57A	PF00657.22	Lipase_GDSL	IPR035669	GDSL lipase/esterase-like, plant	GO:0016788		hydrolase activity, acting on ester bonds
GhGELP58A	PF00657.22	Lipase_GDSL	IPR035669	GDSL lipase/esterase-like, plant	GO:0016788		hydrolase activity, acting on ester bonds
GhGELP59A	PF00657.22	Lipase_GDSL	IPR035669	GDSL lipase/esterase-like, plant	GO:0016788		hydrolase activity, acting on ester bonds
GhGELP60A	PF00657.22	Lipase_GDSL	IPR035669	GDSL lipase/esterase-like, plant	GO:0016788		hydrolase activity, acting on ester bonds
GhGELP61A	PF00657.22	Lipase_GDSL	IPR035669	GDSL lipase/esterase-like, plant	GO:0016788		hydrolase activity, acting on ester bonds
GhGELP62A	PF00657.22	Lipase_GDSL	IPR035669	GDSL lipase/esterase-like, plant	GO:0016788		hydrolase activity, acting on ester bonds
GhGELP63A	PF00657.22	Lipase_GDSL	IPR035669	GDSL lipase/esterase-like, plant	GO:0016788		hydrolase activity, acting on ester bonds
GhGELP64A	PF00657.22	Lipase_GDSL	IPR035669	GDSL lipase/esterase-like, plant	GO:0016788		hydrolase activity, acting on ester bonds
GhGELP65A			IPR035669	GDSL lipase/esterase-like, plant	GO:0016788		hydrolase activity, acting on ester bonds
GhGELP66A	PF00657.22	Lipase_GDSL	IPR035669	GDSL lipase/esterase-like, plant	GO:0016788		hydrolase activity, acting on ester bonds
GhGELP67A	PF00657.22	Lipase_GDSL	IPR035669	GDSL lipase/esterase-like, plant	GO:0016788		hydrolase activity, acting on ester bonds
GhGELP68A	PF00657.22	Lipase_GDSL	IPR035669	GDSL lipase/esterase-like, plant	GO:0016788		hydrolase activity, acting on ester bonds
GhGELP69A	PF00657.22	Lipase_GDSL	IPR035669	GDSL lipase/esterase-like, plant	GO:0016788		hydrolase activity, acting on ester bonds
GhGELP70A	PF00657.22	Lipase_GDSL	IPR035669	GDSL lipase/esterase-like, plant	GO:0016788		hydrolase activity, acting on ester bonds
GhGELP71A	PF00657.22	Lipase_GDSL	IPR035669	GDSL lipase/esterase-like, plant	GO:0016788		hydrolase activity, acting on ester bonds
GhGELP72A	PF00657.22	Lipase_GDSL	IPR035669	GDSL lipase/esterase-like, plant	GO:0016788		hydrolase activity, acting on ester bonds
GhGELP73A	PF00657.22	Lipase_GDSL	IPR035669	GDSL lipase/esterase-like, plant	GO:0016788		hydrolase activity, acting on ester bonds
GhGELP74A	PF00657.22	Lipase_GDSL	IPR035669	GDSL lipase/esterase-like, plant	GO:0016788		hydrolase activity, acting on ester bonds
GhGELP75A	PF00657.22	Lipase_GDSL	IPR035669	GDSL lipase/esterase-like, plant	GO:0016788		hydrolase activity, acting on ester bonds
GhGELP76A	PF00657.22	Lipase_GDSL	IPR035669	GDSL lipase/esterase-like, plant	GO:0016788		hydrolase activity, acting on ester bonds
GhGELP77A	PF00657.22	Lipase_GDSL	IPR035669	GDSL lipase/esterase-like, plant	GO:0016788		hydrolase activity, acting on ester bonds
GhGELP78A	PF00657.22	Lipase_GDSL	IPR035669	GDSL lipase/esterase-like, plant	GO:0016788		hydrolase activity, acting on ester bonds
GhGELP79A	PF00657.22	Lipase_GDSL	IPR035669	GDSL lipase/esterase-like, plant	GO:0016788		hydrolase activity, acting on ester bonds
GhGELP80A	PF00657.22	Lipase_GDSL	IPR035669	GDSL lipase/esterase-like, plant	GO:0016788		hydrolase activity, acting on ester bonds
GhGELP81A	PF00657.22	Lipase_GDSL	IPR035669	GDSL lipase/esterase-like, plant	GO:0016788		hydrolase activity, acting on ester bonds
GhGELP82A	PF00657.22	Lipase_GDSL	IPR035669	GDSL lipase/esterase-like, plant	GO:0016788		hydrolase activity, acting on ester bonds
GhGELP83A	PF00657.22	Lipase_GDSL	IPR035669	GDSL lipase/esterase-like, plant	GO:0016788		hydrolase activity, acting on ester bonds
GhGELP84A	PF00657.22	Lipase_GDSL	IPR035669	GDSL lipase/esterase-like, plant	GO:0016788		hydrolase activity, acting on ester bonds
GhGELP85A	PF00657.22	Lipase_GDSL	IPR035669	GDSL lipase/esterase-like, plant	GO:0016788		hydrolase activity, acting on ester bonds
GhGELP86A	PF00657.22	Lipase_GDSL	IPR035669	GDSL lipase/esterase-like, plant	GO:0006629//GO:0016298//GO:0016788	lipid metabolic process (GO:0006629)	lipase activity //hydrolase activity, acting on ester bonds
GhGELP87A	PF00657.22	Lipase_GDSL	IPR035669	GDSL lipase/esterase-like, plant	GO:0016788		hydrolase activity, acting on ester bonds
GhGELP88A	PF00657.22	Lipase_GDSL	IPR035669	GDSL lipase/esterase-like, plant	GO:0016788		hydrolase activity, acting on ester bonds
GhGELP89A	PF00657.22	Lipase_GDSL	IPR035669	GDSL lipase/esterase-like, plant	GO:0016788		hydrolase activity, acting on ester bonds
GhGELP90A	PF00657.22	Lipase_GDSL	IPR035669	GDSL lipase/esterase-like, plant	GO:0016788		hydrolase activity, acting on ester bonds
GhGELP91A	PF00657.22	Lipase_GDSL	IPR035669	GDSL lipase/esterase-like, plant	GO:0016788		hydrolase activity, acting on ester bonds
GhGELP92A	PF00657.22	Lipase_GDSL	IPR035669	GDSL lipase/esterase-like, plant	GO:0016788		hydrolase activity, acting on ester bonds
GhGELP93A	PF00657.22	Lipase_GDSL	IPR035669	GDSL lipase/esterase-like, plant	GO:0016788		hydrolase activity, acting on ester bonds
GhGELP94A	PF00657.22	Lipase_GDSL	IPR035669	GDSL lipase/esterase-like, plant	GO:0016788		hydrolase activity, acting on ester bonds
GhGELP95A	PF00657.22	Lipase_GDSL	IPR035669	GDSL lipase/esterase-like, plant	GO:0016788		hydrolase activity, acting on ester bonds
GhGELP96A	PF00657.22	Lipase_GDSL	IPR035669	GDSL lipase/esterase-like, plant	GO:0016788		hydrolase activity, acting on ester bonds
GhGELP1D	PF00657.22	Lipase_GDSL	IPR035669	GDSL lipase/esterase-like, plant	GO:0016788		hydrolase activity, acting on ester bonds
GhGELP2D	PF00657.22	Lipase_GDSL	IPR035669	GDSL lipase/esterase-like, plant	GO:0016788		hydrolase activity, acting on ester bonds
GhGELP3D	PF00657.22	Lipase_GDSL	IPR035669	GDSL lipase/esterase-like, plant	GO:0016788		hydrolase activity, acting on ester bonds
GhGELP4D	PF00657.22	Lipase_GDSL	IPR035669	GDSL lipase/esterase-like, plant	GO:0016788		hydrolase activity, acting on ester bonds
GhGELP5D	PF00657.22	Lipase_GDSL	IPR035669	GDSL lipase/esterase-like, plant	GO:0016788		hydrolase activity, acting on ester bonds
GhGELP6D	PF00657.22	Lipase_GDSL	IPR035669	GDSL lipase/esterase-like, plant	GO:0016788		hydrolase activity, acting on ester bonds
GhGELP7D	PF00657.22	Lipase_GDSL	IPR035669	GDSL lipase/esterase-like, plant	GO:0016788		hydrolase activity, acting on ester bonds
GhGELP8D	PF00657.22	Lipase_GDSL	IPR035669	GDSL lipase/esterase-like, plant	GO:0016788		hydrolase activity, acting on ester bonds
GhGELP9D	PF00657.22	Lipase_GDSL	IPR035669	GDSL lipase/esterase-like, plant	GO:0016788		hydrolase activity, acting on ester bonds
GhGELP10D	PF00657.22	Lipase_GDSL	IPR035669	GDSL lipase/esterase-like, plant	GO:0016788		hydrolase activity, acting on ester bonds
GhGELP11D	PF00657.22	Lipase_GDSL	IPR035669	GDSL lipase/esterase-like, plant	GO:0016788		hydrolase activity, acting on ester bonds
GhGELP12D	PF00657.22	Lipase_GDSL	IPR035669	GDSL lipase/esterase-like, plant	GO:0016788		hydrolase activity, acting on ester bonds
GhGELP13D	PF00657.22	Lipase_GDSL	IPR035669	GDSL lipase/esterase-like, plant	GO:0016788		hydrolase activity, acting on ester bonds
GhGELP14D	PF00657.22	Lipase_GDSL	IPR035669	GDSL lipase/esterase-like, plant	GO:0016788		hydrolase activity, acting on ester bonds
GhGELP15D	PF00657.22	Lipase_GDSL	IPR035669	GDSL lipase/esterase-like, plant	GO:0016788		hydrolase activity, acting on ester bonds
GhGELP16D	PF00657.22	Lipase_GDSL	IPR035669	GDSL lipase/esterase-like, plant	GO:0016788		hydrolase activity, acting on ester bonds
GhGELP17D	PF00657.22	Lipase_GDSL	IPR035669	GDSL lipase/esterase-like, plant	GO:0016788		hydrolase activity, acting on ester bonds
GhGELP18D	PF00657.22	Lipase_GDSL	IPR035669	GDSL lipase/esterase-like, plant	GO:0016788		hydrolase activity, acting on ester bonds
GhGELP19D	PF00657.22	Lipase_GDSL	IPR035669	GDSL lipase/esterase-like, plant	GO:0016788		hydrolase activity, acting on ester bonds
GhGELP20D	PF00657.22	Lipase_GDSL	IPR035669	GDSL lipase/esterase-like, plant	GO:0016788		hydrolase activity, acting on ester bonds
GhGELP21D	PF00657.22	Lipase_GDSL	IPR035669	GDSL lipase/esterase-like, plant	GO:0016788		hydrolase activity, acting on ester bonds
GhGELP22D	PF00657.22	Lipase_GDSL	IPR044552	GDSL esterase/lipase GLIP1-5/GLL25 (IPR044552)	GO:0016788		hydrolase activity, acting on ester bonds
GhGELP23D	PF00657.22	Lipase_GDSL	IPR035669	GDSL lipase/esterase-like, plant	GO:0016788		hydrolase activity, acting on ester bonds
GhGELP24D	PF00657.22	Lipase_GDSL	IPR035669	GDSL lipase/esterase-like, plant	GO:0016788		hydrolase activity, acting on ester bonds
GhGELP25D	PF00657.22	Lipase_GDSL	IPR044552	GDSL esterase/lipase GLIP1-5/GLL25 (IPR044552)	GO:0016788		hydrolase activity, acting on ester bonds
GhGELP26D	PF00657.22	Lipase_GDSL	IPR035669	GDSL lipase/esterase-like, plant	GO:0016788		hydrolase activity, acting on ester bonds
GhGELP27D	PF00657.22	Lipase_GDSL	IPR035669	GDSL lipase/esterase-like, plant	GO:0016788		hydrolase activity, acting on ester bonds
GhGELP28D	PF00657.22	Lipase_GDSL	IPR035669	GDSL lipase/esterase-like, plant	GO:0016788		hydrolase activity, acting on ester bonds
GhGELP29D	PF00657.22	Lipase_GDSL	IPR035669	GDSL lipase/esterase-like, plant	GO:0016788		hydrolase activity, acting on ester bonds
GhGELP30D	PF00657.22	Lipase_GDSL	IPR035669	GDSL lipase/esterase-like, plant	GO:0016788		hydrolase activity, acting on ester bonds
GhGELP31D	PF00657.22	Lipase_GDSL	IPR035669	GDSL lipase/esterase-like, plant	GO:0006629//GO:0016298//GO:0016788	lipid metabolic process (GO:0006629)	lipase activity //hydrolase activity, acting on ester bonds
GhGELP32D	PF00657.22	Lipase_GDSL	IPR035669	GDSL lipase/esterase-like, plant	GO:0016788		hydrolase activity, acting on ester bonds
GhGELP33D	PF00657.22	Lipase_GDSL	IPR035669	GDSL lipase/esterase-like, plant	GO:0016788		hydrolase activity, acting on ester bonds
GhGELP34D	PF00657.22	Lipase_GDSL	IPR035669	GDSL lipase/esterase-like, plant	GO:0016788		hydrolase activity, acting on ester bonds
GhGELP35D	PF00657.22	Lipase_GDSL	IPR035669	GDSL lipase/esterase-like, plant	GO:0016788		hydrolase activity, acting on ester bonds
GhGELP36D	PF00657.22	Lipase_GDSL	IPR035669	GDSL lipase/esterase-like, plant	GO:0016788		hydrolase activity, acting on ester bonds
GhGELP37D	PF00657.22	Lipase_GDSL	IPR035669	GDSL lipase/esterase-like, plant	GO:0016788		hydrolase activity, acting on ester bonds
GhGELP38D	PF00657.22	Lipase_GDSL	IPR035669	GDSL lipase/esterase-like, plant	GO:0016788		hydrolase activity, acting on ester bonds
GhGELP39D	PF00657.22	Lipase_GDSL	IPR001087	GDSL esterase/esterase (IPR001087)	GO:0016788		hydrolase activity, acting on ester bonds
GhGELP40D	PF00657.22	Lipase_GDSL	IPR035669	GDSL lipase/esterase-like, plant	GO:0016788		hydrolase activity, acting on ester bonds
GhGELP41D	PF00657.22	Lipase_GDSL	IPR035669	GDSL lipase/esterase-like, plant	GO:0016788		hydrolase activity, acting on ester bonds
GhGELP42D	PF00657.22	Lipase_GDSL	IPR035669	GDSL lipase/esterase-like, plant	GO:0016788		hydrolase activity, acting on ester bonds
GhGELP43D	PF00657.22	Lipase_GDSL	IPR035669	GDSL lipase/esterase-like, plant	GO:0016788		hydrolase activity, acting on ester bonds
GhGELP44D	PF00657.22	Lipase_GDSL	IPR035669	GDSL lipase/esterase-like, plant	GO:0016788		hydrolase activity, acting on ester bonds
GhGELP45D	PF00657.22	Lipase_GDSL	IPR035669	GDSL lipase/esterase-like, plant	GO:0016788		hydrolase activity, acting on ester bonds
GhGELP46D	PF00657.22	Lipase_GDSL	IPR035669	GDSL lipase/esterase-like, plant	GO:0016788		hydrolase activity, acting on ester bonds
GhGELP47D	PF00657.22	Lipase_GDSL	IPR035669	GDSL lipase/esterase-like, plant	GO:0016788		hydrolase activity, acting on ester bonds
GhGELP48D	PF00657.22	Lipase_GDSL	IPR035669	GDSL lipase/esterase-like, plant	GO:0016788		hydrolase activity, acting on ester bonds
GhGELP49D	PF00657.22	Lipase_GDSL	IPR035669	GDSL lipase/esterase-like, plant	GO:0016788		hydrolase activity, acting on ester bonds
GhGELP50D	PF00657.22	Lipase_GDSL	IPR035669	GDSL lipase/esterase-like, plant	GO:0016788		hydrolase activity, acting on ester bonds
GhGELP51D	PF00657.22	Lipase_GDSL	IPR035669	GDSL lipase/esterase-like, plant	GO:0016788		hydrolase activity, acting on ester bonds
GhGELP52D	PF00657.22	Lipase_GDSL	IPR035669	GDSL lipase/esterase-like, plant	GO:0016788		hydrolase activity, acting on ester bonds
GhGELP53D	PF00657.22	Lipase_GDSL	IPR035669	GDSL lipase/esterase-like, plant	GO:0016788		hydrolase activity, acting on ester bonds
GhGELP54D	PF00657.22	Lipase_GDSL	IPR035669	GDSL lipase/esterase-like, plant	GO:0016788		hydrolase activity, acting on ester bonds
GhGELP55D	PF00657.22	Lipase_GDSL	IPR035669	GDSL lipase/esterase-like, plant	GO:0016788		hydrolase activity, acting on ester bonds
GhGELP56D	PF00657.22	Lipase_GDSL	IPR035669	GDSL lipase/esterase-like, plant	GO:0016788		hydrolase activity, acting on ester bonds
GhGELP57D	PF00657.22	Lipase_GDSL	IPR035669	GDSL lipase/esterase-like, plant	GO:0016788		hydrolase activity, acting on ester bonds
GhGELP58D	PF00657.22	Lipase_GDSL	IPR035669	GDSL lipase/esterase-like, plant	GO:0016788		hydrolase activity, acting on ester bonds
GhGELP59D	PF00657.22	Lipase_GDSL	IPR035669	GDSL lipase/esterase-like, plant	GO:0016788		hydrolase activity, acting on ester bonds
GhGELP60D	PF00657.22	Lipase_GDSL	IPR035669	GDSL lipase/esterase-like, plant	GO:0016788		hydrolase activity, acting on ester bonds
GhGELP61D	PF00657.22	Lipase_GDSL	IPR035669	GDSL lipase/esterase-like, plant	GO:0016788		hydrolase activity, acting on ester bonds
GhGELP62D	PF00657.22	Lipase_GDSL	IPR035669	GDSL lipase/esterase-like, plant	GO:0016788		hydrolase activity, acting on ester bonds
GhGELP63D	PF00657.22	Lipase_GDSL	IPR035669	GDSL lipase/esterase-like, plant	GO:0016788		hydrolase activity, acting on ester bonds
GhGELP64D	PF00657.22	Lipase_GDSL	IPR035669	GDSL lipase/esterase-like, plant	GO:0016788		hydrolase activity, acting on ester bonds
GhGELP65D	PF00657.22	Lipase_GDSL	IPR035669	GDSL lipase/esterase-like, plant	GO:0016788		hydrolase activity, acting on ester bonds
GhGELP66D	PF00657.22	Lipase_GDSL	IPR035669	GDSL lipase/esterase-like, plant	GO:0016788		hydrolase activity, acting on ester bonds
GhGELP67D	PF00657.22	Lipase_GDSL	IPR035669	GDSL lipase/esterase-like, plant	GO:0016788		hydrolase activity, acting on ester bonds
GhGELP68D	PF00657.22	Lipase_GDSL	IPR035669	GDSL lipase/esterase-like, plant	GO:0016788		hydrolase activity, acting on ester bonds
GhGELP69D	PF00657.22	Lipase_GDSL	IPR035669	GDSL lipase/esterase-like, plant	GO:0016788		hydrolase activity, acting on ester bonds
GhGELP70D	PF00657.22	Lipase_GDSL	IPR035669	GDSL lipase/esterase-like, plant	GO:0016788		hydrolase activity, acting on ester bonds
GhGELP71D	PF00657.22	Lipase_GDSL	IPR035669	GDSL lipase/esterase-like, plant	GO:0016788		hydrolase activity, acting on ester bonds
GhGELP72D	PF00657.22	Lipase_GDSL	IPR035669	GDSL lipase/esterase-like, plant	GO:0016788		hydrolase activity, acting on ester bonds
GhGELP73D	PF00657.22	Lipase_GDSL	IPR035669	GDSL lipase/esterase-like, plant	GO:0016788		hydrolase activity, acting on ester bonds
GhGELP74D	PF00657.22	Lipase_GDSL	IPR035669	GDSL lipase/esterase-like, plant	GO:0016788		hydrolase activity, acting on ester bonds
GhGELP75D	PF00657.22	Lipase_GDSL	IPR035669	GDSL lipase/esterase-like, plant	GO:0016788		hydrolase activity, acting on ester bonds
GhGELP76D	PF00657.22	Lipase_GDSL	IPR035669	GDSL lipase/esterase-like, plant	GO:0016788		hydrolase activity, acting on ester bonds
GhGELP77D	PF00657.22	Lipase_GDSL	IPR035669	GDSL lipase/esterase-like, plant	GO:0016788		hydrolase activity, acting on ester bonds
GhGELP78D	PF00657.22	Lipase_GDSL	IPR035669	GDSL lipase/esterase-like, plant	GO:0016788		hydrolase activity, acting on ester bonds
GhGELP79D	PF00657.22	Lipase_GDSL	IPR035669	GDSL lipase/esterase-like, plant	GO:0016788		hydrolase activity, acting on ester bonds
GhGELP80D	PF00657.22	Lipase_GDSL	IPR035669	GDSL lipase/esterase-like, plant	GO:0016788		hydrolase activity, acting on ester bonds
GhGELP81D	PF00657.22	Lipase_GDSL	IPR035669	GDSL lipase/esterase-like, plant	GO:0016788		hydrolase activity, acting on ester bonds
[truncated: 212 more rows]

## Sheet: Supplementary table 6
Supplementary Table 6. The GELP homologous gene pairs that are collinear on each subgenome of G. raimondii, G. arboreum, and G. hirsutum.
[truncated: 93 more rows]

[truncated: 18 more sheets: Supplementary table 7, Supplementary table 8, Supplementary table 9, Supplementary table 10, Supplementary table 11, Supplementary table 12, Supplementary table 13, Supplementary table 14, Supplementary table 15, Supplementary table 16, Supplementary table 17, Supplementary table 18, Supplementary table 19, Supplementary table 20, Supplementary table 21, Supplementary table 22, Supplementary table 23, Supplementary table 24]
